# Supplementary material for: Integrated proteogenomic characterization of ampullary adenocarcinoma
Source: Cell Discov. 2025 Jan 7;11:2. doi: 10.1038/s41421-024-00742-4 (PMC11704194; doi:10.1038/s41421-024-00742-4)
Supplement: Supplementary file 2 — Supplementary Table S2 [file 41421_2024_742_MOESM2_ESM.xlsx]

## Sheet: Description
Supplenebtary Table 2. Copy Number Variation (CNV) Data and Impact of CNVs
Sheet	Description
Supplenebtary Table 2a	GISTIC analysis of copy number amplification/deletion at the chromosome arm level in the 133 AMPAC cases.
Supplenebtary Table 2b	Harzad ratio for chromosome arms according to GISTIC.
Supplenebtary Table 2c	GISTIC analysis of copy number amplification in the 133 AMPAC cases.
Supplenebtary Table 2d	GISTIC analysis of copy number deletion in the 133 AMPAC cases.
Supplenebtary Table 2e	Significant CIS genes of mRNA, protein and phosphoprotein.
Supplenebtary Table 2f	The list of significant positive cis effects on chromosome 4q.
Supplenebtary Table 2g	The list of significant positive cis effects on peak 9p21.3.
Supplenebtary Table 2h	The list of significant positive cis effects on peak 5q22.1.

## Sheet: Supplenebtary Table 2a
Arm	# Genes	Amp frequency	Amp frequency score	Amp z-score	Amp q-value	Del frequency	Del frequency score	Del z-score	Del q-value
1p	2121	0.04	0.05	-2.58	1	0.18	0.19	2	0.0539
1q	1955	0.2	0.22	2.41	0.0451	0.11	0.13	-0.313	0.997
2p	924	0.17	0.18	-1.15	1	0.04	0.05	-4.45	1
2q	1556	0.17	0.19	0.381	1	0.07	0.08	-2.52	1
3p	1062	0.07	0.09	-2.86	1	0.27	0.29	2.16	0.0409
3q	1139	0.14	0.15	-1.37	1	0.12	0.14	-1.75	1
4p	489	0.06	0.08	-4.18	1	0.22	0.23	-0.612	1
4q	1049	0.03	0.04	-3.92	1	0.32	0.33	3.15	0.00361
5p	270	0.3	0.33	1.36	0.347	0.08	0.12	-3.35	1
5q	1427	0.08	0.1	-2.03	1	0.27	0.29	3.16	0.00361
6p	1173	0.11	0.13	-1.76	1	0.21	0.24	0.891	0.324
6q	839	0.06	0.09	-2.95	1	0.36	0.38	4.14	9.95e-05
7p	641	0.35	0.36	3.12	0.00723	0.02	0.03	-4.52	1
7q	1277	0.31	0.33	3.9	0.000978	0.08	0.11	-2.08	1
8p	580	0.16	0.23	-0.397	1	0.32	0.38	3.09	0.004
8q	859	0.32	0.33	2.79	0.0175	0.05	0.07	-3.67	1
9p	422	0.1	0.2	-1.06	1	0.52	0.57	7.83	4.88e-14
9q	1113	0.15	0.2	-0.126	1	0.26	0.3	2.46	0.0232
10p	409	0.09	0.11	-3.44	1	0.21	0.23	-0.768	1
10q	1268	0.08	0.09	-2.69	1	0.19	0.2	0.23	0.682
11p	862	0.09	0.12	-2.38	1	0.28	0.31	2.08	0.0473
11q	1515	0.11	0.15	-0.761	1	0.23	0.26	2.48	0.0232
12p	575	0.18	0.22	-0.751	1	0.17	0.21	-0.921	1
12q	1447	0.06	0.09	-2.34	1	0.31	0.33	4.27	6.62e-05
13q	654	0.34	0.38	3.5	0.00305	0.11	0.17	-1.59	1
14q	1341	0.1	0.13	-1.51	1	0.25	0.28	2.4	0.0237
15q	1355	0.1	0.13	-1.49	1	0.25	0.28	2.43	0.0232
16p	872	0.2	0.22	-0.0967	1	0.12	0.15	-1.89	1
16q	702	0.12	0.15	-2.22	1	0.19	0.21	-0.648	1
17p	683	0.04	0.07	-3.27	1	0.48	0.5	6.86	4.54e-11
17q	1592	0.16	0.19	0.591	0.927	0.17	0.21	1	0.287
18p	143	0.19	0.31	0.588	0.927	0.4	0.49	4.8	8.1e-06
18q	446	0.07	0.2	-0.984	1	0.65	0.7	11.2	0
19p	995	0.15	0.2	-0.497	1	0.23	0.27	1.5	0.139
19q	1709	0.2	0.24	2.16	0.0761	0.17	0.21	1.53	0.139
20p	355	0.34	0.4	3.17	0.00723	0.15	0.23	-0.829	1
20q	753	0.41	0.42	4.91	1.82e-05	0.03	0.05	-3.87	1
21p	13	0.23	0.36	1.37	0.347	0.38	0.49	4.29	6.62e-05
21q	509	0.06	0.09	-3.77	1	0.29	0.31	1.48	0.139
22q	921	0.11	0.15	-1.82	1	0.23	0.26	1.06	0.275

## Sheet: Supplenebtary Table 2b
Arm	beta	HR (95% CI for HR)	wald.test	p_value
Del1p	-0.67	0.51 (0.18-1.4)	1.6	0.2
Del3p	-0.0092	0.99 (0.48-2)	0	0.98
Del4q	0.69	2 (1-3.8)	4.4	0.037
Del5q	-0.36	0.69 (0.32-1.5)	0.83	0.36
Del6q	0.28	1.3 (0.69-2.5)	0.74	0.39
Del8p	0.043	1 (0.52-2.1)	0.01	0.9
Del9p	0.52	1.7 (0.87-3.3)	2.4	0.12
Del9q	0.44	1.6 (0.78-3.1)	1.6	0.21
Del11p	-0.45	0.64 (0.29-1.4)	1.2	0.26
Del11q	-0.57	0.57 (0.24-1.4)	1.6	0.2
Del12q	-0.059	0.94 (0.46-1.9)	0.03	0.87
Del14q	0.2	1.2 (0.6-2.5)	0.31	0.58
Del15q	-0.064	0.94 (0.44-2)	0.03	0.87
Del17p	0.15	1.2 (0.61-2.2)	0.2	0.66
Del18p	-0.6	0.55 (0.27-1.1)	2.8	0.094
Del18q	0.18	1.2 (0.59-2.4)	0.26	0.61
Del21p	0.35	1.4 (0.74-2.7)	1.1	0.29
Amp1q	-0.071	0.93 (0.41-2.1)	0.03	0.87
Amp7p	-1.1	0.35 (0.15-0.79)	6.3	0.012
Amp7q	-1.1	0.35 (0.14-0.84)	5.6	0.018
Amp8q	0.15	1.2 (0.59-2.3)	0.18	0.67
Amp13q	-0.54	0.58 (0.27-1.2)	2	0.16
Amp19q	-0.28	0.76 (0.32-1.8)	0.39	0.53
Amp20p	-0.24	0.79 (0.39-1.6)	0.44	0.5
Amp20q	-0.44	0.65 (0.32-1.3)	1.5	0.21

## Sheet: Supplenebtary Table 2c
cytoband	22q11.21	5p14.3	6p21.32	12p13.33	12q15	5p15.33	15q11.2	14q11.2	1q23.3	11q13.3	16p13.11	19q13.42	17q12	6p21.32	17q21.32	1p34.2	7q22.1	6p21.33	17q12	9p13.3	19q13.2	12q13.3	16p11.2	19q12	12q12	7q21.2	19q13.2	11q14.3	3q29	8q24.21	15q26.3	14q21.3	3q26.2	16p11.2	12q14.2	4q13.3	19q13.42	9p11.2	2q11.2	18q11.2	19q13.41	19q13.32	3q29	3p25.3	12q21.1	21q22.11	1q21.1	1p36.13	1p36.21
q value	3.4624e-54	6.2084e-18	1.6022e-24	3.1492e-13	2.9731e-14	3.3461e-10	2.7209e-09	7.3359e-09	7.711e-09	1.9224e-09	5.5244e-08	6.9118e-08	3.9437e-09	4.8547e-21	1.129e-06	1.918e-05	9.66e-06	2.0139e-05	5.1368e-07	0.00027955	5.8104e-08	0.00025326	0.00029295	9.1175e-05	0.00073439	0.00031949	9.5779e-07	0.0045941	9.9926e-05	0.01069	0.011199	0.011686	0.0021915	0.01289	0.0033548	0.027361	0.0097955	0.036117	0.043703	0.045635	0.019944	0.023511	0.00058717	0.085129	0.0015023	0.088646	0.064732	0.085129	0.13456
residual q value	3.4624e-54	1.0183e-17	9.2497e-15	5.8706e-13	7.7465e-13	6.2018e-10	2.7209e-09	7.3359e-09	9.7101e-09	1.3244e-08	5.5244e-08	2.1904e-07	2.9447e-07	1.2559e-06	1.8311e-06	1.918e-05	3.1323e-05	6.4074e-05	8.8951e-05	0.00027955	0.0003254	0.00042193	0.00046152	0.00054191	0.00073439	0.0011806	0.0070873	0.0078861	0.0089724	0.01069	0.011199	0.011686	0.019023	0.021047	0.024849	0.027361	0.031416	0.036117	0.043703	0.045635	0.052773	0.059371	0.064732	0.085129	0.085129	0.088646	0.098288	0.10246	0.16235
wide peak boundaries	chr22:20343032-20394954	chr5:21460993-21484199	chr6:32609875-32628282	chr12:1-148861	chr12:68725371-69654141	chr5:750977-766959	chr15:20445692-22157217	chr14:19572763-20010489	chr1:161559067-161599945	chr11:69461079-69491214	chr16:15045166-15100679	chr19:54725470-54743295	chr17:36357621-36385312	chr6:32497622-32548988	chr17:46673115-46703935	chr1:38073307-42972226	chr7:102202549-102344132	chr6:31973276-31995338	chr17:37828690-37902698	chr9:35394572-35958338	chr19:39679196-39910382	chr12:57058478-57132720	chr16:33372430-33402432	chr19:29698538-31048433	chr12:40879303-40882169	chr7:92076285-92980156	chr19:40376779-40392818	chr11:89726905-89868403	chr3:195390829-195452333	chr8:114101566-146364022	chr15:102292950-102303409	chr14:50150784-50252319	chr3:158006515-178551747	chr16:28616929-28634747	chr12:63538782-64015393	chr4:70937888-70944768	chr19:55246426-55333504	chr9:41954294-43853901	chr2:97833000-97872096	chr18:19437864-19995806	chr19:51466097-51512719	chr19:44892128-47431363	chr3:195504952-195518590	chr3:9826306-10491484	chr12:71833675-72323062	chr21:34823129-34847834	chr1:144617797-144680300	chr1:16895089-17091351	chr1:12854267-12943410
genes in wide peak	TMEM191B	GUSBP1	HLA-DQA1	FAM138D	CPM	[ZDHHC11]	hsa-mir-3118-6	POTEG	FCGR3B	CCND1	NPIP	LILRB3	LOC440434	HLA-DRB1	HOXB6	hsa-mir-30c-1	RASA4	C4A	ERBB2	CA9	ZFP36	NACA	[LOC390705]	CCNE1	[LRRK2]	CDK6	FCGBP	NAALAD2	hsa-mir-570	hsa-mir-1234	[TARSL2]	POLE2	hsa-mir-569	SULT1A1	AVPR1A	CSN1S2AP	KIR2DL1	LOC286297	ANKRD36	GATA6	KLK7	hsa-mir-320e	MUC4	hsa-mir-885	LGR5	TMEM50B	NBPF9	MST1P2	PRAMEF1
	PI4KAP1		HLA-DQB1	LOC100288778	MDM2		hsa-mir-3118-4	POTEM	HSPA7	ORAOV1	PDXDC1	LILRA6		HLA-DRB5	HOXB7	BMP8B	POLR2J2	C4B	GRB7	CD72	GMFG	PRIM1		UQCRFS1		PEX1		TRIM53P	MUC20	hsa-mir-939		NEMF	hsa-mir-551b		DPY19L2		KIR2DL3	FOXD4L4		MIB1	KLK6	hsa-mir-769		ATP2B2	RAB21		LOC653513	MST1P9	PRAMEF2
	LOC729444				RAP1B		NBEAP1		FCGR2C					HLA-DRB6	HOXB8	COL9A2	SPDYE2	CYP21A2	MIEN1	NPR2	PAF1	PTGES3		URI1		SAMD9		TRIM49L2	MIR570	hsa-mir-661		KLHDC2	hsa-mir-720				KIR2DL4	FAM75A6		CTAGE1	KLK8	hsa-mir-642		FANCD2	TMEM19			NBPF1	HNRNPCL1
					CPSF6		HERC2P3								HOXB9	CTPS	POLR2J3	CYP21A1P	PGAP3	RMRP	SAMD4B			ZNF536		CCDC132		UBTFL1	SDHAP2	hsa-mir-937		KLHDC1	hsa-mir-1263				KIR3DL1	MGC21881			KLK9	APOC1		IRAK2	TBC1D15			CROCCP2	PRAMEF4
					SLC35E3		POTEB								LOC404266	EDN2	UPK3BL	TNXA	MIR4728	TESK1	MED29			POP4		GATAD1				hsa-mir-1302-7			hsa-mir-16-2				KIR3DL3	ANKRD20A3				APOC1P1		SEC13	THAP2			ESPNP	PRAMEF11
					MDM1		LOC348120									FHL3	SPDYE2L	TNXB		TLN1	LRFN1			PLEKHF1		RBM48				hsa-mir-151			BCHE					ANKRD20A2				APOC2		VHL	ZFC3H1			MIR3675	LOC649330
					NUP107		NF1P2									GUCA2A		STK19		TPM2	PLEKHG2			C19orf12		MGC16142				hsa-mir-30d			ECT2					AQP7P3				APOC4		TATDN2	MRS2P2
					SNORA70G		CHEK2P2									GUCA2B		LOC100293534		RGP1	IL28A			LOC284395		SAMD9L				hsa-mir-1208			MECOM					LOC642929				APOE		ARPC4
					LOC100507250		LOC646214									INPP5B				RUSC2	IL28B			VSTM2B		HEPACAM2				hsa-mir-1207			GHSR					LOC643648				BCL3		TADA3
							CXADRP2									MTF1				CREB3	IL29					FAM133B				hsa-mir-1205			IL12A					KGFLP2				CALM3		TTLL3
							GOLGA6L6									MYCL1				UNC13B	NCCRP1					LOC728066				hsa-mir-1204			KPNA4					CNTNAP3B				CKM		GHRL
							GOLGA8C									NDUFS5				SPAG8	SYCN									hsa-mir-548d-1			MLF1					FOXD4L2				AP2S1		TMEM111
																NFYC				SIT1	MIR4530									ADCY8			CLDN11					FAM95B1				CLPTM1		BRK1
																POU3F1				TMEM8B										ANXA13			SERPINI1									DMPK		CIDEC
																PPT1				OR2S2										BAI1			SERPINI2									DMWD		CRELD1
																RLF				GBA2										CYC1			PLD1									ERCC1		JAGN1
																PABPC4				HINT2										CYP11B1			PRKCI									ERCC2		GHRLOS2
																KCNQ4				C9orf100										CYP11B2			RARRES1									FOSB		IL17RC
																RIMS3				FP588										EEF1D			SI									GIPR		C3orf24
																ZMPSTE24				LOC158376										EXT1			SKIL									GPR4		IL17RE
																PPIE				ATP8B5P										GLI4			SLC2A2									ARHGAP35		CIDECP
																CAP1				CCDC107										GML			TERC									FOXA3		RPUSD3
																SF3A3				C9orf128										GPR20			SEC62									BCAM		PRRT3
																FOXJ3				OR13J1										GPT			B3GALNT1									NOVA2		LOC401052
																SCMH1				HRCT1										GRINA			TNFSF10									PPP5C		MIR885
																MACF1				MSMP										HAS2			SMC4									PTGIR		GHRLOS
																MYCBP				FAM166B										HSF1			KCNMB2									PVR		ARPC4-TTLL3
																HEYL				MIR4667										KCNQ3			PDCD10									PVRL2
																UTP11L														LY6E			SLITRK3									RELB
																HPCAL4														LY6H			NLGN1									RTN2
																TRIT1														MYC			TNIK									SLC1A5
																RHBDL2														NDUFB9			GPR160									SNRPD2
																C1orf109														TONSL			GOLIM4									VASP
																CDCA8														NOV			SCHIP1									ZNF180
																HIVEP3														TNFRSF11B			NMD3									ZNF229
																OXCT2														ENPP2			RSRC1									SYMPK
																RRAGC														PLEC			MYNN									PGLYRP1
																SMAP2														POU5F1B			EIF5A2									TOMM40
																DEM1														PTK2			LXN									PPP1R13L
																ZNF643														PVT1			NCEH1									CD3EAP
																AKIRIN1														RAD21			IFT80									CLASRP
																YRDC														RPL8			SLC7A14									FBXO46
																PPCS														ST3GAL1			MFSD1									CBLC
																GJA9														SLA			FNDC3B									EML2
																ZMYND12														SNTB1			TBL1XR1									PRKD2
																NT5C1A														SQLE			ZBBX									IRF2BP1
																MFSD2A														TAF2			LRRC31									ZNF285
																TMCO2														TG			PHC3									STRN4
																ZNF684														TRPS1			ARL14									QPCTL
																C1orf122														TSTA3			SPATA16									PNMAL1
																MANEAL														COL14A1			ARPM1									CEACAM19
																CITED4														ZNF7			GFM1									PNMAL2
																SLFNL1														ZNF16			EGFEM1P									MARK4
																RSPO1														PSCA			OTOL1									HIF3A
																EPHA10														LY6D			PPM1L									TRAPPC6A
																RIMKLA														JRK			WDR49									FKRP
																LOC339442														EIF3H			LRRC34									GEMIN7
																ZNF642														DGAT1			SPTSSB									OPA3
																BMP8A														GPAA1			RPL22L1									RSPH6A
																MIR30C1														WISP1			NAALADL2									CCDC8
																MIR30E														FOXH1			TRIM59									EXOC3L2
																KIAA0754														RECQL4			LRRIQ4									DKFZp434J0226
																SNORA55														LRRC14			SAMD7									GNG8
																PPIEL														MTSS1			TMEM212									CEACAM20
																LOC100130557														ZNF623			C3orf80									PPM1N
																MIR3659														KIAA0196			MIR15B									KLC3
																LOC100507178														HHLA1			MIR16-2									IGSF23
																GJA9-MYCBP														TRIB1			LOC646168									DACT3
																														NDRG1			LOC647107									SIX5
																														COLEC10			IQCJ									IGFL2
																														KHDRBS3			SCARNA7									ZNF296
																														PTP4A3			MIR551B									PPP1R37
																														RNF139			MIR569									NKPD1
																														ZHX1			LOC100128164									MYPOP
																														PUF60			MIR3919									NANOS2
																														ZHX2			IQCJ-SCHIP1									IGFL1
																														DENND3			MIR4789									CEACAM22P
																														ZC3H3												CEACAM16
																														EFR3A												BLOC1S3
																														ARC												LOC388553
																														BOP1												IGFL3
																														SCRIB												MIR330
																														LRRC6												IGFL4
																														FBXL6												MIR642A
																														OPLAH												CCDC61
																														MTBP												MIR769
																														EIF2C2												SNAR-E
																														COMMD5												LOC100287177
																														MRPL13												MIR320E
																														ATAD2												MIR642B
																														ASAP1-IT1												LOC100506012
																														CPSF1												LOC100506068
																														CYHR1												APOC4-APOC2
																														ASAP1												MIR4531
																														FAM135B
																														PHF20L1
																														VPS28
																														FAM203A
																														KCNK9
																														C8orf55
																														FAM49B
																														CHRAC1
																														EXOSC4
																														LY6K
																														TRMT12
																														WDYHV1
																														SLC39A4
																														GSDMC
																														SLURP1
																														SLC45A4
																														ZFAT
																														ZNF250
																														DEPTOR
																														PYCRL
																														C8orf33
																														LYNX1
																														C8orf51
																														DSCC1
																														DERL1
																														GPR172A
																														GSDMD
																														ZNF696
																														ARHGAP39
																														ZNF34
																														SHARPIN
																														EPPK1
																														SCRT1
																														TRAPPC9
																														TATDN1
																														MAF1
																														UTP23
																														PARP10
																														C8orf76
																														TIGD5
																														FAM83A
																														PPP1R16A
																														MED30
																														ZNF251
																														KIFC2
																														NAPRT1
																														WDR67
																														HPYR1
																														MFSD3
																														MAL2
																														CSMD3
																														RHPN1
																														FBXO32
																														TOP1MT
																														ZNF572
																														LYPD2
																														TMEM71
																														TMEM65
																														LOC157381
																														FAM84B
																														FAM91A1
																														SLC30A8
																														COL22A1
																														ADCK5
																														TSNARE1
																														MAPK15
																														NSMCE2
																														ZNF707
																														BREA2
																														FAM83H
																														LOC286094
																														ZNF252
																														TMED10P1
																														C8orf77
																														C8orf31
																														ZFP41
																														GPIHBP1
																														KLHL38
																														NRBP2
																														ZNF517
																														KIAA1875
																														C8ORFK29
																														SPATC1
																														FLJ43860
																														MAFA
																														SAMD12
																														MIR30B
																														MIR30D
																														C8orf82
																														FER1L6-AS1
																														C8orf85
																														LRRC24
																														SAMD12-AS1
																														ZFAT-AS1
																														HAS2-AS1
																														LINC00051
																														C8orf73
																														SCXB
																														RAD21-AS1
																														FER1L6
																														MIR661
																														LOC727677
																														HEATR7A
																														LOC728724
																														OC90
																														LOC731779
																														MIR937
																														MIR939
																														LOC100128338
																														SCXA
																														LOC100130231
																														CCDC166
																														LOC100131726
																														LOC100133669
																														LOC100288181
																														MIR1205
																														MIR1206
																														MIR1207
																														MIR1204
																														MIR1234
																														MIR1208
																														MIR3610
																														LOC100507117
																														ZHX1-C8ORF76
																														MIR4663
																														MIR4472-1
																														MIR4664
																														PCAT1
																														LINC00536
[truncated: 10 more columns]

## Sheet: Supplenebtary Table 2d
cytoband	15q11.2	6p21.32	14q11.2	9p21.3	12p13.33	8p23.1	9q21.11	7q34	6p22.1	1p36.33	5q35.3	17p11.2	11q14.3	22q13.2	1p36.13	22q11.21	9p11.2	19q13.42	16p11.2	5p15.33	14q32.33	6p21.33	1q31.3	9q12	16p11.2	1p36.21	17q12	1p36.13	17p11.2	14q32.33	5p14.3	3q29	15q11.2	19p13.3	19q13.42	8p11.22	16q22.1	1q21.2	9q34.3	11p11.12	19p13.3	4q35.1	7q22.1	5q13.2	1q23.3	21q21.1	8p23.1	3q29	11p15.5
q value	2.8605e-35	1.9312e-25	3.5036e-20	8.737e-19	8.517e-16	8.1464e-17	2.8621e-17	7.565e-13	4.1301e-13	1.3932e-15	1.3266e-11	6.1194e-12	9.5514e-11	3.2771e-10	8.2345e-19	2.9338e-10	8.0245e-14	1.8079e-09	1.8079e-09	1.2436e-08	7.926e-11	4.5098e-09	8.4795e-08	3.0703e-15	4.9582e-09	1.1996e-11	2.2374e-07	5.464e-16	4.0355e-09	3.6825e-09	4.7591e-06	3.4338e-06	2.4094e-08	4.0933e-09	1.4976e-05	2.5705e-05	3.935e-05	2.1184e-05	9.6076e-05	0.00010648	4.4815e-08	0.00021225	7.9912e-05	2.8689e-06	0.00052675	0.00021596	0.00010364	0.00030825	0.00052675
residual q value	1.9168e-29	4.7383e-25	3.5036e-20	1.034e-18	1.1035e-15	1.3932e-15	6.2138e-13	9.361e-13	2.7456e-12	9.3183e-12	1.3266e-11	8.4643e-11	9.9674e-11	3.2259e-10	5.2818e-10	1.5394e-09	3.4417e-09	5.7832e-09	6.599e-09	1.2436e-08	2.0792e-08	3.0069e-08	8.4795e-08	1.5589e-07	3.1913e-07	4.9607e-07	5.8985e-07	6.5506e-07	8.688e-07	2.4328e-06	4.7591e-06	9.4484e-06	1.4976e-05	2.2813e-05	2.8499e-05	3.0804e-05	4.9649e-05	9.2027e-05	9.8199e-05	0.00010387	0.00019362	0.00020616	0.00020616	0.00042895	0.00052675	0.00052675	0.00057012	0.00087326	0.00088682
wide peak boundaries	chr15:21369842-22157217	chr6:32557512-32709820	chr14:19573432-20256092	chr9:21502730-22452236	chr12:1-185142	chr8:7219006-7398665	chr9:69180713-69403469	chr7:141668445-141821375	chr6:29764651-29910904	chr1:1607252-1657190	chr5:180287339-180474972	chr17:21215623-21826573	chr11:89607728-89868403	chr22:42477677-42536508	chr1:16862955-17197258	chr22:20307004-20751905	chr9:41955385-44402771	chr19:55297587-55333504	chr16:32893608-33962704	chr5:678333-867133	chr14:106742499-107349540	chr6:31973921-32006645	chr1:196714747-196857710	chr9:45734084-65507350	chr16:28332502-28508906	chr1:12888852-13000592	chr17:36339271-36459491	chr1:17091353-17312739	chr17:18326212-18544854	chr14:105994938-106389195	chr5:19982484-21753420	chr3:195306580-195426733	chr15:23262108-23441348	chr19:1470427-1526611	chr19:54710220-54754352	chr8:39124207-39441859	chr16:70085428-70254903	chr1:147597610-148251587	chr9:139878148-140020657	chr11:49057456-89443248	chr19:392635-463432	chr4:186380074-188226405	chr7:44052827-102463310	chr5:68647946-68932321	chr1:161519167-161576656	chr21:19634837-22370587	chr8:12044509-12287567	chr3:195631158-195778485	chr11:320675-499231
genes in wide peak	hsa-mir-3118-6	HLA-DQA1	OR11H2	hsa-mir-31	FAM138D	SPAG11B	CBWD6	TAS2R38	HLA-G	MMP23A	BTNL3	KCNJ12	TRIM64	CYP2D6	MST1P2	RIMBP3	LOC286297	KIR2DL4	TP53TG3	ZDHHC11	LINC00226	C4A	CFHR1	KGFLP1	CLN3	PRAMEF2	LOC440434	MFAP2	FAM106A	ELK2AP	GUSBP1	hsa-mir-570	HERC2P2	PCSK4	LILRB3	ADAM3A	PDPR	NBPF14	ABCA2	hsa-mir-3166	SHC2	F11	hsa-mir-548o	RAD17	FCGR2C	hsa-mir-548x	DEFB109P1	SDHAP1	PKP3
	POTEB	HLA-DQB1	OR4Q3	CDKN2A	LOC100288778	DEFB103B	FOXD4L6	MGAM	HLA-H	CDK11A	BTNL8	FAM27L	LOC399939	NDUFA6	MST1P9	TMEM191B	FOXD4L4		LOC390705		LINC00221	C4B	CFHR3	FAM74A4	EIF3C	HNRNPCL1		CROCC	USP32P2			MIR570	HERC2P7	REEP6	LILRA6	ADAM5P	CLEC18C	PPIAL4A	ENTPD2	hsa-mir-4300	C2CD4C	FAT1	hsa-mir-4285	TAF9		TMPRSS15	DEFB130		SIGIRR
	NF1P2		OR4M1	CDKN2B		DEFB104A			HCG4B			C17orf51	LOC399940	LOC100132273	NBPF1	PI4KAP1	FAM75A6		LINC00273			TNXA		LOC643648	EIF3CL	PRAMEF10		MIR3675	CCDC144B			SDHAP2		C19orf25		LOC100130964		FLJ39739	FUT7	hsa-mir-708		KLKB1	hsa-mir-106b	MARVELD2		LINC00320	FAM90A25P		PTDSS2
	LOC646214		POTEM	MTAP		DEFB105A						KCNJ18	TRIM53P		CROCCP2	LOC729444	ANKRD20A3		TP53TG3C			TNXB		FAM74A2		PRAMEF8			LGALS9C					ADAMTSL5				PPIAL4D	CLIC3	hsa-mir-326		MTNR1A	hsa-mir-591	GTF2H2C			FAM66A		ANO9
	CXADRP2			C9orf53		DEFB106A							TRIM49L2		ESPNP		ANKRD20A2		TP53TG3B			STK19				PRAMEF4												PPIAL4B	MAN1B1	hsa-mir-139		TLR3	hsa-mir-489	GTF2H2D			LOC100133267		B4GALNT4
				MIR31		DEFB107A							UBTFL1		MIR3675		AQP7P3					LOC100293534				PRAMEF7												PPIAL4F	DPP7	hsa-mir-3165		SORBS2	hsa-mir-1285-1	LOC100272216
				CDKN2B-AS1		DEFB103A							TRIM49L1				LOC642929									LOC649330													NPDC1	hsa-mir-548k		FAM149A	hsa-mir-590	OCLN
						DEFB107B											LOC643648																						SAPCD2	hsa-mir-3164		PDLIM3	hsa-mir-4284
						DEFB104B											KGFLP2																						UAP1L1	hsa-mir-3163		CYP4V2	hsa-mir-4283-2
						DEFB106B											CNTNAP3B																						C9orf142	hsa-mir-612		LOC285441	hsa-mir-3147
						DEFB105B											FOXD4L2																						C9orf139	hsa-mir-194-2		FLJ38576	hsa-mir-4283-1
						DEFB4B											FAM95B1																						LOC100289341	hsa-mir-1237			ACHE
																																								hsa-mir-1908			ADCY1
																																								hsa-mir-3162			AEBP1
																																								hsa-mir-130a			ASL
																																								ACTN3			ASNS
																																								ADRBK1			AZGP1
																																								APLNR			CACNA2D1
																																								ALDH3B1			CALCR
																																								ALDH3B2			CAMK2B
																																								PHOX2A			KRIT1
																																								ARL2			CCT6A
																																								ARRB1			CD36
																																								BAD			CDK6
																																								BBS1			AP1S1
																																								CCND1			COL1A2
																																								SERPING1			CLDN4
																																								CAPN5			CLDN3
																																								C11orf2			CUX1
																																								MRPL49			CYP3A7
																																								ZNHIT2			CYP3A4
																																								C11orf9			CYP3A5
																																								C11orf10			CYP51A1
																																								DAGLA			DDC
																																								CAPN1			DLX5
																																								SERPINH1			DLX6
																																								CD5			DYNC1I1
																																								CD6			EGFR
																																								MS4A1			ELN
																																								MS4A3			EPHB4
																																								CFL1			EPO
																																								CTSC			ERV3-1
																																								CHKA			GBAS
																																								CHRM1			GCK
																																								CLNS1A			GNAI1
																																								CNTF			GNB2
																																								COX8A			GNG11
																																								CPT1A			GNGT1
																																								CST6			GRB10
																																								CTNND1			GRM3
																																								CTSW			GTF2I
																																								DDB1			GTF2IP1
																																								DHCR7			GUSB
																																								DLG2			HGF
																																								EEF1G			HIP1
																																								MARK2			HPVC1
																																								CTTN			AGFG2
																																								ESRRA			HSPB1
																																								FAU			HUS1
																																								MS4A2			IGFBP1
																																								FEN1			IGFBP3
																																								FGF3			LIMK1
																																								FGF4			LRCH4
																																								FKBP2			MCM7
																																								FOLH1			MDH2
																																								FOLR1			NPTX2
																																								FOLR2			OCM2
																																								FOLR3			OGDH
																																								FTH1			SERPINE1
																																								LRRC32			PCOLCE
																																								GIF			PDK4
																																								GNG3			PEX1
																																								GRM5			CDK14
																																								GSTP1			PGAM2
																																								SLC29A2			ABCB1
																																								DNAJC4			ABCB4
																																								IGHMBP2			PHKG1
																																								INCENP			PMS2P1
																																								INPPL1			PMS2L2
																																								KRTAP5-9			PMS2P4
																																								FADS1			PMS2P5
																																								FADS3			PMS2P3
																																								LRP5			POLD2
																																								LTBP3			POLR2J
																																								MAP6			PON1
																																								MEN1			PON2
																																								SCGB2A1			PON3
																																								SCGB2A2			POR
																																								MAP3K11			PPIA
																																								MYO7A			PSPH
																																								NDUFC2			PTPN12
																																								NDUFV1			PURB
																																								NDUFS8			RFC2
																																								NUMA1			CCL24
																																								OMP			SRI
																																								OSBP			STX1A
																																								OVOL1			TAC1
																																								P2RX3			TAF6
																																								P2RY2			TFR2
																																								P2RY6			TRIP6
																																								PAK1			UPP1
																																								PC			VGF
																																								PDE2A			ZAN
																																								PGA5			EIF4H
																																								PLCB3			CLIP2
																																								POLR2G			LAT2
																																								PPP1CA			YWHAG
																																								PPP2R5B			ZNF3
																																								PRCP			ZKSCAN1
																																								PRG2			ZSCAN21
																																								PRKRIR			ZNF138
																																								PTPRCAP			ZP3
																																								PYGM			MTERF
																																								RAB3IL1			SHFM1
																																								RAB6A			TFPI2
																																								MAP4K2			TRRAP
																																								RAD9A			FZD1
																																								RARRES3			FZD9
																																								RBM4			TPST1
																																								RELA			FKBP6
																																								DPF2			BUD31
																																								SNORD15A			SGCE
																																								ROM1			PLOD3
																																								RPS3			BAZ1B
																																								RPS6KB2			CLDN12
																																								SIPA1			AP4M1
																																								SLC3A2			TBRG4
																																								SPTBN2			BCL7B
																																								SSRP1			ATP5J2
																																								STX3			GTF2IRD1
																																								STX5			SEMA3E
																																								TCN1			MAGI2
																																								THRSP			POM121
																																								TM7SF2			DMTF1
																																								TYR			MUC12
																																								UCP2			ARPC1B
																																								UCP3			AKAP9
																																								SCGB1A1			RASA4
																																								UVRAG			SLC25A13
																																								VEGFB			POP7
																																								BEST1			RAMP3
																																								WNT11			BET1
																																								SF1			IKZF1
																																								ZFPL1			CCL26
																																								FOSL1			SEMA3A
																																								PICALM			ZNHIT1
																																								FZD4			SEMA3C
																																								PPFIA1			ARPC1A
																																								SLC43A1			SH2B2
																																								OR7E2P			YKT6
																																								CTSF			STAG3
																																								EED			ZNF273
																																								FADD			FGL2
																																								BANF1			CPSF4
																																								RPS6KA4			DBF4
																																								AIP			COPS6
																																								SYT7			ZPBP
																																								SART1			TP53TG1
																																								FIBP			PDAP1
																																								MTA2			LMTK2
																																								UBE2L6			POMZP3
																																								SNORD29			PEG10
																																								SNORD31			NACAD
																																								SNORD30			COBL
																																								SNORD28			NUDCD3
																																								SNORD27			SEC61G
																																								SNORD26			ZKSCAN5
																																								SNORD25			CLDN15
																																								SNORD22			BRI3
																																								SLC22A6			TECPR1
																																								SLC22A8			SUMF2
																																								NRXN2			PTCD1
																																								LPXN			AUTS2
																																								FADS2			FBXO24
																																								PITPNM1			TBL2
																																								RIN1			STEAP1
																																								MTL5			CRCP
																																								SPCS2			RABGEF1
																																								ARHGEF17			POLM
																																								GAB2			PCLO
																																								FCHSD2			DBNL
																																								FGF19			NPC1L1
																																								CCS			PILRB
																																								RCE1			PILRA
																																								NAALADL1			FIS1
																																								KCNE3			MLXIPL
																																								IL18BP			SBDS
																																								DPP3			CHCHD2
																																								KCNK7			ZNF117
																																								RASGRP2			MRPS17
																																								GLYAT			ACTL6B
																																								CDK2AP2			ZNF107
																																								TCIRG1			SRRT
																																								RTN3			STYXL1
																																								PRG3			ASB4
																																								RBM14			ADAM22
																																								CDC42EP2			PION
																																								NXF1			STAG3L1
																																								KAT5			ANKIB1
																																								SSSCA1			DDX56
																																								DRAP1			CROT
																																								TAF6L			ALKBH4
																																								SCGB1D2			SAMD9
																																								SCGB1D1			ZCWPW1
																																								POLD3			C7orf42
																																								OR5I1			TYW1
																																								STARD10			C7orf43
																																								NEU3			PPP1R9A
																																								ME3			CCDC132
																																								YIF1A			NSUN5
																																								EHD1			LANCL2
																																								STIP1			BAIAP2L1
																																								CLP1			SLC25A40
																																								SF3B2			MEPCE
																																								CCDC85B			SLC12A9
																																								B3GNT1			ACN9
																																								PRSS23			SMURF1
																																								PLA2G16			PHTF2
																																								PTGDR2			RHBDD2
																																								SLCO2B1			CCDC146
																																								ZP1			GATAD1
																																								SHANK2			MYL7
																																								KDM2A			FIGNL1
																																								ATG2A			MYO1G
																																								GANAB			WBSCR17
																																								FAM168A			MOSPD3
																																								DTX4			GIGYF1
																																								CLCF1			TNS3
																																								FAM89B			RABL5
																																								SNHG1			CYP3A43
																																								POLA2			CASD1
																																								RAB38			STAG3L4
																																								FLRT1			ZNF655
																																								PRDX5			PVRIG
																																								BRMS1			C7orf23
																																								C11orf20			STEAP4
																																								CHRDL2			GAL3ST4
																																								C11orf51			PRKRIP1
																																								ZDHHC5			C7orf63
																																								ATL3			C7orf69
																																								TSKU			ORAI2
																																								C2CD3			UPK3B
																																								DAK			OR2AE1
																																								ODZ4			VOPP1
																																								DKFZP434K028			WBSCR16
																																								B3GAT3			TSC22D4
																																								OR5L2			TRIM56
																																								PPP1R14B			ABHD11
																																								TIMM10			CCM2
																																								MYEOV			ZMIZ2
																																								BSCL2			CALN1
																																								RAB30			TMEM120A
																																								PRPF19			RBM48
																																								C11orf67			ZNF394
																																								MACROD1			GTF2IRD2
																																								SLC43A3			MYH16
																																								SAC3D1			DNAJC30
																																								SNX15			LINC00525
																																								RHOD			MGC16142
																																								EFEMP2			TMEM60
																																								NOX4			GTPBP10
																																								KCNK4			TRIM4
																																								UBXN1			ZNF479
																																								TMX2			MYL10
																																								GAL			H2AFV
																																								SUV420H1			DTX2
																																								TMEM216			WBSCR22
																																								CHCHD8			WBSCR28
																																								SLC15A3			TRIM50
																																								MS4A4A			EMID2
																																								PPME1			C7orf57
																																								CABP2			SRCRB4D
																																								C11orf73			MUC17
																																								TRMT112			RUNDC3B
																																								TMEM138			ABCA13
																																								PCF11			VKORC1L1
																																								MRPL48			KCTD7
																																								RSF1			WBSCR27
																																								C11orf24			SBDSP1
																																								WDR74			VPS37D
																																								SYTL2			NSUN5P1
																																								MS4A12			ZNF92
																																								MRPL16			ZNF679
																																								SDHAF2			CDC14C
																																								SSH3			PKD1L1
																																								TMEM132A			BHLHA15
																																								HRASLS2			ABHD11-AS1
																																								LAMTOR1			SAMD9L
																																								VPS37C			C7orf62
																																								ANO1			ZNF804B
																																								NADSYN1			ZNF498
																																								FAM86C1			FAM200A
																																								CCDC87			PPP1R35
																																								PPP6R3			GPC2
																																								RNF121			VSTM2A
																																								ACER3			DKFZp434L192
																																								CDC42BPG			TMED4
																																								OTUB1			SRRM3
																																								PACS1			RSBN1L
																																								TMEM126B			KIAA1324L
																																								SLC22A11			LRWD1
																																								GPR137			FAM185A
																																								C11orf30			TMEM130
																																								CABP4			NYAP1
																																								CD248			SEMA3D
																																								CORO1B			CNPY4
																																								SCYL1			POLR2J2
																																								USP35			HEPACAM2
																																								CARNS1			FLJ35390
																																								POLD4			MBLAC1
																																								KRTAP5-8			SUN3
																																								PLEKHB1			FAM133B
																																								MS4A7			NSUN5P2
																																								CREBZF			STEAP2
																																								CCDC90B			POM121L12
																																								CCDC81			LOC285878
																																								FAM111A			INTS4L1
																																								MS4A6A			LINC00174
																																								MS4A5			SNHG15
																																								KLC2			DLX6-AS1
																																								TUT1			ZNF789
																																								MRPL11			ZNF680
																																								TMEM135			2023-09-14
																																								KCTD14			GNAT3
																																								C11orf95			MOGAT3
																																								LRFN4			ZNF713
																																								AHNAK			GJC3
																																								ALG8			GATS
																																								TMEM223			FKBP9L
																																								TMEM109			VWC2
																																								CCDC86			TRIM73
																																								C11orf48			NAT16
																																								TRIM48			TRIM74
																																								C11orf80			LOC389493
																																								NARS2			SPDYE8P
																																								NAA40			GATSL1
																																								ZBTB3			GTF2IRD2B
																																								CPSF7			MGC72080
																																								ASRGL1			C7orf59
																																								MOGAT2			RPL13AP17
																																								TMEM134			RASA4P
																																								MUS81			C7orf65
																																								PAAF1			FLJ45974
																																								INTS5			GTF2IRD2P1
																																								ZFP91			LRRD1
																																								OR8J3			FLJ42280
																																								OR4P4			KPNA7
																																								OR4C15			C7orf61
																																								OR4A5			UFSP1
																																								OR4A16			MIR106B
																																								OR4A15			MIR25
																																								OR10W1			MIR93
																																								OR10V2P			ZNF716
																																								GDPD5			LOC441242
																																								CLPB			TYW1B
																																								UNC93B1			SPDYE7P
																																								RAB1B			DTX2P1-UPK3BP1-PMS2P11
																																								C11orf68			SPDYE3
																																								MS4A8B			SPDYE2
																																								FERMT3			ZNF727
																																								TRPT1			DPY19L2P4
																																								RBM4B			STAG3L3
																																								FRMD8			STAG3L2
																																								RNASEH2C			SPDYE5
																																								TMEM126A			LOC493754
																																								EIF1AD			LOC541473
																																								NUDT22			POLR2J3
																																								SYVN1			MIR489
																																								DGAT2			FDPSL2A
																																								MS4A14			LOC641746
																																								SPRYD5			SEPT7P2
																																								RELT			GUSBP10
																																								LGALS12			CCT6P3
																																								TNKS1BP1			CCT6P1
																																								GAL3ST3			LOC643955
																																								ATG16L2			INTS4L2
																																								DKFZp761E198			AZGP1P1
																																								SYT12			LOC649395
																																								ACY3			LOC650226
																																								INTS4			NCF1
																																								GLYATL1			SNORA5A
																																								CDCA5			NCF1B
																																								RPLP0P2			NCF1C
																																								SLC22A9			SNORA5B
																																								SNORD15B			SNORA5C
																																								BATF2			SNORA9
																																								SLC22A12			SNORA14A
																																								MRGPRD			SNORA15
																																								MRGPRF			SNORA22
																																								ARAP1			MIR590
																																								CATSPER1			MIR591
																																								HRASLS5			MIR653
																																								OR4C46			LOC728066
																																								OR8I2			ZNF736
																																								XRRA1			LOC729156
																																								C11orf84			GATSL2
																																								GPHA2			SPDYE6
																																								B3GNT6			ZNF735
																																								OR8U1			LOC100093631
																																								OR4C16			POM121C
																																								OR4C11			LOC100129427
																																								OR4S2			LOC100129845
																																								OR4C6			LOC100130849
																																								OR5D14			C7orf72
																																								OR5L1			LOC100132832
																																								OR5D18			LOC100133091
																																								OR7E5P			UPK3BL
																																								OR5AS1			LOC100287704
																																								OR8K5			LOC100287834
																																								OR5T2			LOC100289187
																																								OR8H1			LOC100289561
																																								OR8K3			SPDYE2L
																																								OR8J1			MIR548M
																																								OR5R1			SAP25
																																								OR5M3			MIR4283-2
																																								OR5M8			MIR4285
																																								OR5M11			MIR4283-1
																																								OR5AR1			MIR3147
																																								OR5AK4P			MIR4284
																																								LRRC55			MIR3609
																																								SMTNL1			MIR3914-1
																																								YPEL4			MIR3914-2
																																								MED19			LOC100505854
																																								FOLH1B			MAGI2-AS3
																																								MRPL21			LOC100506050
																																								TPCN2			LOC100506136
																																								OR6Q1			ATP5J2-PTCD1
																																								OR9I1			MIR4653
																																								OR9Q1			MIR4652
																																								OR9Q2			MIR4651
																																								OR1S2			MIR4650-1
																																								OR1S1			MIR4650-2
																																								OR10Q1			MIR4649
																																								OR5B17			MIR4467
																																								OR5B21			MIR4657
																																								GLYATL2			MIR4658
																																								MPEG1			LOC100630923
																																								OR5A2			CYP3A7-CYP3AP1
																																								OR5A1
																																								OR4D6
																																								OR4D11
																																								PATL1
																																								PLAC1L
																																								MS4A15
																																								VWCE
																																								CYBASC3
																																								PPP1R32
																																								GDPD4
																																								C11orf82
																																								CCDC83
																																								ORAOV1
																																								LRTOMT
																																								TIGD3
																																								FAM181B
																																								CCDC89
																																								LRRN4CL
																																								HNRNPUL2
																																								MS4A6E
																																								DEFB108B
																																								PELI3
																																								LOC254100
																																								EHBP1L1
																																								SNX32
																																								TSGA10IP
																																								RNF169
																																								CNIH2
																																								ZDHHC24
																																								C11orf86
																																								NUDT8
																																								EML3
																																								TMEM151A
																																								NPAS4
																																								C11orf31
																																								AQP11
																																								OR10AG1
																																								OR5J2
																																								OR4C13
																																								OR4C12
																																								C11orf85
																																								SLC25A45
																																								NEAT1
																																								OR9G4
																																								LOC283194
																																								LINC00301
																																								P4HA3
																																								PGM2L1
																																								KLHL35
																																								LOC283214
																																								KCTD21
																																								CCDC88B
																																								TTC9C
																																								SLC22A24
																																								RCOR2
																																								OR5F1
																																								OR5AP2
																																								ANKRD13D
																																								ANKRD42
																																								MS4A10
																																								OR2AT4
																																								TBX10
																																								RTN4RL2
																																								FAM111B
																																								TMEM179B
																																								TBC1D10C
																																								DNAJB13
																																								MALAT1
																																								ZFP91-CNTF
																																								KRTAP5-10
																																								SLC22A25
																																								SLC22A10
																																								SPDYC
																																								LIPT2
																																								OR5D13
																																								OR5D16
																																								OR5W2
																																								OR8H2
																																								OR8H3
																																								OR5T3
																																								OR5T1
																																								OR8K1
																																								OR5M9
																																								OR5M10
																																								OR5M1
																																								OR9G1
																																								OR5AK2
																																								OR5B2
																																								OR5B12
																																								OR5AN1
																																								OR4D10
																																								OR4D9
																																								OR10V1
																																								LRRC10B
																																								GPR152
																																								DOC2GP
																																								GUCY2E
																																								PCNXL3
																																								FLJ42102
																																								SCGB1D4
																																								MIR130A
																																								MIR139
																																								MIR192
																																								MIR194-2
																																								LOC440040
																																								LOC440041
																																								SLC22A20
																																								KRTAP5-7
																																								KRTAP5-11
																																								LOC441601
																																								OR5B3
																																								MIR326
																																								MS4A13
																																								OR8U8
																																								OR9G9
																																								BTBD18
																																								PGA3
																																								PGA4
																																								FAM86C2P
																																								TRIM64C
																																								LOC646813
																																								SNORA57
																																								MIR611
																																								MIR612
																																								METTL12
																																								C11orf83
																																								MIR708
																																								LOC100129216
																																								LOC100130348
																																								LOC100130987
																																								LOC100133315
																																								MIR1908
																																								MIR1237
																																								MIR548K
																																								SNORA70E
																																								MIR4300
																																								MIR3162
																																								MIR3165
																																								MIR3654
																																								MIR3664
																																								MIR3680-1
																																								LOC100506233
																																								LOC100506368
																																								LOC100507050
																																								RBM14-RBM4
																																								TMX2-CTNND1
																																								ARL2-SNX15
																																								NDUFC2-KCTD14
																																								HNRNPUL2-BSCL2
																																								MIR4489
																																								MIR4690
																																								MIR4696
																																								MIR4691
																																								MIR4692
																																								MIR4488
[truncated: 82 more columns]

## Sheet: Supplenebtary Table 2e
cis mRNA	cis Protein	cis Phosphoprotein	cis mRNA overlap with cis Protein
AAAS	ZMPSTE24	ABLIM1	ITGA5
AACS	GBAS	ACLY	TUT1
AASDHPPT	CCDC134	ACSS2	NHLRC3
ABCA12	DDX59	ADAR	RAB1B
ABCA2	PLA2G6	ADNP	EP300
ABCB9	MTRF1L	ADRBK1	CRNKL1
ABCC1	EGFR	ADSL	MON1B
ABCC3	TADA3	AHDC1	KCNK6
ABCC4	CAND1	AKAP11	GDA
ABCD3	PPCS	AKT1	PPCS
ABCD4	SOX17	ALDOA	LONP1
ABCF2	BCAM	ANKHD1-EIF4EBP3	IPO9
ABCF3	ZNF281	ANKRD17	ECH1
ABHD1	GXYLT1	ANKS1A	ATXN10
ABHD11	GATA4	ANLN	GEN1
ABHD12	PTGER2	ARFGAP1	TMEM19
ABHD13	CAP1	ARFIP1	SLK
ABHD14A	SLC26A9	ARHGAP21	NOXO1
ABHD14B	LRR1	ARHGAP39	NOL8
ABHD15	GPD1L	ARHGAP5	USP6NL
ABHD16B	TSKU	ARHGEF11	BAZ1B
ABHD2	ZNF579	ARHGEF16	GTPBP1
ABHD3	VDAC3	ARHGEF7	ATL2
ABHD4	BUD31	ARMC10	TRAF5
ABL1	DHRS7B	ATAD2	KIAA0020
ABLIM1	STOML2	ATG2B	RAD23B
ABLIM3	GSDMB	ATM	C2CD3
ACAA2	ZNF8	ATP13A3	CHRAC1
ACAD8	TRIT1	ATXN2L	SMUG1
ACADVL	METTL2A	BAIAP2L1	BUD31
ACAP2	TYMS	BAIAP2L2	USP14
ACBD3	JMJD1C	BCL9L	FBXO31
ACD	PPIE	BCR	FRS2
ACER3	LEMD3	BIVM-ERCC5	ALG2
ACIN1	PVRL2	BRD3	SYT13
ACO1	KIAA1919	C11orf30	WBP4
ACO2	NUB1	C14orf43	KIAA0100
ACOT13	SH3BP1	C16orf53	PREP
ACOT7	MANEAL	C17orf49	PIK3CB
ACOX1	SENP6	C17orf70	TOMM34
ACOX3	ZNF146	C1orf144	C9orf16
ACP2	GRB7	C1orf9	MTMR14
ACP6	MIEN1	C20orf112	ELAC2
ACSF2	HSPH1	C20orf151	USP42
ACSF3	MOSPD3	C6orf132	GSTM4
ACSL5	AP4M1	C9orf142	KDM2A
ACSS1	SLC2A13	CALD1	ABHD12
ACSS2	FAM83C	CAMKK2	DNAJA3
ACTL10	PPT1	CBFB	RPUSD3
ACTN4	RAB3IP	CCDC50	MAK16
ACTR10	AADAT	CCDC6	SPRY2
ACTR1A	PIP4K2C	CCDC64B	GSTP1
ACTR3C	VCP	CDC42BPB	HDHD2
ACTR6	HEATR2	CDK1	RPRD1B
ACVR1B	RIMKLA	CDK13	FKBP4
ACY3	ACLY	CDKN2AIP	ASAH1
ADAM15	RNF169	CEBPB	NADSYN1
ADAM28	ALDH3B1	CEP170	TRMT6
ADAM8	NUDT15	CEP250	PPP1R37
ADAM9	KCTD14	CHD7	C17orf53
ADAMTS10	CHST3	CIC	RBPMS
ADAMTS13	ACTN4	CLMN	PTPRH
ADAMTS17	GCN1L1	CLSPN	ACO2
ADAMTS9	PRPF19	CMIP	PSMF1
ADAP1	USP5	CNKSR1	NFE2L2
ADCK1	RHBDL2	COASY	FAM195A
ADCK2	SRGAP1	COIL	DNAJC30
ADCK4	NUDT19	CORO7	DYRK4
ADCY6	DACH1	CPSF4	PDAP1
ADCY9	VHL	CTPS	ZNF146
ADD1	C2CD3	CTTN	TMEM238
ADK	SCMH1	CUL4A	SCAMP3
ADM2	GNE	DCAF10	DNAJC9
ADNP	MUC6	DCAF5	FBXO46
ADNP2	TP53I11	DCK	PHB2
ADO	WNT5B	DDI2	NDRG2
ADPGK	ERBB2	DERL1	EHBP1L1
ADRA2C	ADSL	DGCR14	IGSF9
ADRM1	PPP1R37	DIDO1	TCP1
ADSL	USP18	DOCK5	DDI2
AEN	MOCOS	DTX3L	FBF1
AES	THRA	DYRK2	SET
AFF1	KRT33A	EEPD1	FBXL20
AFF4	IRAK2	EHMT2	FAM120A
AGAP3	NFATC2IP	EI24	SLC38A9
AGER	MTMR14	EML3	RAB20
AGFG2	FKRP	EP300	JAK2
AGK	BCL3	EPB41	TNFRSF1A
AGL	FOXA3	EPB49	CECR5
AGPAT1	ALDH16A1	EPN3	XPO4
AGPAT2	CHMP2A	EPPK1	CA9
AGPAT3	BLVRB	EPS8L1	KIAA0319L
AGPAT6	IL17RE	ERBB2	LGALS4
AGRN	CLNS1A	ESYT1	NF1
AGTPBP1	SSH3	EXOC4	SQLE
AHCY	TLCD1	FAM117A	SEPHS1
AHCYL1	SPRY2	FAM129B	YTHDC2
AHDC1	FOXJ3	FAM73B	FIS1
AHNAK	SLC36A1	FAM83G	ELF1
AHRR	SYS1	FAM83H	CLIP2
AIM1	SLC30A5	FCHO2	NCSTN
AIM1L	MAGI2	FKBP15	FAM129B
AK2	FBXO46	FNBP1L	IL18
AK3	ADRBK1	FNDC3A	ADD1
AK4	ISOC2	FOXA1	TOR2A
AKAP1	ZNF652	FOXK1	KIAA0368
AKAP10	SH2B1	FOXP4	DVL1
AKAP11	KIAA1704	GIGYF1	TYMS
AKAP13	CCND3	GIT1	PEF1
AKAP8L	FERMT1	GNL1	HMBOX1
AKAP9	MKRN2	GPI	JAGN1
AKIRIN1	DFFB	GPRC5A	STX5
AKIRIN2	GALNT8	GPRIN3	PHPT1
AKR1A1	VPS37B	GTPBP1	ITGA2
AKR7A2	MACF1	H2AFY	MAN2C1
AKR7A3	C19orf12	HABP4	KCTD2
AKT1	CCDC23	HDGF	DECR2
AKT1S1	GNPNAT1	HELZ	SUPT16H
AKT2	MGAT4B	HEXIM2	RUVBL2
ALAD	WIPF2	HIRIP3	MCAT
ALCAM	HNF4A	HMGA1	TRAPPC6A
ALDH16A1	C1orf50	HNF1A	EPN1
ALDH1B1	FBXL20	HNF4A	VCP
ALDH3B1	IRF3	HNRNPA3	TSTD1
ALG10	F3	IGF2BP2	AUH
ALG11	RIMS3	ILF3	KIF1B
ALG12	AZI1	IRF2BP1	MBD2
ALG2	DNM1L	IRS2	GPD1L
ALG3	ZKSCAN1	ITGA5	ABHD14B
ALG8	DCK	JUNB	PIGT
ALG9	PSAPL1	JUP	FAM211A
ALKBH4	TBC1D4	KANK1	MAPK1IP1L
ALKBH6	IRF2BP1	KIAA0226	PKP2
ALKBH8	KIAA0100	KIAA0528	TESK1
ALMS1	CDK6	KIAA0930	TMEM134
AMBRA1	TLN1	KIAA0947	NCOA6
AMD1	TESK1	KIAA1211	IKBKAP
AMFR	ZNF773	KIAA1522	CRTAP
AMN1	ZDHHC2	KIAA1704	GALNT10
AMPD2	SLC25A16	KLC2	C20orf112
AMPD3	LYZ	KLC3	GPBP1
AMT	FRS2	KRI1	FAM84B
AMY2A	SLFN13	KRT14	AVL9
AMY2B	C19orf33	KRT18	QSOX2
ANAPC2	MLLT6	KRT19	ANXA2
ANAPC5	SNIP1	KRT80	PTPN23
ANAPC7	SLC39A11	LAD1	GSR
ANGEL1	KLHL11	LAMTOR1	UCKL1
ANGEL2	PRKD2	LARP1B	LMO7
ANKH	CD3EAP	LARP4	ATP11B
ANKIB1	KRAS	LIG3	ATP2C2
ANKLE2	ARL14	LIMK2	CHMP2A
ANKMY1	ANKRD13D	LMO7	C7orf50
ANKRA2	GAPVD1	LRCH1	ENTPD6
ANKRD10	SLC35E3	LUZP1	PPP5C
ANKRD17	MRS2	MACF1	PKN3
ANKRD18A	SLC25A13	MAP7D1	IRAK2
ANKRD27	SPATA13	MCM3AP	PRMT5
ANKRD28	UBA2	MECOM	TSKU
ANKRD32	PPP5C	MEPCE	ANKH
ANKRD52	CLIP2	MICAL1	THUMPD3
ANKRD54	GNS	MICAL3	PTBP3
ANKRD9	VDAC2	MICALL2	OCLN
ANKS1A	SLC1A5	MKL1	ATP13A2
ANKS4B	ADO	MKL2	HDHD3
ANKS6	ORAOV1	MLL2	DYNC1LI1
ANO6	ALG2	MLL3	SDF4
ANP32B	ECH1	MLL4	FASTKD5
ANTXR2	PLK1	MLXIPL	CLDN3
ANXA1	CNDP2	MOCS3	VPS4B
ANXA2	IRAK3	MORC2	CYB5B
AP1B1	TMEM82	MPST	PRKD2
AP1G2	CRELD1	MTMR3	PURA
AP1M1	BCL2L1	MTUS1	ERBB2
AP1M2	RHPN2	MVP	TARS2
AP1S1	C7orf50	MYH9	LPIN2
AP2A1	FAM134C	MYOF	AGL
AP2A2	ADPRHL2	NAV1	ZDHHC20
AP2B1	CLPTM1	NCOA5	NUDT19
AP2M1	TM7SF3	NDRG1	TRIM11
AP2S1	FOLR1	NDRG3	TMEM50B
AP3B1	KDM1B	NFIB	SZT2
AP3D1	KCNK6	NIPBL	RPRD1A
AP3M2	ALG11	NME1	PPP2R2A
AP3S1	TMBIM4	NOP56	RAB4A
AP3S2	KEAP1	NRD1	FAM134C
AP4B1	CNOT6	NSFL1C	CMAS
AP4M1	RHEB	NUMA1	MOCOS
AP4S1	EML2	NUMB	SRGAP1
APAF1	CA9	OSBPL7	RBM5
APBB3	PPP1R1B	PAK1	CRELD1
APC	PEX1	PAK2	STAU1
APEH	CTBP1	PANK2	ATXN1L
APEX1	SLC7A1	PARD3B	TNIP1
APLF	AMACR	PARN	NSFL1C
APLP2	EMID1	PARP10	MTPN
APOA1BP	ABCC5	PARP4	C16orf93
APPBP2	LLGL2	PCDH1	HEATR6
APPL1	DIS3	PDS5A	CDC37
APPL2	PANK4	PDZK1IP1	THRA
APTX	PON3	PEX14	DDX17
AQP11	PDCD5	PGM3	PTGES2
AQR	BAZ1B	PHC3	ESRP1
ARAP1	TNPO3	PHF2	CDC42EP4
ARCN1	AP3M1	PITPNM1	PANK2
ARF1	SSBP1	PKN2	MAN2B2
ARF3	HSPBP1	PLEC	SHANK2
ARFGAP1	RAP1GAP	PLEKHA5	JUP
ARFGAP2	GSDMA	PLEKHA6	PAK4
ARFGAP3	COL9A2	PLEKHA7	SH3BP1
ARFGEF1	GAPDH	PLEKHG6	ITCH
ARFGEF2	SPINT2	PNPLA6	MGAT3
ARFRP1	ACSF2	POLE4	STAMBP
ARGLU1	PEX10	PPFIBP1	PPM1G
ARHGAP1	DNAJC11	PPP1R13B	NMT1
ARHGAP11B	RAPGEFL1	PRKCI	SSH3
ARHGAP12	DIP2C	PRKD2	CFDP1
ARHGAP18	SCNN1G	PRR15	KLC2
ARHGAP26	RELB	PSMA5	HDAC1
ARHGAP29	EP300	PSMB10	TMEM135
ARHGAP35	IL1RAP	PTK2B	RIMKLA
ARHGAP39	RNF219	PUM2	TOMM40
ARHGAP42	ACVR1	RALGAPA1	HARS2
ARHGAP5	PARK7	RALGAPA2	GNB1
ARHGAP8	CANX	RANBP1	ADNP
ARHGDIA	LMTK2	RANBP10	ERICH1
ARHGEF10	SMG8	RAVER1	CNOT3
ARHGEF10L	NARS	RB1	SFT2D2
ARHGEF11	RUFY1	RBBP6	PSMA6
ARHGEF12	GUCA2A	RBBP8	CPT1A
ARHGEF16	GDA	RBM15	KIF22
ARHGEF2	ZNF260	RBM23	AMPD2
ARHGEF37	CAB39L	RBM39	CASP4
ARHGEF5	PPIH	RBPMS	TSFM
ARHGEF7	TSC22D4	RGS3	LYRM7
ARID1A	MEMO1	RHPN2	BRD3
ARID1B	MCM7	RIN1	SAMD4B
ARID2	TPRG1L	RIPK2	HINT1
ARID3B	CPM	RLTPR	NRD1
ARID4A	MDH2	RPRD2	NARS
ARID4B	HLA-DQB1	RSF1	SMAP2
ARIH1	UBE2S	RSL1D1	TMOD3
ARIH2	PLBD1	SASH1	CTTN
ARL2BP	SH3TC1	SBF1	GULP1
ARL6IP1	EVC2	SCAF11	PARD6B
ARL6IP4	OGFR	SCFD1	SHMT2
ARL8A	ENO1	SDCCAG3	DRG2
ARL8B	STARD13	SEC16A	NSUN4
ARMC10	RAB20	SFPQ	ZADH2
ARMC7	DFFA	SH2D3A	MLLT4
ARNT2	PCBP1	SH3BP1	FANCD2
ARNTL2	CCDC61	SH3RF2	HMGB1
ARPC1A	HELB	SHANK2	PSPH
ARPC1B	RNF6	SIPA1L3	DARS2
ARPC4	APPBP2	SLC35B2	KCTD14
ARPC5L	LPCAT3	SLC9A1	SLC44A4
ARRB1	NKIRAS2	SLCO4A1	BAIAP2L1
ARRDC1	DCTD	SLX4	MMS19
ARRDC3	CYP4V2	SMAP2	ERGIC1
ARRDC4	TATDN2	SND1	ARHGEF10L
ARSB	TRIM28	SNIP1	MAP4
ARV1	UBFD1	SNRNP70	BCL2L12
ASAH1	ARRB1	SP100	DNASE1
ASAH2B	XPOT	SPATA13	GPHN
ASAP3	SHMT2	SRP72	DFFB
ASB13	PRDX6	SRRM2	BID
ASB14	NPHS1	SRSF6	MACF1
ASB7	MGST1	SRSF9	EIF6
ASCC1	MYO10	SSH3	WNK2
ASCC2	YWHAB	STAT3	PCMTD2
ASCC3	PRPSAP2	STAU2	ZDHHC2
ASF1A	PON2	STOML2	MBNL2
ASL	PLEKHF1	STUB1	LZTR1
ASNSD1	LDHB	SUGT1	TUBGCP3
ASPH	UBAC2	SYMPK	CTNNBL1
ASTE1	RNF39	SYNJ2	ECHDC1
ASUN	CASD1	TAF3	RNF170
ASXL1	TSTD1	TBC1D10B	IRF2BP2
ASXL2	ABHD11	TBC1D15	TSPAN3
ATAD1	ERAL1	TCF20	RHOF
ATAD2	KLHL25	TCOF1	EPDR1
ATAD2B	CAPN1	TEAD3	C18orf8
ATAD5	MTMR12	TEP1	KIAA1522
ATAT1	CAPN8	TJP2	CRYZL1
ATE1	HMGB1	TLK2	LAMP1
ATF4	DVL1	TMEM134	SNIP1
ATF6	PARD6B	TMEM176B	FUBP3
ATF7	KIAA1522	TMEM209	RALY
ATF7IP	FAM173B	TNKS1BP1	LNPEP
ATG12	VSIG2	TNRC6B	NAPG
ATG13	CDC42EP1	TNS3	HMOX2
ATG14	SUGT1	TNS4	DDX27
ATG16L1	HLA-DRB5	TOM1	ATP11A
ATG16L2	LYG2	TOP2A	PLEKHB1
ATG2A	USP14	TP53BP2	GRB7
ATG2B	PYCRL	TPI1	HSPBAP1
ATG4B	LGR4	TPRN	BORA
ATG4D	KIAA0368	TRA2A	MGAT1
ATG5	SIPA1L3	TRAFD1	FAM105B
ATG7	CPLX1	TTC33	ZNF8
ATL2	PCMTD2	UBAP1	SKP2
ATM	TARS2	UBN2	GOLPH3
ATMIN	SET	USP10	SECISBP2
ATN1	MAP2K3	USP24	SUPT5H
ATOH7	VAPA	USP5	ANKRD28
ATP11A	ITCH	USP6NL	C9orf41
ATP11B	HDAC1	VAPB	LETM1
ATP13A1	UNC5B	VAV2	USP10
ATP13A2	ABCB8	VDAC2	NIPSNAP1
ATP13A3	GRAP	VPS13D	ZMYND8
ATP13A4	RECQL	WIPF2	CS
ATP1B3	MTHFR	WNK1	PRDX1
ATP2A2	FASTKD3	XRN2	FOLR1
ATP2C1	FLAD1	ZBED6	ATG4B
ATP2C2	PA2G4	ZC3H13	NCEH1
ATP5A1	DNAJC9	ZC3H18	VPS36
ATP5B	PXN	ZFP36L2	TECR
ATP5C1	UCHL3	ZKSCAN1	MYO10
ATP5E	ARHGAP1	ZMYM2	PEX1
ATP5G2	CMPK1	ZNF362	AHCY
ATP5L	KRT18	ZNRF2	PPTC7
ATP5S	PLXND1	44811	CSTF2T
ATP6V0A1	GTF2B		GRSF1
ATP6V0B	STRN4		NAA16
ATP6V0D1	OSTM1		CC2D1A
ATP6V0E1	ANXA10		DYRK2
ATP6V1C2	STAT3		CYP4V2
ATP6V1G1	CDK7		DNAJC7
ATP7B	PEX5		CHKB
ATP9A	STMN1		ASAP3
ATP9B	LMO7		PROSER1
ATPAF1	UBE3C		PRPF4B
ATXN10	REPIN1		AP2A1
ATXN1L	PAK1		MOCS3
ATXN2	FAM20B		GATSL3
ATXN2L	TMEM41A		VANGL2
ATXN7	ANKRD52		TBC1D2B
ATXN7L1	RAB21		FA2H
ATXN7L3	NCEH1		SENP6
ATXN7L3B	INPP5F		AKR7A2
AUH	PLEKHB1		VLDLR
AUP1	HPN		DBT
AURKA	PSPH		ABCC3
AURKAIP1	PCDHA1		SPR
AUTS2	WWP2		CARS2
AVL9	NAT14		KIAA1244
AXIN1	STRAP		NR1H2
B3GALNT1	CD200R1		STAT3
B3GALNT2	PLEKHA1		CAPG
B3GALT5	CPNE1		ATN1
B3GNT1	PSMF1		MPZL1
B3GNT6	FEN1		DDX52
B4GALNT3	CENPM		CAP1
B4GALT1	RAD23B		CPM
B4GALT2	EIF6		ADO
B4GALT3	BAIAP2		HEXB
B4GALT5	CRYZL1		ANKRD54
B4GALT6	ACACA		MADD
BAG1	GALE		PCID2
BAG3	SGMS1		ARRB1
BAG6	CTTN		BLOC1S3
BAIAP2L1	LGALS4		CCDC127
BAIAP2L2	ATL2		MDM1
BAP1	MGAT2		VDAC3
BAX	ARF6		CSE1L
BAZ1A	RUSC2		CDC20
BAZ1B	KIF1B		MRPL50
BAZ2A	YEATS4		FTSJ3
BBIP1	TAMM41		SMAD4
BBS1	ATE1		SGMS1
BCAM	MVP		PRPSAP1
BCAN	DDX55		ARMC10
BCAP29	CPT1A		GRAMD4
BCAR3	ZNFX1		PPT1
BCAS3	PDAP1		RFC4
BCCIP	NUPL1		OMA1
BCDIN3D	ZBTB20		GOSR1
BCKDHA	MTIF3		LEMD3
BCL2L1	KIAA1967		KLHL25
BCL2L12	PGS1		KRI1
BCL2L13	MAVS		GTF3C2
BCL2L14	HINT2		LASP1
BCL2L15	TOR1B		PLAA
BCL3	RCN2		ORAOV1
BCL9	DUSP23		SIGMAR1
BCL9L	UBAP1		FOXA3
BCLAF1	MBOAT2		RAP2B
BCO2	UNC119B		ZNF260
BCR	CAD		TOR1B
BDP1	PMVK		MVP
BECN1	DCAF16		ZNF429
BEND3	ADCY3		YWHAB
BEND7	MUC1		PKN2
BEST4	TAF6		CLDN12
BET1	ADIPOQ		EML2
BET1L	RNASEH2B		GFM2
BHLHE41	CMAS		NUDT2
BID	ANXA3		ACSS1
BIK	FAM120A		EPPK1
BIN3	FN3K		PRDX3
BIRC2	KDM2A		MOV10
BIRC3	ANKS4B		DFFA
BIVM	NAB2		UBE2S
BLCAP	FAM129B		TMEM65
BLOC1S3	RNF212		GLRX3
BMP7	BET1		ARHGAP18
BMP8A	TMEM194A		ATP5L
BMP8B	EIF4B		DUSP6
BMPR1A	PTK6		INPP4B
BOLA3	SLC25A19		GDAP2
BOP1	PLEKHA5		SLC5A6
BORA	PPME1		TATDN2
BPNT1	MOCS3		NUBP1
BPTF	TMED2		AKAP1
BRAP	KIF22		SLX4
BRAT1	RAB5B		UBL3
BRCA1	PDE12		TPP1
BRD1	SULT1A1		UBE2C
BRD2	DDI2		HSPA9
BRD3	ASNS		TUBGCP2
BRD4	PITHD1		IRF2BP1
BRD7	C9orf89		FAM173B
BRD8	MRPS9		PPME1
BRD9	ARHGEF1		RBM42
BRF1	UBXN1		TNPO3
BRI3	TXN		TRAPPC8
BRK1	CLDN1		DAB2IP
BRMS1	FURIN		ZFC3H1
BROX	DHTKD1		SYK
BRPF1	VPS72		ORMDL2
BRPF3	BAX		IQGAP1
BSDC1	MTOR		AGPAT2
BSPRY	ZNF688		DCTPP1
BTAF1	CDC42EP4		LATS1
BTBD1	AUP1		PDZD8
BTBD10	PHPT1		PRODH
BTBD2	NPEPPS		ING4
BTBD3	TPT1		AKAP9
BTBD7	ANP32B		TOP2A
BTC	RPRD1A		FEN1
BTF3	FBXO17		PATZ1
BTF3L4	TAPBPL		PLBD1
BTN2A1	IL20RB		HMGCL
BTRC	RALY		IL6ST
BUB3	FBXL18		SPATA20
BUD13	SAAL1		EXD3
BUD31	HECW2		HNF4A
BZW2	TAOK1		UBE4B
C10orf118	NPB		TNFRSF10B
C10orf131	CCDC86		DNTTIP1
C10orf35	CNTRL		SLC26A9
C10orf76	FNDC3A		KHSRP
C11orf1	ST6GALNAC4		EDEM1
C11orf24	MTCH1		GSTM3
C11orf30	LRRC16A		ANAPC5
C11orf49	MAFK		GDI2
C11orf54	PCMTD1		TMEM201
C11orf65	CNKSR1		AKT1S1
C11orf68	DDX52		DSCR3
C11orf80	IPO5		RHBDL2
C11orf82	EXD3		HSPH1
C12orf10	VCPIP1		ZFP64
C12orf44	PMM1		UBA2
C12orf65	ANGEL2		KIF13B
C12orf66	SULT1B1		IYD
C14orf166	CNOT3		UBQLN1
C14orf2	HDHD3		RANBP10
C14orf80	ACO1		DOCK5
C14orf93	ERI3		RNF219
C15orf38	ATXN10		ANGEL2
C15orf40	TOP2A		TGFBR2
C16orf46	SERPINB6		CDC123
C16orf70	USO1		UBXN6
C16orf72	ITGB5		MSLN
C16orf91	CKAP2		WWTR1
C16orf93	GDI2		HERC4
C17orf53	GSR		RGP1
C17orf67	ANKRD28		ZNF800
C17orf70	SLC35E2B		NRCAM
C17orf80	NUMA1		SLC35E3
C17orf82	AARS		CANX
C18orf21	RILPL2		DAP
C18orf32	CCDC127		MTRF1
C18orf8	FTSJD2		ANKIB1
C19orf33	TOMM40		ZFHX3
C19orf40	TBC1D8		CAMKK2
C19orf43	MOB1A		CUX1
C19orf44	PATZ1		ANKRD27
C19orf48	ACSS1		CPSF4
C19orf52	GCAT		ST13
C19orf54	TBC1D10B		QRSL1
C19orf55	PPFIA1		PPIE
C19orf73	TNFRSF10B		RARS
C1GALT1	GDF6		SAE1
C1QBP	PDCD6IP		PRSS8
C1QTNF6	EHBP1L1		STRN4
C1orf106	CDC37		HDGF
C1orf109	C9orf41		LCN2
C1orf112	COASY		SETX
C1orf122	PNKP		IL20RB
C1orf174	FAM120B		ZNF592
C1orf21	SLC5A6		DCTD
C1orf210	IGF2BP2		F3
C1orf228	APOBEC3B		PLEKHM2
C1orf27	GANAB		ALDH3B1
C1orf43	KRI1		DLAT
C1orf50	ASL		WNT5B
C1orf54	PPIF		PSEN1
C1orf56	MAPK8		GSDMD
C1orf63	METTL13		FAM120B
C1orf74	GSK3A		SSBP1
C1orf85	GTPBP1		CASP2
C20orf112	MYO5B		TXNDC17
C20orf195	AKT1S1		CRKL
C20orf196	AKAP13		ANP32B
C20orf202	LGALS3BP		ARHGEF10
C20orf24	MFI2		E2F3
C20orf27	SLC20A2		CHCHD4
C21orf33	ZDHHC20		APPL1
C21orf49	MAN2B2		PYCRL
C21orf59	BAIAP2L1		NOTCH1
C22orf29	RAD9A		SUOX
C2CD2	PRKAB1		TDP2
C2CD3	PPP1R14A		NEK3
C2CD4D	PGM2L1		TTC38
C3orf58	DARS2		CARKD
C4orf29	DLD		PAK2
C5orf15	ARHGEF16		GATA4
C5orf24	NOP2		RANGAP1
C5orf55	TNXB		PDE12
C5orf56	SRRT		LIPT2
C6orf120	LASP1		ZNF638
C6orf165	RPRD1B		ACTN4
C6orf203	CORO1B		PMPCA
C6orf48	SURF1		AHDC1
C6orf89	SUOX		ITPK1
C7orf13	SND1		G3BP1
C7orf43	CWC25		PAK1
C7orf49	SYNGR2		TLN1
C7orf50	LSM1		MESDC2
C8orf31	GINS2		GYS1
C8orf33	GPRC5B		RAB3IP
C8orf58	NIF3L1		ANKS4B
C8orf82	LPIN2		HLA-DRB5
C9orf114	FOXK1		YEATS4
C9orf142	ZNF592		SHC1
C9orf152	GPD1		HSD11B2
C9orf16	GTF3C2		CAND1
C9orf40	OSBPL10		ACTR10
C9orf41	PFKP		NASP
C9orf43	TRAPPC6A		KIAA1919
C9orf69	ERC1		COL9A2
CA12	RAB5C		INTS6
CA13	RPUSD3		CLTA
CA2	ANKIB1		KPNA3
CA9	SRI		KATNB1
CABIN1	SYMPK		GLE1
CABLES1	MAPRE1		EXOSC2
CABLES2	ATIC		YTHDF1
CABP7	ARHGAP18		TPI1
CACNA1D	SPR		DNAJC5
CACNB1	FKBP4		IPO4
CACNB3	ANXA7		HYOU1
CACNG8	TJP2		LLGL2
CACYBP	PYCARD		MCU
CAD	EPPK1		ABHD2
CALCOCO1	TOP1		BCAM
CALCOCO2	BPNT1		FKRP
CALM3	NEK8		ADCK4
CALML4	RBM39		ZNF24
CAMK1	ARHGEF40		RAD18
CAMK2N1	ANKRD13C		PTMS
CAMK4	STARD10		IRF3
CAMKK2	TRIM14		RAB5B
CAMLG	PSME4		DEPDC5
CAMSAP1	KIAA0319L		ZMAT5
CAMTA1	ST13		TRIP12
CAND1	PLXNA1		DLGAP4
CANT1	VPS25		APPBP2
CANX	NUCKS1		ACOT7
CAP1	MGAT1		ENDOG
CAPG	DDX27		DYNC1H1
CAPN12	AVL9		UBXN7
CAPN5	ACOT7		DHX15
CAPN9	KPNA4		MGST1
CAPNS1	SHB		FXN
CAPRIN1	LRRC47		AURKA
CAPRIN2	NUDCD3		TBC1D9B
CAPZA2	NDC80		PNPLA6
CAPZB	GULP1		PERP
CARD10	PRPSAP1		SMPD2
CARHSP1	SBDS		YWHAZ
CARKD	PTDSS1		PGM2L1
CARM1	MOV10		ANKRD52
CARS2	MGAT3		ARHGEF16
CASC3	SIRT7		ACSF2
CASC4	CLIC1		TRAF2
CASKIN2	NOM1		PROX1
CASP2	AFTPH		OSBPL10
CASP4	PRKCZ		PPP1R1B
CASP9	FLNB		PLA2G6
CAST	PTAR1		TPT1
CASZ1	ATN1		GRWD1
CATSPERG	NHSL1		KIAA1161
CBFA2T2	CYP2E1		PXN
CBL	SLC27A4		COG4
CBLC	EPN1		DNAJC11
CBLN1	AURKA		GANAB
CBWD1	DUSP14		CNDP2
CBX3	NCSTN		HARS
CBX5	SUPT6H		AP4M1
CBY1	TCEA3		LRBA
CC2D1A	TMEM19		KRT8
CC2D1B	SPATA20		EPS15
CCDC107	PNPLA6		LENG9
CCDC112	RAD18		GNS
CCDC116	EPM2AIP1		PEX26
CCDC122	SLC15A4		C17orf80
CCDC127	NUP205		ENTPD2
CCDC130	DOCK9		BAG3
CCDC132	JUP		RIC8A
CCDC134	MACC1		SGK2
CCDC14	CRKL		LRCH4
CCDC141	IPO4		PDCD6IP
CCDC142	STX5		AP2B1
CCDC157	PTGES2		IPO5
CCDC159	SARS2		UBE2Q2
CCDC17	SMYD2		LRRC19
CCDC18	EYA2		GLOD4
CCDC23	CUEDC2		NARFL
CCDC24	ATAD2		SRRT
CCDC25	IMPA1		APTX
CCDC30	PCYT1A		IBA57
CCDC34	ZDHHC3		PDE4D
CCDC50	INPP4B		ZKSCAN1
CCDC57	CASC3		GRTP1
CCDC6	PMEPA1		SPRYD7
CCDC64B	HYOU1		XPOT
CCDC69	STXBP1		CDR2L
CCDC71L	C9orf16		MDH2
CCDC82	RCC1		CRAT
CCDC84	CSRP2BP		SREBF2
CCDC85C	GSTP1		TRIM14
CCDC91	ABCF3		ALG11
CCDC92	STRA6		APEX1
CCHCR1	MRPL10		RUFY1
CCL24	DOM3Z		UBE2L3
CCNB1IP1	SUCLA2		BIRC2
CCNC	PIK3CB		CCDC23
CCND1	GRPEL2		MAVS
CCNG1	C20orf112		ARID2
CCNH	SECISBP2		BROX
CCNI	PVR		CWC25
CCNJ	KARS		ARHGEF5
CCNK	EHMT1		AGPAT6
CCNL1	ABHD12		FN3K
CCNL2	NARFL		TNRC6B
CCNT1	SPAST		PTDSS1
CCP110	GALNT10		DOCK6
CCS	MDM1		USP40
CCT2	SIGMAR1		MYO1E
CCT3	GDPD3		UCHL3
CCT5	HTR3D		FAM111A
CD101	ADCK4		INPP5F
CD164	B3GALT4		INPPL1
CD2BP2	CS		PPP1R13L
CD320	DENND4C		TTC19
CD3EAP	TBC1D9B		ME2
CD46	ANKRD27		DTX2
CD58	DDC		KPNA4
CD63	PTPRH		ERAP2
CD74	SPRYD7		PPP2R4
CD82	ATP11B		NUCKS1
CD9	HMGCL		RPLP0
CDAN1	THUMPD3		U2AF2
CDC123	EPHB4		SEC16A
CDC14B	HSPA9		YWHAG
CDC16	SUB1		PPIH
CDC20	APPL1		IGF2BP2
CDC23	RHOD		PRKCZ
CDC37	SCYL3		FOXJ3
CDC37L1	NPHP1		BPNT1
CDC42	VILL		ASL
CDC42BPA	UNC45A		PUM2
CDC42EP1	CYP4X1		LDLRAP1
CDC42EP4	SLC12A9		LSM14B
CDC42EP5	GPI		CYP2S1
CDC42SE2	SOWAHC		PLCB4
CDC6	FAM114A1		ATP9A
CDCA4	RBM42		HNRNPA2B1
CDCA8	BROX		DDX31
CDH1	LSM5		C1orf50
CDH13	TMCC2		UBE3B
CDK1	MAPK12		SF3A1
CDK11A	FAM98A		YRDC
CDK12	CC2D1A		ARHGAP1
CDK17	UBE2C		MEX3A
CDK18	ME2		UBAC2
CDK19	PTPN23		ST6GALNAC4
CDK2	PCNA		MCM7
CDK4	AKAP9		PDLIM4
CDK5	RGP1		VPS37A
CDK5RAP2	ERN2		ALDH16A1
CDK5RAP3	STUB1		GNE
CDK6	HSPA4		WDR77
CDK8	GDAP2		QTRT1
CDK9	TTC39C		CD74
CDKL1	ZFYVE20		HELB
CDKN1A	NADSYN1		PHACTR2
CDKN2AIP	PHKG2		SYNCRIP
CDKN2AIPNL	SLAMF6		RBBP8
CDKN2D	CASP2		RNASEH2B
CDKN3	HSDL2		MTAP
CDR2	FUCA1		TRNT1
CDR2L	RARS2		LACC1
CDS1	MTRR		MTDH
CDS2	ARMC10		SHB
CDV3	TST		HSPE1
CDX2	FASTKD5		GUSB
CDYL	FAM210A		GSDMB
CEACAM1	WDR77		DNM2
CEACAM16	ENOSF1		EHMT1
CEACAM19	TGFBR2		FUCA1
CEBPA	ATP11A		KRT18
CEBPD	PKN3		MACC1
CECR5	ACOX1		ZDHHC13
CELF1	LIMA1		STRA6
CELSR1	WDR41		CAMK4
CENPB	NUDC		GALNT14
CENPO	NFE2L2		TRIM28
CENPT	APTX		BZW2
CENPV	KTN1		TST
CENPW	POLR1B		POP1
CEP120	MYH9		TP53I11
CEP164	KIAA0754		RBFOX2
CEP192	ZZEF1		ZNF507
CEP250	AGTRAP		MAPRE2
CEP44	PARL		KRT7
CEP57	PTBP3		KRT19
CEP57L1	RAVER2		ISOC1
CEP72	NKIRAS1		PEX5
CEP78	PPP2R2A		FIZ1
CEP89	OGFOD1		RELB
CEP95	GTPBP10		HNF1B
CEPT1	FIS1		SRPR
CERS5	PROSER1		SRA1
CES2	CYTH2		PPIP5K2
CFDP1	NMNAT1		GTF2I
CGREF1	NAA16		SLC7A1
CHAMP1	PACSIN2		LYZ
CHCHD4	NSF		CPNE1
CHD1	GALNT14		ZC3H4
CHD2	MBD2		NUDCD3
CHD6	DDX17		USP5
CHD7	SCAMP3		SLC35F2
CHD8	S100A16		GALNT8
CHDH	AARS2		STXBP1
CHEK1	ACAD11		METTL13
CHERP	CDC123		RHPN2
CHFR	FNIP2		VPS72
CHKA	SKP2		RPL8
CHKB	ENTPD2		RBM39
CHMP2A	CD74		VSIG2
CHMP4B	PPP2R4		ERI3
CHMP4C	PDXP		CLDN1
CHMP5	TMEM50B		LDB1
CHPF2	AGPAT6		TDRD7
CHPT1	TFB1M		IGF2R
CHRAC1	REEP2		LARP4
CHTF8	NTPCR		SIAE
CHURC1	XPO4		ZMPSTE24
CIAPIN1	NME1		PFDN4
CIDEC	RAF1		DNM1L
CINP	IRS2		TOLLIP
CIRBP	PDIA6		SCMH1
CISD3	LACC1		FUK
CIT	ELF1		ALKBH6
CITED4	ALDOA		HSDL2
CIZ1	MST1R		BSPRY
CKAP2	YWHAE		CBLC
CKAP5	NFATC2		PSAPL1
CKMT1B	CFDP1		PLEKHA5
CKMT2	NLE1		CDC42EP1
CLASP2	CASP3		GCN1L1
CLASRP	TNKS1BP1		NAT1
CLCC1	IFI35		MIEN1
CLCN6	GOSR1		RNF123
CLDN1	SEC24C		EPM2AIP1
CLDN12	GSDMD		HEATR2
CLDN3	UBL3		RBM28
CLDN4	IL12RB2		SRRM2
CLEC16A	STIM2		HNRNPA1
CLEC18A	TEAD3		PVRL4
CLEC2B	AMN1		EPHB4
CLINT1	KRT19		REPIN1
CLIP2	HGSNAT		ERC1
CLK2	LAIR1		GINS2
CLK4	CHCHD4		COMT
CLMN	TRABD		TMEM54
CLN5	DENND2D		STT3B
CLN6	STX12		CD3EAP
CLN8	XRCC1		PVR
CLNS1A	MKL1		TMEM63A
CLOCK	NCALD		BCL2L14
CLPB	SLC6A6		ZNF652
CLPTM1	U2AF2		IQGAP2
CLPTM1L	TTC19		ANKS1A
CLPX	OBFC1		MYO1B
CLSPN	AGMAT		PNKP
CLSTN1	MIF		TC2N
CLTA	FAM83D		PACSIN2
CLTB	NR1H2		SEC23B
CMAS	SUPT5H		VCPIP1
CMC1	CLDN4		NOSIP
CMIP	RNF2		NUP214
CMKLR1	TSFM		GOLM1
CMPK1	GLOD4		KCTD15
CMTM1	FAM65C		AK3
CMTM4	TMEM135		KDELC2
CMTM6	NPC1L1		TRIM22
CMTM7	S100A13		CAMK1
CMTM8	RNF123		MRI1
CNBP	TBRG4		NOM1
CNDP2	ACP2		CLDN4
CNEP1R1	HARS		TBK1
CNIH2	ZNF638		BIN3
CNIH4	NCOA5		MTHFR
CNKSR1	MYO6		DACH1
CNN2	UBE4B		PLK1
CNN3	CLDN3		SLC2A13
CNOT1	HSPA14		DDX47
CNOT10	RPRD2		DVL2
CNOT2	ALPPL2		AMN1
CNOT3	FAM195A		LPGAT1
CNOT4	FASN		PCYT1A
CNOT7	SLC24A3		UBQLN4
CNP	NF1		PCMT1
CNPY2	IRF2BP2		YWHAE
CNTN1	RAB1B		WDR1
COASY	DDT		LSM14A
COBL	FBXO4		TEFM
COG1	CNN3		SLC25A16
COG2	PTRH1		TEAD3
COG3	INPPL1		MYO5B
COG4	SZT2		ACOX1
COG5	CLPP		TWF1
COG6	NSMAF		UHRF2
COG8	TMEM134		CPLX1
COL4A3	GBA		CSDE1
COL4A3BP	CLASP2		MYH9
COL4A4	ORMDL2		CLPTM1
COL9A2	PANK2		RAP1GAP
COL9A3	VAMP3		NOP2
COMMD10	KAT6A		RAD9A
COMMD3	NEK3		TSEN15
COMMD4	ANKRD54		DUOX2
COMMD6	NAPG		KIF16B
COMMD7	DLGAP4		PTRH1
COMT	GRTP1		PTPRB
COMTD1	GTF2I		ACP2
COPB1	RTKN		CASC3
COPB2	RRM2B		ERAP1
COPS4	PSEN1		ISOC2
COPS7B	ABHD2		DSG2
COPZ1	ALKBH4		CNN3
COQ10A	NUP214		HSPA4
COQ10B	ITPR2		RAPGEFL1
COQ3	PTS		CAPN9
COQ4	POLD4		SLC1A5
COQ5	POFUT1		C12orf10
COQ6	FH		HLA-DQB1
CORO1B	SGCD		NUPL1
CORO1C	LRRC19		CENPO
CORO2A	DNASE1		EPB41L1
COX11	UTP11L		RAB21
COX19	SYK		IL17RE
COX6B1	HECA		TADA3
COX7A2	CYP2S1		TAMM41
COX7C	STAU1		VAPA
CPD	LCLAT1		CORO1B
CPEB2	TOMM34		BRF1
CPLX1	SMAP2		SLBP
CPM	BRMS1L		MTOR
CPNE1	LGALS9		CDC37L1
CPNE3	SLC35F2		RALGAPA2
CPSF4	ANO1		FAF1
CPSF6	MMS19		CDK6
CPT1A	GHDC		VAPB
CPT1B	HEXB		LIMA1
CRABP2	RANGRF		STARD3
CRADD	FUK		MRRF
CRAT	NT5C		RAF1
CRB2	LILRB3		INF2
CRBN	EEF1G		SUB1
CRCP	SERPINB5		PRPF6
CREB3	SMARCE1		FURIN
CREB3L1	SF3B2		RIMS3
CREBBP	WNK2		SUGT1
CREBZF	AGPAT2		PCNA
CRELD1	KIAA1614		CCDC134
CRELD2	PVRL4		CTBP1
CRK	PKN2		DNAJA1
CRKL	ECE2		ALDH1B1
CRLS1	YRDC		CYTH2
CRNKL1	PGD		IRAK3
CRTAP	FAAH		MEGF8
CRTC1	CRAT		SIPA1L3
CRTC2	MND1		ZFYVE20
CRTC3	EDEM1		GALC
CRY1	SAMD4B		NAP1L4
CRY2	HSPBAP1		PDS5B
CRYL1	GLE1		HIRIP3
CRYZL1	C3orf30		ZNF644
CS	TCEA1		FLNB
CSAD	SGPL1		ACO1
CSDE1	CASP4		MTIF3
CSE1L	C17orf53		PLEKHA1
CSNK1D	YWHAZ		HNRNPUL1
CSNK1E	MRRF		OSTM1
CSNK1G1	PLEKHM2		SLC12A9
CSNK1G2	AKR7A2		TXNL1
CSNK1G3	APOA1BP		STRAP
CSNK2A1	PRSS8		IL1RAP
CSNK2A2	ECHDC1		MANEAL
CSNK2B	KIF13B		NEDD1
CSPP1	KRT7		AK2
CSRNP1	RELL1		TES
CSRNP2	GLUD1		KAT6A
CST3	UBXN7		CMTM6
CSTF1	DHX58		ILF3
CSTF2T	NUBP1		TXLNA
CTBP1	FLOT2		UBAP1
CTBP2	CDR2L		SLC35E2B
CTDNEP1	OCLN		DIS3
CTDP1	UAP1		SPATS2
CTDSP1	TWF1		COASY
CTDSP2	PITRM1		CLASP2
CTNNA1	LIPT2		RPRD2
CTNNBL1	IKBKAP		PVRL2
CTSB	RRM2		ALKBH4
CTSC	IYD		MKRN2
CTTN	SPRYD4		SSNA1
CTTNBP2	HDGF		CCL24
CTTNBP2NL	CCDC104		LMTK2
CTU1	ATP6V1E2		FOXK1
CUL4A	QPRT		COPS7B
CUL5	AHCY		BAG6
CUX1	FLRT3		SH2D4A
CWC15	RAB13		EIF4B
CWC22	FAM21A		DDX55
CWC25	DSG2		SEC23A
CWF19L2	SFXN1		NSUN2
CXXC1	CPNE3		TPD52
CYB5A	GMPS		SLCO4A1
CYB5B	KREMEN1		PTPRK
CYB5R3	ABI2		PRKCSH
CYC1	CGN		GAPVD1
CYP27B1	CAPG		DPH5
CYP2S1	GNAQ		TMBIM4
CYP3A5	HSPE1		C9orf142
CYP4V2	SRCIN1		TBC1D4
CYTH2	FDXR		EPB41
D2HGDH	AK2		FASTKD3
DAAM1	CENPO		CARM1
DAB2IP	GSTM4		TRABD
DACH1	LDB1		TAF6
DAD1	BCL2L14		PML
DAP	FUBP3		DPP3
DAP3	SLCO4A1		TTLL12
DAPK3	ADD1		KRIT1
DARS2	GLI2		MOSPD3
DAXX	CTSK		ATAD2
DAZAP1	GATSL3		NPEPPS
DAZAP2	GGCX		STARD10
DBF4B	KIAA1161		DNMT1
DBNDD2	UHRF2		MLLT6
DBP	KLC2		EPB41L2
DBT	PPOX		WIPF2
DCAF10	MAP4		KREMEN1
DCAF12	NASP		GSTK1
DCAF13	NEBL		SPTLC2
DCAF4	LEMD2		SYMPK
DCAF5	ARHGEF5		HINT2
DCAF7	ARFIP1		SYS1
DCAF8	FAM105B		CMPK1
DCP1A	KLHDC7B		GNAQ
DCP2	PDP1		CAD
DCST1	IRGQ		CKAP2
DCST2	NSFL1C		ETHE1
DCTD	MBLAC1		FNDC3A
DCTN2	BAG3		PPIL2
DCTN3	SCOC		AP4S1
DCTN4	LURAP1		SLC27A4
DCTPP1	TMEM165		PPIF
DCUN1D1	FANCD2		MTRF1L
DCUN1D2	VARS2		CPNE3
DCUN1D5	OTUB1		TNFAIP8
DDA1	AIF1L		BCL2L1
DDI2	HSPB11		ABCF3
DDIT3	YWHAG		APLP2
DDR1	TSEN15		CELSR1
DDRGK1	NR2F2		EDC4
DDX11	PFDN4		UBAP2L
DDX17	PLAA		MOB1A
DDX21	RAB36		C19orf33
DDX23	CSTF2T		PARL
DDX24	PRODH		ADAP1
DDX27	LDLRAP1		SCAMP1
DDX31	CCM2		PTS
DDX39A	ITGA5		OGFR
DDX42	GYS1		STOML2
DDX47	DAB2IP		HSF1
DDX49	CEACAM5		ADSL
DDX52	PSME3		DR1
DDX54	PPIL2		FLAD1
DDX55	NVL		TMPPE
DDX58	CSE1L		PIP4K2C
DDX6	IPO9		KIAA1468
DECR2	SHMT1		JMJD1C
DEDD2	ATG4B		TSC22D4
DENND1A	SARS		PA2G4
DENND2D	PPM1G		RUSC2
DENND4A	OTUD6B		MRPS2
DENND4B	CD44		ABHD11
DENND4C	SLC2A6		CNKSR1
DENR	PAPD7		IRGQ
DEPDC5	CHEK2		RAVER2
DEPTOR	TXNL1		NVL
DERA	DUOXA2		STAT2
DET1	CAMK4		TMEM194A
DFFA	SLC15A1		EWSR1
DFFB	RAP2B		TM7SF3
DGCR14	DHRS4		PEX10
DGCR2	TNRC6B		GALE
DGCR6	HDAC4		NT5C2
DGCR8	TNFRSF1A		AKAP13
DGKH	MSLN		WDR41
DGKQ	NMT1		RNF121
DGKZ	ACAA1		ZNF337
DHCR7	E2F3		GXYLT1
DHDDS	PDIA4		FERMT1
DHDH	BZW2		PPFIA1
DHFR	PALM		CRK
DHPS	CEP85		DENND4C
DHRS1	SCRN2		SLC39A11
DHRS12	LSM14B		ARHGDIA
DHRS3	TTC21A		ARFGEF1
DHX15	RANGAP1		AUP1
DHX29	SRRM2		P2RX4
DHX30	NSUN6		COX11
DHX33	SNRNP25		CUL4A
DHX34	RNFT1		QSOX1
DHX35	LRRC14		UBIAD1
DHX37	SEC16A		PTPN3
DIAPH1	UBA6		APOA1BP
DIAPH3	FNDC3B		POFUT1
DICER1	DNAJA3		FAM114A1
DIDO1	UBQLN4		TJP2
DIEXF	C16orf59		FDXR
DIP2B	HINT1		CNP
DIS3	FBXO31		SIK3
DIS3L	YARS2		MICALL2
DLAT	IQGAP1		BCL3
DLEU1	CHST5		SPATA13
DLG1	NDRG2		LPCAT3
DLG2	BID		NUDT5
DLG4	SHISA4		NUMA1
DLGAP3	NAGLU		GSK3A
DLGAP4	UCKL1		SUPT6H
DMAP1	KDM3A		LRRC16A
DMKN	CCBL2		GMPS
DMWD	PIGT		MKL1
DMXL1	KLHL29		PTK6
DNAH14	TECR		PMEPA1
DNAJA1	SH2D4A		UBE3C
DNAJA3	FAM111A		TRIT1
DNAJA4	BRD3		NUDT15
DNAJB11	RBP1		ATE1
DNAJB6	ATF3		CEPT1
DNAJC10	ZADH2		ZNFX1
DNAJC11	GUK1		CLNS1A
DNAJC14	IBA57		MGEA5
DNAJC15	DAGLB		ETV6
DNAJC16	ATP2C2		HGSNAT
DNAJC19	TKT		KIAA0754
DNAJC3	DDX31		KDM3A
DNAJC30	LRRC59		LGR4
DNAJC5	INF2		SULT1B1
DNAJC6	ZFP64		SCAF11
DNAJC7	FBXO11		TAOK1
DNAJC9	FAM84B		HEATR3
DNALI1	SAE1		SPINT2
DNASE1	CEBPZ		DENND2D
DNM1L	SYF2		UTP11L
DNM2	PLEKHA2		BAX
DNM3	LAMP1		SUCLA2
DNMBP	GNAI3		LRRC14
DNMT1	WDR1		FKBP1A
DNMT3A	YWHAQ		RNF6
DNTTIP1	MTPN		SEC22A
DOC2B	DYNC1LI1		VHL
DOCK1	BIRC2		ERCC2
DOCK5	ERCC2		BET1
DOCK6	MAPK1IP1L		PCIF1
DOCK7	PFKFB2		RNF169
DOK1	TMEM150B
DOK4	MEN1
DOK7	OSGIN2
DOLK	ABCC3
DOLPP1	CARS2
DONSON	RFK
DOPEY1	ACP1
DOPEY2	PSMB5
DOT1L	MARVELD3
DPAGT1	DNM2
DPCD	CLYBL
DPF2	TFAP4
DPH2	TRNT1
DPH5	SEC23A
DPM1	PMPCA
DPM2	LMAN2L
DPP3	MYD88
DPP8	RAB2A
DPP9	MARVELD2
DR1	NAPEPLD
DRAM2	ZFP36L2
DRG2	RHOG
DROSHA	TXNRD2
DSC2	LONP1
DSCC1	FGF14
DSCR3	ELAC1
DSG2	C16orf93
DSN1	ERAP1
DSP	JAGN1
DSTYK	TOR2A
DTNBP1	PREP
DTWD1	BANF1
DTWD2	VPS37A
DTX2	SDHB
DUOX2	ISOC1
DUSP15	CDYL2
DUSP18	LRCH4
DUSP19	CUX1
DUSP4	PSTPIP2
DUSP6	DECR2
DVL1	XYLT1
DVL2	SLBP
DVL3	SV2A
DYM	ZNF24
DYNC1H1	B4GALNT4
DYNC1LI1	ZNHIT2
DYNC1LI2	HERC4
DYNC2H1	DDX47
DYNLL2	CEPT1
DYNLRB1	MAN2C1
DYRK1A	E2F2
DYRK1B	LSM3
DYRK2	LRBA
DYRK4	APEX1
E2F1	TOLLIP
E2F3	CHRAC1
E2F5	SCO2
EBAG9	PDS5B
EBPL	YTHDC2
ECH1	NUDCD1
ECHDC1	LETM1
ECHDC2	PLCB4
ECSIT	TRIM22
EDC3	RFX5
EDC4	TRAF4
EDEM1	TRIM33
EDEM3	PAK2
EDF1	DNAJC5
EDN1	GEN1
EEA1	RIMBP3B
EED	RNF166
EEF1D	GSTK1
EEF2	KPNB1
EEPD1	TMEM11
EFCAB2	CEP41
EFCAB6	ANKH
EFHD2	PSAT1
EFNA3	STT3B
EFNA4	ATAD3A
EFNA5	GDAP1
EFNB2	PEF1
EFR3A	HSF1
EGR3	RARS
EHBP1L1	ZNF326
EHMT1	KPNA2
EHMT2	KLHL7
EI24	BLOC1S3
EID2	GPAT2
EIF1	WBSCR16
EIF1AD	C16orf13
EIF2A	AK3
EIF2AK1	SMPD2
EIF2B3	CARS
EIF3A	NCAPG
EIF3B	DHRS7C
EIF3D	UBAP2L
EIF3E	TES
EIF3F	PPP1R13L
EIF3G	GOLPH3
EIF3I	JAK2
EIF3K	CRYZ
EIF3L	FABP5
EIF4A2	AKAP5
EIF4B	ASS1
EIF4E2	LATS1
EIF4E3	DUS3L
EIF4EBP2	RIC8A
EIF4ENIF1	STARD3
EIF4G1	PCIF1
EIF4G3	RRP36
EIF4H	DNAJA1
EIF5	BLMH
EIF6	USP40
ELAC2	GFM2
ELAVL1	VPS36
ELF1	TPD52
ELF3	TRIP12
ELFN2	UBQLN1
ELK3	MYO1B
ELL2	DVL2
ELMO3	NSUN4
ELOF1	RALB
ELOVL1	DYRK4
ELP2	NBEAL1
ELP3	TYW3
EMG1	HSPD1
EMILIN2	EFTUD1
EML2	ETHE1
EML3	RBM28
EMP2	EDC4
ENDOD1	SYNCRIP
ENDOG	PHB
ENDOV	PAK1IP1
ENTPD2	HNF1B
ENTPD4	LNPEP
ENTPD5	ARHGEF10L
ENTPD6	ATP9A
ENTPD8	VSNL1
ENY2	PRPF6
EP300	TMEM33
EPB41	NSUN2
EPB41L1	NT5C2
EPB41L2	DNMT1
EPB41L4A	RTN1
EPB41L4B	SFT2D2
EPDR1	MYO1E
EPG5	ACAT1
EPHA10	VTI1B
EPHA2	BAG4
EPHB4	LSG1
EPM2AIP1	ADSSL1
EPN1	NOSIP
EPN2	TMOD3
EPPK1	SYT13
EPS15	BAG6
EPS8	CAMK1
ERAP1	IKBIP
ERAP2	LGALSL
ERBB2	CCDC97
ERBB2IP	MEX3A
ERBB3	LAP3
ERC1	C9orf142
ERCC1	QSOX1
ERCC2	DPP3
ERCC5	GRWD1
ERCC8	NPC1
ERGIC1	CHCHD7
ERGIC2	RBM4B
ERGIC3	USP10
ERI2	APRT
ERI3	NUDT5
ERICH1	TEFM
ERLIN2	PKP2
ERMP1	PRRX1
ERP29	ARMC8
ERV3-1	ASPA
ESCO1	CHST6
ESD	TDP2
ESF1	RAB5A
ESPL1	RAB4A
ESRP1	CRK
ESRP2	KIF16B
ESRRA	SLC44A4
ESYT1	DEPDC5
ESYT2	ANKS1A
ETF1	SERPINB10
ETHE1	DUOX2
ETNK1	NAIP
ETS2	PLN
ETV3	PAFAH1B1
ETV6	GOLIM4
EVI5	TPI1
EVI5L	DHX36
EVX1	C18orf8
EWSR1	TNFAIP8
EXD2	TCP1
EXD3	OLFM4
EXOC3	HUS1
EXOC3L4	ZNF800
EXOC6B	CELSR1
EXOC7	PNPO
EXOC8	POLE4
EXOSC1	WDFY4
EXOSC10	ZC3H18
EXOSC2	UFSP2
EXOSC3	CDC20
EXOSC4	GTSE1
EXOSC9	CAMKK2
EXT1	MAK16
EXT2	IQGAP2
EXTL2	PGP
F11R	CENPN
F3	ENPP4
F5	ZNF507
FA2H	SORBS2
FADD	DOCK5
FADS3	ABCA3
FAF1	INTS3
FAF2	ANO7
FAM102A	RANBP10
FAM102B	DYRK2
FAM104A	CARM1
FAM105B	NEK4
FAM109A	JMJD6
FAM110A	ZFC3H1
FAM111A	HAS3
FAM114A1	GSTM3
FAM114A2	TUBGCP2
FAM118B	SPTLC3
FAM120A	DHRS7
FAM120AOS	SLC7A5
FAM120B	NMD3
FAM122A	FXN
FAM129B	ZFHX3
FAM131A	C3orf38
FAM134C	FAF1
FAM13B	CECR5
FAM149B1	PPTC7
FAM155A	MAP1S
FAM161A	IGSF9
FAM162B	ERAP2
FAM168A	TWSG1
FAM171A1	EEFSEC
FAM173B	PCYT2
FAM174B	LENG9
FAM177A1	SLC35B1
FAM178A	MTAP
FAM179B	AHSA1
FAM186B	KCTD2
FAM189B	APLP2
FAM192A	GRSF1
FAM193A	AGL
FAM193B	ITGA2
FAM195A	FNTB
FAM200A	CDC37L1
FAM204A	CASP7
FAM206A	TTLL12
FAM208A	TTC38
FAM208B	PTMS
FAM211A	DHX8
FAM214B	MTDH
FAM217B	NIPSNAP1
FAM45A	MESDC2
FAM49B	CARKD
FAM53C	PHB2
FAM60A	DDX28
FAM63B	GSS
FAM73A	ENTPD6
FAM73B	ENDOG
FAM76A	TRAPPC8
FAM81A	MRI1
FAM83E	C19orf47
FAM83F	MBNL2
FAM83G	PXDN
FAM83H	SLC25A15
FAM84B	LARP4
FAM86B1	TRAF1
FAM86C1	PPIP5K2
FAM91A1	MYOM1
FAM98C	TXNDC17
FAN1	ERICH1
FANCD2	TBC1D2B
FANCG	LSM14A
FANCM	PCMT1
FAR1	IDE
FARP1	CD59
FARP2	ZNF622
FASTK	G3BP1
FASTKD3	ATP5L
FASTKD5	BCL7C
FBF1	KCTD15
FBL	IL4I1
FBLIM1	DHX38
FBRSL1	LZIC
FBXL12	ACBD4
FBXL16	SEC24D
FBXL17	LIG3
FBXL2	EXOSC6
FBXL20	PSMD5
FBXL3	TPPP
FBXL6	PAK4
FBXL8	METAP2
FBXO18	TNIP1
FBXO22	DNAJC30
FBXO24	GPHN
FBXO28	NAA25
FBXO31	RETSAT
FBXO33	VPS18
FBXO34	CLCF1
FBXO41	EPS15
FBXO42	PCID2
FBXO44	FBF1
FBXO46	PGC
FBXO5	KBTBD11
FBXO9	RPL8
FBXW11	WWTR1
FBXW2	CTNNBL1
FBXW4	AFG3L2
FBXW5	MLLT4
FBXW7	CNOT8
FCHO2	RFC4
FCHSD2	POMT2
FDFT1	CYB5B
FDPS	CNTNAP5
FDX1	SELENBP1
FDXR	RNF121
FEN1	LYRM5
FER	DIABLO
FERMT1	SURF2
FES	NAP1L4
FEZ1	HDHD2
FGD4	NCK2
FGFBP1	RILPL1
FGFR1OP	ZMAT5
FHL3	TTC1
FIBCD1	DBN1
FIBP	CTSA
FIP1L1	VMP1
FIS1	AUH
FIZ1	STAT2
FKBP11	INTS6
FKBP15	TDRKH
FKBP1A	ATP10B
FKBP2	ANXA2
FKBP3	VPS4B
FKBP4	PML
FKBP7	APOBR
FKRP	DRG2
FKTN	MCRS1
FLAD1	PARP14
FLII	UBE2K
FLNB	CAPN9
FLOT1	PYCR2
FLVCR1	SMUG1
FLYWCH1	SIAE
FMN1	KRIT1
FN3K	FKBP1A
FNBP4	IL6ST
FNDC3A	MTHFD2
FNIP1	SH2B3
FNTA	HEATR6
FOLR1	ASAH1
FOPNL	ATP6V1B2
FOSL2	ZBTB3
FOXA1	TDRD7
FOXA3	SCFD1
FOXD2	SRA1
FOXJ2	KIAA1468
FOXJ3	HADH
FOXK1	PCDH1
FOXK2	RBM5
FOXM1	SUMF1
FOXN3	ANXA11
FOXP4	IFITM2
FOXRED1	CLDN12
FOXRED2	ADAP1
FPGS	CCL24
FRAT1	MRE11A
FREM1	SETX
FREM2	HNRNPA0
FRK	CRNKL1
FRMD1	LDHA
FRMD4B	METTL21A
FRMD8	MPZL1
FRS2	ACE
FRS3	NPM1
FTH1	DNAJC12
FTSJ3	PC
FUBP3	RNMTL1
FUCA1	PTGS2
FUK	MCAT
FURIN	SPATS2
FUT2	FBXO2
FUT4	DHX9
FXN	CHRNA5
FXR1	PBK
FXR2	TUBGCP3
FXYD3	PDIA3
FYCO1	PHACTR2
FYTTD1	C2orf44
FZD4	ACO2
G3BP1	RPE
GAA	ESRP1
GAB1	HEATR3
GAB2	SRPR
GABARAP	ARID2
GABBR1	SIRPA
GABRP	POP7
GABRR2	NHLRC3
GAK	L2HGDH
GAL3ST1	TMEM201
GALC	CRTAP
GALE	RPL10L
GALK2	GUSB
GALNT1	DYNC1H1
GALNT10	TRAF5
GALNT12	SF3A1
GALNT14	TMEM132A
GALNT4	GORASP1
GALNT6	PLEKHA7
GALNT8	HDGFRP3
GALT	UBXN6
GAN	WBP4
GANAB	TRMT61B
GANC	PRMT5
GAPVD1	KIAA0020
GARNL3	TNS3
GAS2L1	RBPJ
GAS6	NOL8
GATA4	LYST
GATA5	ACAT2
GATA6	DSCR3
GATAD1	SHANK2
GATAD2A	RNF213
GATAD2B	PURA
GATSL3	SLK
GBA2	EIF4E
GBF1	GOLM1
GBP3	TNFRSF10A
GCC1	MADD
GCN1L1	HNRNPUL1
GCNT1	BORA
GDA	SEC22A
GDAP2	TRMT6
GDE1	RPLP0
GDI2	FA2H
GDPD1	PTPLA
GDPD5	KIF14
GEMIN4	SDF4
GEMIN7	FGA
GEN1	EPB41L1
GET4	PRDX3
GFI1	TMEM63A
GFM2	CTNNBIP1
GFOD2	SERPINA6
GGA1	ATXN1L
GGA3	DNTTIP1
GGT1	HSPB1
GGT7	COL27A1
GIGYF1	TPP1
GIGYF2	CTSF
GINS1	NUDT16
GINS2	ZHX3
GINS4	PUSL1
GIT2	RHOF
GLB1	UGT1A3
GLE1	PEX14
GLIPR2	LRWD1
GLIS2	MAPK3
GLOD4	LRPPRC
GLRX	DLAT
GLRX3	KIAA0247
GLTP	ZNF337
GLTSCR1	NFKBIB
GLTSCR2	SEMA6D
GLYCTK	OTOP3
GLYR1	TMEM238
GM2A	NLRP6
GMCL1	MON1B
GMDS	ACBD7
GMPPA	PEBP1
GMPS	PNPT1
GNAQ	AHDC1
GNAS	ITPRIP
GNB1	PERP
GNB1L	PLAGL1
GNB2	SSNA1
GNE	PQLC3
GNG3	MGEA5
GNL1	ERGIC1
GNL2	CMTM6
GNS	QTRT1
GOLGA1	COMT
GOLGA2	ILKAP
GOLGA3	ABCA1
GOLGB1	YTHDF1
GOLM1	FAM160B2
GOLPH3	RBFOX2
GOLT1A	PROX1
GOLT1B	PDLIM4
GOSR1	RAB4B
GP6	THG1L
GPAA1	LCN2
GPATCH1	TJAP1
GPATCH2	LPGAT1
GPATCH8	RAVER1
GPBP1	ENTPD7
GPBP1L1	EPS15L1
GPCPD1	SGK110
GPD1L	PRDX1
GPHN	GLUL
GPR107	MTRF1
GPR125	CAB39
GPR126	SLC25A28
GPR137	ARSA
GPR161	MICALL2
GPR162	CYP51A1
GPR180	FTSJ3
GPR56	TUBB1
GPR75	CLTA
GPR89B	NOXO1
GPRC5A	ZMYND8
GPS1	MRPL50
GPX4	IGFALS
GRAMD1B	MAPRE2
GRAMD4	MCU
GRB7	DHX15
GRHL1	NEDD1
GRHL2	GPBP1
GRHPR	CHKB
GRIN2C	ZNF485
GRIN2D	TMEM54
GRINA	SOS1
GRIP1	SLX4
GRK5	AMPD2
GRSF1	RSAD2
GRTP1	ASAP3
GRWD1	PARP12
GSDMB	SERPINA1
GSDMD	LRCH3
GSK3A	TUBB8
GSPT1	KCNN3
GSR	BSPRY
GSTK1	SGK2
GSTM3	CHL1
GSTM4	ITPK1
GSTP1	SEPHS1
GSTT1	MBOAT7
GTF2F2	PNMA1
GTF2H1	KCTD3
GTF2I	PITPNA
GTF2IRD1	POGLUT1
GTF3A	HIRIP3
GTF3C2	OMA1
GTF3C4	COX11
GTF3C5	GSTZ1
GTF3C6	CA8
GTPBP1	TC2N
GTPBP4	MSMO1
GULP1	TXLNA
GUSB	ARMC1
GXYLT1	LZTFL1
GYS1	IFIT5
GZF1	ARFGEF1
H1F0	RNF13
H2AFJ	ATP2A3
H2AFY	CLIC3
H2AFY2	CBFB
H6PD	DUS2L
HACL1	SPIN1
HAPLN2	BANP
HARBI1	GSTO1
HARS	XPNPEP1
HARS2	ZNF429
HAUS2	EGR2
HAUS3	TMEM14C
HAUS4	ANAPC5
HAUS5	GGPS1
HAX1	ECT2
HCG27	USP42
HCN4	SRP54
HDAC1	KATNB1
HDAC10	IL18
HDAC11	PPIB
HDAC2	LYRM7
HDDC2	HMGA2
HDDC3	ELAC2
HDGF	EWSR1
HDHD2	PDE4D
HDHD3	ALKBH6
HDLBP	CBLC
HEATR2	PAPSS2
HEATR3	TFRC
HEATR5A	KRT80
HEATR6	PITPNC1
HEBP2	DBT
HECTD3	KPNA3
HELB	NCOA6
HELZ	DOCK6
HEMK1	MAP1B
HENMT1	CERS2
HERC2	NAT1
HERC4	NUDT2
HEXA	NRCAM
HEXB	ING4
HEXDC	VLDLR
HGS	MAD1L1
HGSNAT	HMOX2
HIAT1	FLT4
HIATL1	CDK5RAP1
HIATL2	REEP4
HIBADH	ORC2
HIC2	KHSRP
HIF1AN	LMNB1
HIF3A	CFD
HIGD2A	PHF2
HINFP	ITGAM
HINT1	MEA1
HINT2	BCL2L12
HINT3	PDZD8
HIP1R	NAA38
HIPK1	ALDH1B1
HIRA	ZFYVE21
HIRIP3	KCTD13
HIST1H3A	MTUS1
HIVEP1	MEP1A
HIVEP2	HOMEZ
HIVEP3	HBS1L
HKR1	NRD1
HLA-DQA1	TGFBI
HLA-DQB1	C6orf141
HLA-DRB5	ARHGEF35
HLCS	NT5DC2
HM13	QSOX2
HMBOX1	VAPB
HMBS	USP6NL
HMG20A	TMEM65
HMGB1	IGF2R
HMGCL	GALC
HMGXB4	COPS7B
HMMR	UBE3B
HMOX2	FRG1
HN1	DR1
HN1L	DUSP6
HNF1B	RASA2
HNF4A	KIN
HNMT	TMPPE
HNRNPA1	SPTLC2
HNRNPA2B1	C5orf45
HNRNPA3	NKD1
HNRNPAB	DHRS11
HNRNPC	TPPP3
HNRNPD	ETV6
HNRNPH1	DCTPP1
HNRNPL	RBPMS
HNRNPR	C17orf80
HNRNPU	ACTR10
HNRNPUL1	ATRN
HOOK2	COG4
HOOK3	QRSL1
HOXA3	APOBEC3F
HOXA4	NOTCH1
HOXB13	SCAF11
HOXB6	PTPMT1
HOXC11	USP36
HOXD1	ABO
HP1BP3	MASP2
HPCA	SEC23B
HPDL	FSCN1
HPS4	SAMD12
HRAS	CSDE1
HS3ST1	NPNT
HS3ST3B1	KCNH1
HSBP1L1	SPIRE1
HSD11B2	UBE2Q2
HSD17B4	C19orf53
HSD17B7	HARS2
HSDL2	TMEM68
HSF1	WRNIP1
HSH2D	DPH5
HSPA1A	AKAP1
HSPA4	POLB
HSPA9	ABHD14B
HSPB6	PGM1
HSPBAP1	CNP
HSPE1	BAD
HSPG2	PEPD
HSPH1	RNASEL
HTT	EHBP1
HYLS1	PROM1
HYOU1	POP1
IARS	MEGF8
IBA57	GPC1
ICA1	UBE2L3
ID1	C12orf10
IDH3B	LAPTM4A
IDUA	POR
IER3IP1	PRKAR2A
IER5	STAMBP
IER5L	MAP1A
IFFO1	SHC1
IFFO2	NIP7
IFI6	SMAD4
IFNAR1	MPPE1
IFNAR2	RCC2
IFNGR1	LZTR1
IFRD2	GLRX3
IFT27	CUL4A
IFT43	DPYSL3
IFT46	ABHD16A
IFT52	GPN3
IFT88	TRAF2
IGF2BP2	SLC4A1AP
IGF2R	CTF1
IGIP	ADNP
IGSF10	UBIAD1
IGSF23	HSP90B1
IGSF9	RUVBL2
IK	PMPCB
IKBKAP	RPTN
IKBKB	MARS2
IKBKE	VANGL2
IKZF4	ESAM
IL10RB	RABAC1
IL17RA	ARHGEF10
IL17RC	ILVBL
IL17RE	CPSF4
IL18	MTHFS
IL18BP	IRF2BPL
IL1RAP	P2RX4
IL20RB	ZDHHC13
IL32	GOLGA7
IL6ST	RALGAPA2
ILF3	DNAJC7
ILK	TNFRSF11B
IMP3	PGAM5
IMPA2	CTSD
IMPACT	AP2A1
IMPAD1	KCNQ1
IMPDH2	PTPN3
INADL	SQLE
INCENP	EPSTI1
INF2	WHAMM
ING1	AP4S1
ING4	WDR46
INO80C	FAH
INPP4B	HSD17B11
INPP5A	HNRNPA2B1
INPP5B	PTPRB
INPP5D	DNTTIP2
INPP5E	FGGY
INPP5F	TUT1
INPP5J	FAM211A
INPPL1	BRF1
INSR	PRPF4B
INTS1	STBD1
INTS10	MAGOH
INTS4	PSMA6
INTS6	DYNC1I2
IP6K1	IL4R
IP6K2	EXOSC2
IPO11	GNB1
IPO13	EPB41
IPO4	ERF
IPO5	HMBOX1
IPO8	CAPZA1
IPO9	EMB
IPP	RBL1
IQCC	EFEMP1
IQCE	ALDH5A1
IQCG	KBTBD2
IQGAP1	API5
IQGAP2	PDE5A
IQSEC1	SCAMP1
IRAK2	NGDN
IRAK3	THAP4
IRAK4	PTPRK
IRF2BP1	NDUFS6
IRF2BP2	EPDR1
IRF3	OAT
IRF6	S100A6
IRF7	SIGIRR
IRF9	MRPS2
IRGQ	DTX2
ISCA1	PUS1
ISCU	KDELC2
ISOC1	NAGS
ISOC2	TTC17
IST1	EPB41L2
ITCH	STRN
ITFG1	DAP
ITGA2	TK1
ITGA5	ALKBH3
ITGAV	KRT8
ITGB3BP	DDX60
ITGB4	TRIM11
ITM2B	SLC27A1
ITPA	TOE1
ITPK1	FIZ1
ITPKC	NPTX2
ITPRIPL2	REL
ITSN1	BIN3
IYD	TMEM109
JAGN1	CBR4
JAK2	TBK1
JAKMIP3	PPIL3
JAM3	ZNF644
JDP2	HS1BP3
JMJD1C	MCOLN2
JMJD4	TRMT1L
JMJD8	PLOD2
JOSD1	HNRNPA1
JRKL	RNF170
JTB	ANKRD16
JUP	ZC3H4
KANK1	SREBF2
KANSL2	TSG101
KAT2A	ILF3
KAT6A	SUPT16H
KAT6B	FAM83A
KATNB1	SEPSECS
KAZN	ATXN1
KBTBD6	SIK3
KBTBD7	PUM2
KCNC3	CPSF3
KCNE3	HEBP1
KCNH2	CFL1
KCNIP3	SEC63
KCNJ14	TMEM8A
KCNK6	RUSC1
KCTD10	SERPINE1
KCTD11	KIAA1244
KCTD14	PEX26
KCTD15	LMNB2
KCTD2	HSD11B2
KCTD21	PRKCSH
KCTD5	SLC38A9
KCTD9	CD14
KDELC2	ONECUT2
KDELR1	C1orf172
KDELR2	C5orf22
KDM1A	ATP13A2
KDM2A	RBBP8
KDM3A	ILF2
KDM3B	TSPAN3
KDM4A	SETD1A
KDM4B	GRAMD4
KDM4C	C2orf54
KDM5A	CUL2
KDM5B	TFB2M
KDM6B	GSTM1
KDSR	MASTL
KHDRBS1	AP2B1
KHNYN	ARHGDIA
KHSRP	DNAJB12
KIAA0020
KIAA0100
KIAA0141
KIAA0195
KIAA0196
KIAA0226L
KIAA0319L
KIAA0355
KIAA0368
KIAA0753
KIAA0754
KIAA0895L
KIAA0907
KIAA0930
KIAA1033
KIAA1107
KIAA1147
KIAA1161
KIAA1191
KIAA1217
KIAA1244
KIAA1279
KIAA1432
KIAA1456
KIAA1468
KIAA1522
KIAA1549
KIAA1671
KIAA1731
KIAA1841
KIAA1919
KIAA1958
KIAA2026
KIF12
KIF13B
KIF16B
KIF1B
KIF1C
KIF21A
[truncated: 2,866 more rows]

## Sheet: Supplenebtary Table 2f
Transcripeome				Proteome
Gene symbol	spearman correlation coefficient between CNA and mRNA	P value		Gene symbol	spearman correlation coefficient between CNA and protein	P value
DCUN1D4	0.054702	0.683395		SGCB	0.0578439	0.51002
LRRC66	0.233847	0.0772718		SPATA18	0.0391224	0.656047
SGCB	0.118154	0.377051		USP46	0.0496869	0.571544
SPATA18	0.0914613	0.494721		SCFD2	0.0867383	0.322695
USP46	0.619263	2.19333e-07		FIP1L1	0.0858722	0.327569
RASL11B	0.0245493	0.854861		CHIC2	0.00796518	0.927775
SCFD2	0.248611	0.0598613		SRD5A3	0.0429355	0.624966
FIP1L1	0.338195	0.00941657		KIAA1211	0.0621107	0.479259
LNX1	0.270109	0.0403065		PPAT	0.107349	0.220515
PDGFRA	0.0115059	0.931688		PAICS	0.0722266	0.410506
KIT	0.0218437	0.870712		NOA1	0.0279788	0.750139
SRD5A3	0.222302	0.0935022		POLR2B	0.048627	0.579787
BMP3	0.0509741	0.703943		LPHN3	0.0349659	0.690609
CLOCK	0.332698	0.0107187		EPHA5	0.0550061	0.531029
NMU	0.0362088	0.787281		CENPC1	0.0635232	0.469302
EXOC1	0.251288	0.0570738		YTHDC1	0.124077	0.156349
CEP135	0.0952552	0.476917		TMPRSS11E	0.0354269	0.686743
KIAA1211	0.221031	0.095441		UGT2B17	0.0479761	0.584877
AASDH	0.24	0.0695826		UGT2B15	0.077603	0.376456
PPAT	0.061163	0.648325		UGT2A3	0.0151055	0.86351
PAICS	0.172989	0.194089		UGT2B7	0.0321478	0.714416
SRP72	0.113095	0.397959		SULT1E1	0.049304	0.574516
ARL9	0.115825	0.38659		CSN2	0.039466	0.653221
HOPX	0.0578233	0.666364		SMR3B	0.0171341	0.845395
REST	0.102563	0.443607		ENAM	0.0352654	0.688096
NOA1	0.306608	0.0192365		IGJ	0.120655	0.168181
POLR2B	0.231496	0.0803807		RUFY3	0.0383624	0.662315
IGFBP7	0.116639	0.38324		CBR4	0.174773	0.045033
LPHN3	0.0601681	0.653678		MOB1B	0.0328256	0.708664
STAP1	0.0120968	0.928188		DDX60	0.175235	0.04446
ABCG2	0.122432	0.359896		SLC4A4	0.0772775	0.378467
GNRHR	0.0492754	0.713377		COX18	0.0955661	0.275702
PRKG2	0.147629	0.268767		AFP	0.00600171	0.945547
YTHDC1	0.243825	0.0651197		RASSF6	0.0513138	0.558999
UGT2B17	0.0711626	0.595534		PPBP	0.0130517	0.881922
UGT2B15	0.0973411	0.467276		MTHFD2L	0.0645632	0.462043
UGT2B10	0.0318254	0.812534		G3BP2	0.11899	0.174172
UGT2A3	0.0300807	0.822639		PDE5A	0.176853	0.0425007
UGT2B7	0.038938	0.771665		PPEF2	0.0230922	0.792688
UGT2B4	0.0310839	0.816825		NAAA	0.00444007	0.959702
SULT1E1	0.060982	0.649297		SDAD1	0.0447841	0.610127
ODAM	0.256323	0.0521143		NUP54	0.0415491	0.636194
FDCSP	0.0494148	0.712601		SCARB2	0.166518	0.0563535
ENAM	0.0263865	0.84413		STBD1	0.177985	0.0411733
IGJ	0.0585776	0.662273		CCDC158	0.0277954	0.751723
UTP3	0.343505	0.00829148		SHROOM3	0.157706	0.0709199
RUFY3	0.0168611	0.90003		SOWAHB	0.0658634	0.453055
CBR4	0.260582	0.0481992		CXCL13	0.0169519	0.847018
MOB1B	0.119404	0.371986		CNOT6L	0.0703787	0.422614
DDX60	0.129061	0.334269		MRPL1	0.017954	0.838095
GC	0.0631916	0.637464		FRAS1	0.010547	0.904462
COX18	0.260321	0.0484319		HSD17B11	0.178236	0.0408845
ANKRD17	0.31071	0.017603		BMP2K	0.0753099	0.390763
ALB	0.034826	0.795225		NAA11	0.024407	0.781174
AFM	0.0305586	0.819869		ANTXR2	0.059059	0.501157
RASSF6	0.291611	0.0263502		NPNT	0.183468	0.0352265
CXCL5	0.0314905	0.814471		FRG1	0.185103	0.0336
CXCL2	0.0620009	0.64383		HNRNPD	0.10812	0.2172
MTHFD2L	0.262883	0.0461857		ENOPH1	0.133597	0.126719
EREG	0.106478	0.426309		SCD5	0.0588	0.50304
AREG	0.185776	0.162649		SEC31A	0.127464	0.145262
BTC	0.30123	0.0215721		LIN54	0.0842554	0.336792
PARM1	0.0947443	0.479295		COPS4	0.0207209	0.813568
RCHY1	0.20872	0.115874		COQ2	0.0678436	0.439558
THAP6	0.190649	0.15171		HPSE	0.0154133	0.860756
G3BP2	0.204004	0.124531		HELQ	0.0372517	0.671518
PDE5A	0.044174	0.741962		AGPAT9	0.0333303	0.704391
NAAA	0.174518	0.190117		ARHGAP24	0.0809027	0.356438
SDAD1	0.178816	0.179261		AFF1	0.0529058	0.546853
CXCL9	0.156028	0.242167		MSMO1	0.190138	0.0289837
CXCL10	0.131695	0.324413		SPP1	0.0578612	0.509893
CXCL11	0.141871	0.28809		PKD2	0.0297435	0.734947
NUP54	0.140002	0.294552		FGA	0.198487	0.0225187
SCARB2	0.326995	0.0122312		PPM1K	0.0564669	0.52016
FAM47E	0.060217	0.653415		HERC6	0.100581	0.251169
FAM47E-STBD1	0.0491292	0.714191		NAP1L5	0.0246209	0.779305
SHROOM3	0.0105519	0.93734		FAM13A	0.00539085	0.951082
SOWAHB	0.239168	0.0705853		GPRIN3	0.139103	0.111673
CCNI	0.303978	0.0203505		MMRN1	0.0832287	0.342734
CCNG2	0.172296	0.195908		HPGDS	0.054886	0.531928
CXCL13	0.15558	0.243539		PDLIM5	0.120486	0.168781
CNOT6L	0.168325	0.20657		UNC5C	0.00252105	0.977112
HSD17B11	0.101371	0.448949		PDHA2	0.0421609	0.631229
BMP2K	0.185821	0.162547		RAP1GDS1	0.144209	0.0990013
PAQR3	0.181189	0.173467		EIF4E	0.199183	0.0220409
ANTXR2	0.304747	0.0200194		METAP1	0.125356	0.152089
PRDM8	0.168144	0.207067		ADH5	0.122086	0.163155
NPNT	0.186254	0.161552		ADH4	0.131077	0.134106
FRG1	0.146082	0.27387		ADH6	0.0284216	0.746318
RASGEF1B	0.204009	0.124521		ADH1A	0.0337288	0.701024
HNRNPD	0.317543	0.015144		ADH1B	0.0793783	0.365602
ENOPH1	0.217479	0.101024		ADH1C	0.104639	0.232455
TMEM150C	0.115539	0.387774		ADH7	0.0382812	0.662986
SCD5	0.0205008	0.878598		DAPP1	0.0866197	0.32336
SEC31A	0.284599	0.0303686		LAMTOR3	0.0489199	0.577504
THAP9	0.0719469	0.591475		DNAJB14	0.0270124	0.758499
LIN54	0.183605	0.167705		EMCN	0.168768	0.0530578
COPS4	0.292544	0.0258505		PPP3CA	0.0205542	0.81504
COQ2	0.185615	0.16302		BANK1	0.0379978	0.665331
HPSE	0.107833	0.420411		NFKB1	0.151272	0.0833754
HELQ	0.106755	0.425098		CISD2	0.070709	0.420435
MRPS18C	0.168959	0.204841		BDH2	0.0254541	0.772038
FAM175A	0.0102513	0.939122		CENPE	0.109688	0.210563
AGPAT9	0.0697544	0.602852		TET2	0.0349345	0.690873
CDS1	0.300695	0.0218173		PPA2	0.161035	0.0650933
WDFY3	0.305002	0.0199102		ARHGEF38	0.148559	0.0891252
ARHGAP24	0.122626	0.359127		GSTCD	0.0310735	0.723566
PTPN13	0.028823	0.829943		HADH	0.204429	0.0187099
C4orf36	0.209685	0.11416		TBCK	0.0748993	0.393359
AFF1	0.353858	0.00642981		PAPSS1	0.00587331	0.946711
KLHL8	0.0490148	0.714828		CYP2U1	0.105399	0.229064
HSD17B13	0.0687464	0.608114		SEC24D	0.210615	0.0153497
NUDT9	0.161653	0.225394		RPL34	0.0212829	0.808607
SPARCL1	0.00220552	0.98689		OSTC	0.0153087	0.861692
SPP1	0.182398	0.170564		CCDC109B	0.0493878	0.573865
PKD2	0.0714351	0.594122		CASP6	0.0742297	0.397614
FGA	0.0823217	0.538991		CFI	0.123817	0.157226
PPM1K	0.189521	0.154193		GAR1	0.0986932	0.260222
HERC6	0.254302	0.0540613		EGF	0.0565178	0.519784
HERC3	0.196858	0.138574		C4orf32	0.0446971	0.610822
FAM13A	0.204492	0.123613		AP1AR	0.0585026	0.505205
TIGD2	0.157337	0.238191		TIFA	0.0486547	0.579571
GPRIN3	0.207121	0.118755		C4orf21	0.0231803	0.791916
SNCA	0.0896823	0.503187		ANK2	0.0577815	0.510477
ATOH1	0.0732166	0.584931		CAMK2D	0.077737	0.37563
SMARCAD1	0.227745	0.0855461		UGT8	0.068166	0.437382
PDLIM5	0.231132	0.0808714		NDST3	0.0420587	0.632057
BMPR1B	0.0320743	0.811094		GRSF1	0.213992	0.0137469
UNC5C	0.0538356	0.688151		C4orf3	0.113183	0.196302
RAP1GDS1	0.199334	0.133579		SORBS2	0.218062	0.0120111
TSPAN5	0.236189	0.0742688		MAD2L1	0.0385972	0.660376
EIF4E	0.241541	0.0677553		ANXA5	0.148577	0.0890869
METAP1	0.397605	0.00199713		CCNA2	0.0629035	0.473656
ADH5	0.1264	0.344414		TRPC3	0.0611621	0.486011
ADH4	0.146573	0.272245		KIAA1109	0.0271497	0.757309
ADH6	0.213012	0.108401		FGF2	0.0219822	0.802445
ADH1A	0.0943272	0.48124		NUDT6	0.102922	0.240252
ADH1B	0.0976043	0.466066		SPRY1	0.0113475	0.897249
MTTP	0.178756	0.179411		ANKRD50	0.0775978	0.376488
DAPP1	0.158224	0.23552		FAT4	0.0271858	0.756996
LAMTOR3	0.178923	0.178999		INTU	0.0523503	0.551076
DNAJB14	0.0720757	0.59081		HSPA4L	0.109552	0.211134
H2AFZ	0.0812067	0.544521		PLK4	0.0326733	0.709955
PPP3CA	0.120697	0.366792		MFSD8	0.064446	0.462858
BANK1	0.0257807	0.847665		LARP1B	0.0365837	0.677076
NFKB1	0.254125	0.0542343		PGRMC2	0.0969671	0.268692
MANBA	0.219328	0.0980863		C4orf33	0.0954298	0.276391
UBE2D3	0.0777549	0.561812		PABPC4L	0.011514	0.89575
CISD2	0.0734071	0.583952		PCDH18	0.0306239	0.727407
SLC9B1	0.00344475	0.979526		CCRN4L	0.157512	0.0712716
BDH2	0.0911761	0.496074		ELF2	0.000697881	0.993663
CENPE	0.131517	0.325075		NDUFC1	0.0789635	0.368121
CXXC4	0.259175	0.0494654		NAA15	0.123317	0.15892
TET2	0.235653	0.0749476		RAB33B	0.0170544	0.846105
PPA2	0.213563	0.107469		SETD7	0.0642135	0.464477
ARHGEF38	0.161044	0.227171		MGST2	0.0527071	0.548362
INTS12	0.107873	0.420237		UFSP2	0.219045	0.0116218
GSTCD	0.00604844	0.964059		ELMOD2	0.159912	0.0670132
HADH	0.279719	0.033457		TBC1D9	0.033516	0.702822
TBCK	0.185686	0.162856		ZNF330	0.13953	0.110567
AIMP1	0.17545	0.187723		LRBA	0.232125	0.00740124
PAPSS1	0.221077	0.0953693		USP38	0.0607162	0.489202
SGMS2	0.173644	0.192379		GAB1	0.1308	0.134936
CYP2U1	0.22263	0.0930076		SMARCA5	0.0280194	0.749788
SEC24D	0.150921	0.258117		GYPA	0.0216597	0.805285
LEF1	0.222394	0.0933627		ANAPC10	0.0855007	0.329674
RPL34	0.361134	0.00535104		ABCE1	0.0406358	0.643636
OSTC	0.281932	0.0320257		OTUD4	0.036333	0.679167
COL25A1	0.116639	0.383242		SMAD1	0.0918081	0.295111
SEC24B	0.180143	0.176005		MMAA	0.14491	0.0973543
CCDC109B	0.120711	0.366735		LSM6	0.00351823	0.968064
CASP6	0.138919	0.298339		TMEM184C	0.0724755	0.408891
PLA2G12A	0.285268	0.0299643		ARHGAP10	0.0571111	0.515404
CFI	0.0787895	0.556602		NR3C2	0.02615	0.765982
GAR1	0.166069	0.212807		UBA6	0.241599	0.00525733
RRH	0.211248	0.111426		MAB21L2	0.0773697	0.377897
EGF	0.0284268	0.832246		RPS3A	0.0171255	0.845471
ELOVL6	0.27036	0.0401135		SH3D19	0.0159302	0.856136
ENPEP	0.0576307	0.66741		FBXW7	0.0362511	0.67985
TIFA	0.0403284	0.763744		TMEM154	0.049282	0.574686
ALPK1	0.0656508	0.624398		TMEM165	0.247205	0.00426798
C4orf21	0.110762	0.407824		FHDC1	0.0544717	0.535034
LARP7	0.365555	0.0047762		TRIM2	0.148446	0.0893718
CAMK2D	0.1778	0.181786		SCOC	0.24753	0.00421602
UGT8	0.142906	0.28455		TLR2	0.127949	0.143726
PRSS12	0.271964	0.0389009		SFRP2	0.102582	0.241816
METTL14	0.210534	0.112669		DCHS2	0.0519766	0.553927
GRSF1	0.492721	8.52534e-05		PLRG1	0.0431552	0.623194
USP53	0.310725	0.0175969		FGB	0.137838	0.115002
C4orf3	0.0431334	0.747837		ARFIP1	0.248365	0.00408535
FABP2	0.00449872	0.973263		FGG	0.132764	0.129125
SORBS2	0.236423	0.0739747		GUCY1A3	0.0495151	0.572876
MAD2L1	0.0482648	0.71901		GUCY1B3	0.0248244	0.777528
PRDM5	0.0834894	0.533229		CTSO	0.0831396	0.343253
NDNF	0.0478782	0.721169		PDGFC	0.0609846	0.48728
TNIP3	0.0568243	0.671797		GRIA2	0.0309673	0.724472
ANXA5	0.129622	0.332157		ETFDH	0.134037	0.125462
EXOSC9	0.311086	0.017459		PPID	0.118712	0.175188
CCNA2	0.00928233	0.944866		MND1	0.258268	0.00279023
BBS7	0.144548	0.278995		RAPGEF2	0.0611975	0.485758
KIAA1109	0.256148	0.0522809		NAF1	0.0699349	0.425552
BBS12	0.0439514	0.743217		TKTL2	0.104095	0.234906
FGF2	0.113979	0.394256		TMEM192	0.129849	0.13782
NUDT6	0.15259	0.252828		KLHL2	0.0240841	0.783998
SPRY1	0.135891	0.309099		CASP3	0.271985	0.00160584
ANKRD50	0.135028	0.31221		CPE	0.0193349	0.825833
FAT4	0.0761965	0.569702		TLL1	0.0414633	0.636892
INTU	0.237	0.0732511		FNIP2	0.274514	0.00144579
HSPA4L	0.0819928	0.540619		INPP4B	0.294746	0.00060202
MFSD8	0.164079	0.218416		DDX60L	0.0808789	0.35658
C4orf29	0.309656	0.0180108		USO1	0.329046	0.000116997
LARP1B	0.162622	0.222589		CLCN3	0.0200272	0.819701
PGRMC2	0.279504	0.0335993		C4orf27	0.102308	0.243084
SCLT1	0.155909	0.242531		MFAP3L	0.0302602	0.730519
SLC7A11	0.116168	0.385179		SULT1B1	0.331675	0.000102341
ELF2	0.0734243	0.583863		GALNT7	0.152071	0.081738
NDUFC1	0.0756388	0.572538		HMGB2	0.0623621	0.477479
NAA15	0.0801662	0.549706		CEP44	0.0623671	0.477444
RAB33B	0.180097	0.176116		HPGD	0.165509	0.0578846
SETD7	0.263336	0.0457976		WDR17	0.0963871	0.271579
MGST2	0.320251	0.0142542		SPCS3	0.072121	0.411193
MAML3	0.362457	0.0051729		AGA	0.065811	0.453416
UFSP2	0.237323	0.0728485		ANXA3	0.350771	3.73114e-05
ELMOD2	0.0615481	0.646257		WWC2	0.0191488	0.827483
TBC1D9	0.178888	0.179084		CDKN2AIP	0.144207	0.0990077
ZNF330	0.18063	0.174819		RWDD4	0.141938	0.104491
IL15	0.17551	0.187571		TRAPPC11	0.0559163	0.524244
LRBA	0.298254	0.0229651		IRF2	0.0532944	0.543908
USP38	0.292456	0.0258973		ANXA10	0.377644	8.04518e-06
GAB1	0.273959	0.0374349		ACSL1	0.15525	0.0754832
SMARCA5	0.270066	0.0403397		SLC25A4	0.160815	0.065466
ANAPC10	0.0553652	0.679763		SNX25	0.0392063	0.655357
ABCE1	0.0474126	0.723772		CYP4V2	0.407971	1.20015e-06
OTUD4	0.242816	0.066274		CCDC110	0.0258338	0.768732
SMAD1	0.289317	0.0276121		PDLIM3	0.00194736	0.98232
MMAA	0.0211788	0.874615		DCTD	0.408255	1.17787e-06
ZNF827	0.38505	0.00283927		TLR3	0.137084	0.117021
LSM6	0.0840078	0.530681		DCK	0.505927	6.09021e-10
EDNRA	0.022729	0.865519		KLKB1	0.0635279	0.469268
TMEM184C	0.260416	0.0483472		F11	0.0499871	0.569219
PRMT10	0.0809637	0.545729		FAT1	0.0297331	0.735037
ARHGAP10	0.0273982	0.838233		AADAT	0.595672	4.92467e-14
NR3C2	0.162012	0.224355
DCLK2	0.111221	0.405872
UBA6	0.238165	0.0718087
RPS3A	0.211199	0.111511
SH3D19	0.273347	0.0378799
FAM160A1	0.245388	0.0633631
PET112	0.113753	0.395203
FBXW7	0.307293	0.0189551
TMEM154	0.015528	0.907898
TMEM165	0.192914	0.146816
FHDC1	0.137073	0.304869
TRIM2	0.0546069	0.683916
SCOC	0.113835	0.394858
KIAA0922	0.239494	0.0701909
TLR2	0.152178	0.254128
SFRP2	0.0770976	0.565134
PLRG1	0.173572	0.192565
FGB	0.0822107	0.53954
ARFIP1	0.0966864	0.470291
FGG	0.080581	0.547636
LRAT	0.10238	0.444426
MAP9	0.0182707	0.89172
GUCY1A3	0.127291	0.340997
GUCY1B3	0.0320544	0.811209
TDO2	0.105226	0.4318
CTSO	0.220174	0.0967653
PDGFC	0.132394	0.321829
C4orf46	0.173292	0.193297
ETFDH	0.20618	0.120478
PPID	0.117255	0.380717
MND1	0.0540492	0.686977
RAPGEF2	0.318625	0.0147828
NAF1	0.0980097	0.464208
TMEM192	0.334125	0.0103664
KLHL2	0.104414	0.435379
CASP3	0.20804	0.117093
CPE	0.0674436	0.614945
FNIP2	0.114747	0.391059
INPP4B	0.464053	0.000243392
DDX60L	0.250936	0.0574338
USO1	0.240322	0.0691979
SH3RF1	0.379422	0.00330987
NEK1	0.0252106	0.850995
CLCN3	0.164693	0.216676
MFAP3L	0.120107	0.369157
SULT1B1	0.288914	0.027839
GALNT7	0.207814	0.1175
HMGB2	0.17437	0.190497
SAP30	0.200251	0.131765
SCRG1	0.0515039	0.701009
HAND2	0.0174626	0.896483
FBXO8	0.106153	0.427729
CEP44	0.270197	0.0402388
WDR17	0.0572213	0.669636
SPCS3	0.131351	0.325691
VEGFC	0.141037	0.290961
NEIL3	0.048005	0.720461
AGA	0.0641621	0.632294
ANXA3	0.187141	0.159529
WWC2	0.200585	0.131108
CDKN2AIP	0.306462	0.0192969
RWDD4	0.212289	0.109633
TRAPPC11	0.215773	0.103794
STOX2	0.0703011	0.600006
ENPP6	0.0302195	0.821835
IRF2	0.100348	0.453566
ANXA10	0.138225	0.300784
ACSL1	0.105822	0.42918
SLC25A4	0.184032	0.166703
KIAA1430	0.199899	0.132459
SNX25	0.210278	0.113116
LRP2BP	0.0308159	0.818377
ANKRD37	0.140641	0.292334
CYP4V2	0.272642	0.0383974
C4orf47	0.0323335	0.809596
PDLIM3	0.163535	0.21997
DCTD	0.331266	0.0110824
TLR3	0.165681	0.213892
FAM149A	0.184745	0.165036
DCK	0.0805887	0.547597
KLKB1	0.153702	0.249347
F11	0.14519	0.276842
FAT1	0.254093	0.0542661
AADAT	0.069984	0.601656

## Sheet: Supplenebtary Table 2g
Transcripeome				Proteome
Gene symbol	spearman correlation coefficient between CNA and mRNA	P value		Gene symbol	spearman correlation coefficient between CNA and protein	P value
MLLT3	0.169398	0.203649		PTPLAD2	0.0800986	0.361254
KLHL9	0.225079	0.0893737		MTAP	0.214576	0.0134851
IFNE	0.195786	0.140779		CDKN2A	0.0616543	0.482501
MTAP	0.430798	0.000736149		CDKN2B	0.0443782	0.613372
CDKN2A	0.185145	0.164108		ELAVL2	0.00758483	0.931216
CDKN2B	0.286407	0.0292863
DMRTA1	0.104465	0.435154

## Sheet: Supplenebtary Table 2h
Transcripeome				Proteome
Gene symbol	spearman correlation coefficient between CNA and mRNA	P value		Gene symbol	spearman correlation coefficient between CNA and protein	P value
SLC25A46	0.369475	0.00431271		CAMK4	0.26509	0.00212745
WDR36	0.392792	0.0022892		STARD4	0.0665933	0.448054
CAMK4	0.238516	0.0713789
STARD4	0.493844	8.16646e-05
NREP	0.290848	0.0267643
EPB41L4A	0.283046	0.0313242
