# Supplementary material for: Integrated proteogenomic characterization of ampullary adenocarcinoma
Source: Cell Discov. 2025 Jan 7;11:2. doi: 10.1038/s41421-024-00742-4 (PMC11704194; doi:10.1038/s41421-024-00742-4)
Supplement: Supplementary file 3 — Supplementary Table S3 [file 41421_2024_742_MOESM3_ESM.xlsx]

## Sheet: Description
Supplenebtary Table 3. Integrated multi-omics features in tumor tissues compared with NATs of the AMPAC.
Sheet	Description
Supplenebtary Table 3a	Differentially expressed genes at the protein, mRNA, and phosphosite levels of tumors compared to NATs.
Supplenebtary Table 3b	Pathway enrichment based on differentially expressed protein, mRNA (Tumor vs NATs).
Supplenebtary Table 3c	Lists of DEPs in one of the four histological subtypes.
Supplenebtary Table 3d	Correlation between the GSVA scores of pathways and PCNA Copy number
Supplenebtary Table 3e	Correlation between the GSVA scores of pathways and ANO1 Copy number
Supplenebtary Table 3f	The matrix of ANO1-interacing proteins detected by tandem affinity purification.

## Sheet: Supplenebtary Table 3a
# Significant: FC(T/NAT) > 1.5 or FC(T/NAT) < 0.6666, p_value < 0.05 (Kruskal-Wallis test)
Differentially expressed genes at protein level of Tumors compared to NATs.					Differentially expressed genes at mRNA level of Tumors compared to NATs.					Differentially expressed genes at phosphosite level of Tumors compared to NATs.
Symbol	FC(T/NAT)	p_value			Symbol	FC(T/NAT)	p_value			Symbol	Phossite	FC(T/NAT)	p_value
A1BG	0.611654	0.0152443			A1CF	4.41602	1.78366e-16			EXOC4	S226	3.44613	0.0120079
A1CF	3.52157	2.27435e-30			AADAC	3.11244	3.2772e-07			STK38L	T283	6.04469	0.00776887
AADAC	9.62181	2.71434e-52			HOXC5	0.00614608	1.09307e-10			SYNPO2	S906	3.02518	0.00310926
AASDHPPT	0.514501	9.62588e-07			AANAT	0.656444	0.0120433			KLC2	S531	5.83063	0.0124102
ABAT	2.86933	2.84792e-27			AARS2	5.02376	6.14362e-05			FGD1	S116	3.01515	0.0074512
ABCA3	0.337504	0.0194121			AATK	2.74422	5.68994e-14			SRRM2	T367	3.46899	5.65365e-05
ABCA8	24.3398	1.23824e-26			ABAT	2.63711	7.96208e-15			C19orf21	S400	0.386346	0.00154691
ABCB1	3.3275	3.58475e-21			ABCA10	1.79879	2.34573e-06			RGNEF	S1538	3.70086	0.00134918
ABCB10	1.69095	7.64991e-12			LYPD2	0.00853384	1.7101e-05			C19orf21	S335	0.297242	8.50875e-05
ABCB11	1.65354	4.11539e-05			ABCA2	0.618099	3.02222e-08			DCAF6	S336	3.40695	0.012012
ABCC2	9.11692	9.31372e-25			ABCA5	2.19376	1.6163e-11			NGEF	S606	0.111423	1.26482e-07
ABCC6	3.85007	2.05913e-12			ABCA6	1.94656	7.28963e-08			RCSD1	S127	0.0762405	0.00370013
ABCD1	1.97776	1.3941e-12			ABCA8	2.50233	9.59402e-10			KRT18	S23	7.4407	0.00198329
ABCD3	1.75953	4.37648e-11			ABCA9	1.51348	9.18458e-05			ADD1	S483	0.136086	0.0134434
ABCD4	0.597015	7.28142e-10			ABCB1	2.53393	9.0797e-08			FOXK1	S441	5.61751	0.0219675
ABCG2	22.8393	9.8214e-40			ABCB9	1.58672	0.000276019			SMARCC1	S330	6.42964	0.0325946
ABCG5	496.409	3.84233e-07			ABCC1	0.596758	2.33129e-09			SSFA2	S1134	4.04143	0.0158467
ABCG8	7.07288	3.82609e-19			ABCC2	8.0873	7.43453e-16			HNRNPUL1	S412	4.72754	0.00257312
ABHD12	0.639794	4.88077e-08			ABCC6	3.47397	6.70483e-18			ARHGEF11	S14	4.54069	0.0388642
ABHD14B	1.51158	8.51925e-11			ABCC8	2.44376	4.15127e-05			PATL1	T194	3.40933	0.00105684
ABHD17B	2.09061	0.000432812			ABCD3	1.62516	1.07783e-09			TP53BP2	S567	5.21566	0.0305378
ABHD2	0.660846	0.00581554			ABCE1	0.627899	3.78609e-06			LMNA	S616	2.52044	8.91367e-05
ABHD3	61.2974	1.7969e-07			ABCF2	0.664055	3.19813e-06			SMTN	S734	2.7207	0.0217482
ABHD6	6.45698	3.84525e-44			ABCG2	7.5666	3.47103e-14			ZC3H4	S1269	1.87218	0.0219018
ABLIM1	0.528763	0.00271117			ABCG5	17.445	3.2032e-16			NBEAL2	S39	16.6559	0.000422672
ABO	2.73855	9.50978e-06			ABCG8	8.08147	9.54466e-17			CEBPE	S188	0.335637	0.0398767
ABTB2	3.53815	5.72904e-15			ABHD11	0.639759	0.00480582			LARP4B	S524	5.93099	0.0182881
ACAA1	2.97211	1.20792e-22			ABHD14A-ACY1	8.41764	8.81272e-05			SEC16B	S234	0.223992	0.0189184
ACAA2	2.29134	3.88587e-26			ABHD16A	1.68296	0.00709612			DAB2IP	S871	1.83708	0.0367687
ACACB	2.89011	5.18417e-09			ABHD3	1.85807	1.13826e-07			DCLK1	S30	0.345441	4.59598e-05
ACAD10	2.87965	8.2835e-17			ABHD5	1.57176	0.000379203			KIAA1522	S921	2.453	0.0435239
ACAD11	10.0844	2.97916e-44			ABHD6	4.24238	2.58441e-12			ZYX	T306	3.53642	0.0131547
ACADM	2.45083	2.66772e-29			HOXC9	0.0260093	9.41723e-14			COL1A1	S271	7.35778	0.00109037
ACADS	2.82023	1.13265e-33			ABLIM3	0.553208	8.06472e-06			RAPGEF1	S314	5.03623	0.0196536
ACADSB	3.62401	5.36571e-32			ABTB2	2.58612	3.02453e-12			LUZP1	T515	0.0745684	0.00860125
ACADVL	1.88226	3.16468e-22			ACAA1	2.56733	1.57699e-15			FCHO2	S403	0.566544	0.0127633
ACAT1	2.36456	4.28148e-30			ACAA2	2.19094	1.22996e-07			PHACTR2	S533	0.271006	0.0248417
ACBD3	0.542049	1.81353e-07			ACACB	1.89822	1.10335e-14			GPRC5A	S301	9.17562	0.0489776
ACBD4	30.4295	2.06454e-09			ACAD11	2.04344	7.49928e-08			IGF2BP2	S164	8.83192	0.0121435
ACBD7	0.135452	0.0312524			ACADM	1.752	5.54203e-07			CTPS	S574	5.08135	0.0304378
ACE	9.31438	8.17752e-52			ACADS	3.20607	1.5777e-14			PHACTR4	S453	0.554546	0.00326109
ACE2	18.6093	2.11002e-59			ACADSB	2.46536	1.24103e-10			SSFA2	S92	2.3705	0.0186489
ACO1	2.13114	3.59963e-23			ACADVL	2.15909	3.04396e-17			KLC4	S565	0.149926	0.00214775
ACO2	2.08157	6.54836e-23			CST2	0.0308651	1.21064e-10			KIAA1217	S1115	4.58018	0.00762108
ACOT11	2.26212	9.48514e-26			ACAT1	1.87781	5.84598e-09			OTUD5	S64	2.43837	0.00320386
ACOT13	0.544396	5.20757e-05			ACBD3	0.658278	2.0731e-07			PEPD	T487	0.268872	0.0202246
ACOT2	3.34462	0.000347065			ACBD4	2.27696	2.63969e-10			PDLIM2	S266	0.262922	0.00196782
ACOT7	0.648788	0.00117671			ACBD7	2.97695	0.00125037			CHD3	S1660	3.29576	0.00397681
ACOT9	0.572929	1.78842e-13			ACE	6.23475	7.45485e-16			UBAP2L	S416	5.25341	0.016151
ACOX1	2.71176	2.13563e-23			ACO1	1.74762	4.01996e-09			SSFA2	T442	16.0361	0.0141126
ACOX2	7.02094	6.79005e-44			ACO2	2.07263	2.80916e-13			PSMD2	S361	0.33901	0.0453962
ACP5	0.469862	0.00861252			ACOT11	2.13269	6.60633e-12			ZNF280D	S545	2.39754	0.0228608
ACSF3	1.79931	5.59876e-09			ACOT12	4.52112	0.0141634			NHSL2	T686	2.08788	0.0495435
ACSL1	0.526589	0.00051684			ACOT4	0.626157	0.0204139			PPP1R13L	S102	18.0573	0.000397087
ACSL5	8.37066	4.44977e-53			ACOT7	1.6173	0.000106683			HBA2	T135	0.251664	0.00832824
ACSL6	4.34525	1.52034e-38			ACOX1	2.34445	2.80415e-14			TRIP10	S299	2.90412	0.0197526
ACSS2	2.07048	1.15533e-17			ACOX2	3.74309	2.81573e-11			THUMPD1	S86	6.34769	0.0438525
ACTA1	0.60566	0.0471971			ACP2	1.52372	9.2829e-09			LARP1	T572	1.73707	0.0306388
ACTL6A	0.653107	7.49687e-09			ACSF2	2.00242	3.25912e-10			C19orf21	S348	0.355041	0.0190385
ACTR3B	0.64641	0.0189099			ACSL3	0.655534	2.8096e-06			IRS2	T520	4.95473	0.0132463
ACVR1	0.00243795	0.0309014			ACSL5	4.44233	1.37818e-17			GAL	S116	0.276044	0.00152395
ACY1	3.34222	1.831e-25			ACSL6	5.8728	5.98864e-15			AKAP2	S152	0.530456	0.00693425
ACY3	7.2416	1.02513e-28			ACSM2B	2.91655	0.0057064			LMO7	S1278	0.458544	0.00162803
ACYP1	0.664722	0.0228749			ACSS1	1.59334	2.68399e-09			TJP1	S353	9.97332	0.00234259
ACYP2	0.514013	0.0114003			ACSS2	2.40399	1.10335e-14			SYNPO	S894	0.577652	0.000154738
ADA	16.0029	7.48407e-58			ACSS3	0.53871	0.00299764			FAM117B	S106	2.38238	0.0187755
ADAM17	0.503819	5.73236e-08			ACTA2	0.519723	1.11328e-05			EPB41L1	S541	2.37737	0.0181902
ADAMDEC1	3.90043	2.09351e-18			SFTA2	0.0325627	1.0541e-07			SLAIN2	S63	0.529964	0.0125824
ADAMTSL4	0.365131	0.0443265			ACTR2	0.641102	1.48214e-07			ZAK	S727	33.1004	0.000488134
ADAMTSL5	3.41147	0.0122611			ACTR6	1.74313	0.0194323			LMNB1	T20	0.568332	0.00164962
ADAP1	0.519065	0.000109649			ACVR1C	2.58878	3.4907e-09			C19orf77	S73	0.0264234	0.000533294
ADAR	0.62933	9.1999e-10			ACY1	2.98059	1.08423e-11			GSTA2	S202	0.136281	0.000167134
ADARB1	0.619458	0.0127146			ACY3	3.50855	1.82326e-08			CSRP1	S186	1.61274	0.00684532
ADCY5	0.0394871	0.00997292			ADA	9.47338	5.05703e-16			F11R	S284	0.433151	0.00297122
ADCY9	2.36752	2.69856e-07			CXCL5	0.0376699	1.11876e-11			TPPP	S32	0.333164	0.00161489
ADD1	1.71203	3.50692e-05			ADAM20	0.654064	0.0159692			SF1	S112	2.57458	0.000194368
ADD2	7.10463	7.44228e-07			NMUR2	0.0378052	7.26862e-07			LTBP1	S787	85.5733	1.66198e-05
ADH1A	11.8847	0.00127695			ADAM28	0.560607	0.000218542			REEP4	S152	1.70408	0.00853676
ADH1B	3.60464	4.89742e-36			NXNL2	0.0426153	2.59498e-07			KIAA1671	S1441	0.421803	0.0344835
ADH1C	3.72862	1.25004e-40			PPAPDC1A	0.0458493	6.83415e-11			FCHO2	S488	0.574445	0.00402101
ADH4	4.97261	1.60419e-40			ADAMDEC1	11.5125	4.94025e-13			HIST1H1E	T18	1.82114	0.00571358
ADH6	3.38253	4.94643e-32			ADAMTS10	0.518263	4.61798e-05			TBC1D9B	S411	0.238561	0.0261636
ADIRF	3.64696	8.78396e-15			CST1	0.0500025	7.93329e-15			SMC5	S35	0.317352	0.000739849
ADNP	0.545036	0.0046404			ALPPL2	0.0502631	6.37901e-05			NPM1	Y67	7.02927	0.0371731
ADRA2A	0.149998	0.0170825			DPCR1	0.0506902	1.64166e-05			PAK1	T219	0.388925	0.041749
ADRBK1	0.50448	0.00017868			ADAMTS17	1.6002	3.49401e-05			ADAR	T306	1.56191	0.0233393
AGK	0.62924	1.93312e-07			MUC16	0.0512432	6.92507e-09			TBC1D5	S44	0.449503	0.0120196
AGMAT	2.10126	3.34778e-20			IGFL2	0.053911	7.69668e-07			MYO9B	S1290	1.73482	0.012869
AGMO	10.4119	8.51795e-10			HOXB8	0.0540527	6.36924e-13			MYH9	T725	9.21581	0.000309163
AGO3	0.605138	1.78017e-10			ADAMTS7	0.589292	0.00061647			TENC1	S951	0.294772	0.00951016
AGO4	0.60057	0.0230085			ADAMTS8	0.543606	6.77822e-05			BAG3	S289	2.29228	0.000148718
AGPAT2	1.74391	5.8678e-12			HTR1B	0.0541526	9.18037e-07			NDRG2	S338	0.323248	0.000615463
AGPAT9	7.30834	2.67311e-44			ADAMTSL2	0.577198	1.16753e-05			KIAA1462	S757	2.99504	0.000364762
AGPS	0.602032	9.78024e-08			ADAMTSL5	1.66765	4.36105e-05			MSH6	S137	6.3189	0.0148274
AGR2	0.580307	0.0004317			ADAT3	1.78721	3.28028e-06			AHCTF1	S1231	1.89954	0.00279977
AHCTF1	0.652909	2.44444e-05			ADC	0.643161	6.59927e-05			MSN	S527	18.1979	0.000618077
AHCYL1	3.21729	7.12331e-31			ADCK2	0.620481	4.98184e-07			ATXN2L	S559	4.05709	3.00269e-06
AHSA1	0.646745	9.103e-06			ADCY10	3.28028	0.0109909			ARHGAP21	T318	0.159181	0.00461294
AHSP	1.7298	6.03026e-06			ADCY2	2.83402	9.33758e-08			MINK1	S701	0.444187	0.00589032
AIFM1	1.66459	6.18038e-12			ADCY3	0.62457	9.57074e-09			MTA1	T564	4.38787	0.0312945
AIG1	5.73995	5.08485e-12			ADCY7	0.639007	1.82907e-06			CLDN3	T204	0.609143	0.0208174
AK1	0.581202	3.7712e-12			ADCYAP1R1	2.60967	0.0479441			ACTG1	S199	2.60206	0.000126349
AKAP13	0.572572	2.23966e-09			ADH1A	2.80202	0.0312458			ADAM9	S758	10.4811	9.99192e-05
AKAP7	7.46327	4.04653e-24			ADH1B	3.14663	2.92491e-10			IRF2BP2	S240	2.8893	0.00112675
AKAP8L	0.657378	0.0183478			ADH4	3.89731	2.17442e-13			ARHGEF12	T717	1.57593	0.0354094
AKR1A1	1.50656	1.10127e-10			ADH6	3.04645	4.55539e-08			AHNAK	S572	0.338232	0.0123073
AKR1B10	4.20847	1.86792e-46			ADHFE1	1.85589	0.000114479			DENND5B	S1076	0.229666	0.0465333
AKR1C3	2.35149	9.53849e-24			ADI1	1.71353	1.91395e-05			PRRC2A	T825	13.1548	0.0102302
AKR1D1	61.418	4.00875e-07			ADO	0.571664	1.93342e-07			FMN1	S397	7.53224	0.00602657
AKR1E2	1.57874	0.00483548			ADORA1	0.598823	0.00160087			PHF3	S1642	0.267606	0.00118669
AKR7A3	3.32811	1.98202e-35			MSLNL	0.0544225	3.39343e-11			GFI1	S20	0.241395	0.0225894
AKT1S1	0.660256	0.0315959			OLR1	0.0546119	1.81851e-09			C1orf198	S289	1.83893	0.0236152
ALAS1	4.80446	0.00741858			ADRA1A	3.2351	1.49531e-05			NUP214	S678	1.51024	0.0176336
ALB	0.607142	4.47894e-07			PRSS33	0.0549547	7.7484e-08			PRR5L	S28	7.08719	0.00043772
ALDH1A1	2.2212	3.2932e-31			ADRBK2	0.577291	3.58833e-07			HIST1H1B	T39	0.372916	0.0492076
ALDH1L2	1.74143	4.07012e-10			ADRM1	0.593066	4.35483e-07			TRAF2	S5	3.95577	0.000558829
ALDH3A2	1.59199	4.05079e-09			ADTRP	2.97729	1.40359e-10			PHF2	S537	2.07652	0.00281741
ALDH6A1	2.33676	1.03784e-24			NOTUM	0.0593406	2.42126e-06			PDLIM4	S112	3.21678	1.60858e-07
ALDOA	0.582402	5.19653e-15			AEN	0.523836	3.96452e-08			C1orf226	S223	1.57034	0.0232309
ALDOB	10.1794	1.85433e-54			CLDN18	0.0594013	3.31096e-07			DBNL	T300	0.470965	0.00112761
ALDOC	0.623592	0.000826918			AFAP1L1	0.614343	0.000973858			HSPA1L	S42	6.37762	0.0166539
ALG1	0.625648	0.00102931			HOXD9	0.061351	6.12048e-07			DES	S68	2.77822	0.00701349
ALKBH4	0.556682	0.0170256			AFG3L2	1.84809	1.18079e-12			LMNA	S5	9.83036	0.00460694
ALKBH7	2.27008	1.43063e-09			AFM	2.60035	0.00812374			NEXN	S365	2.16309	4.4589e-07
ALOX15	2.03256	2.06568e-18			AGBL1	2.83247	0.046122			SPTAN1	S1550	3.15282	0.00932869
ALOX5AP	0.635905	0.000208918			AGBL2	1.53848	0.0334			EFNB1	T284	5.92996	0.0396874
ALPI	14.1524	3.55657e-58			AGMAT	1.62914	0.000238851			RHPN2	T606	2.00656	0.0441754
ALPL	1.85415	2.72013e-14			AGMO	2.18934	0.00892368			LRBA	S2496	3.72244	0.0380651
ALS2	2.11159	2.04319e-05			AGPAT2	1.94056	2.0235e-09			PKP4	S281	4.12576	0.0207204
AMACR	0.12488	0.0151263			KLK6	0.0614675	1.05989e-09			EML3	S198	3.86204	0.000186905
AMBRA1	0.223673	0.0466821			AGPAT9	5.70217	9.42283e-13			ABLIM1	S706	1.79773	0.00698992
AMDHD2	0.56576	0.00533052			AGR2	0.536872	6.14084e-05			MAP7	S231	2.01988	0.0445978
AMFR	3.27601	0.00101891			SIM2	0.0682317	2.69792e-14			SLC4A4	T254	0.211684	0.0362779
AMN	4.59858	2.2353e-33			AGTRAP	0.532354	2.53749e-09			HNF4G	S158	0.279301	3.48868e-07
AMPD1	32.9656	3.65433e-19			AGXT	3.06426	0.00855557			KIAA1704	S105	2.13034	0.00609629
AMT	2.44774	2.5343e-11			AHCYL1	1.82218	3.00249e-09			MTA2	S435	0.565706	0.0247513
AMZ2	0.174413	0.0247323			AHDC1	0.623716	2.64931e-08			PLEC	S4459	13.7163	2.53058e-05
ANAPC13	0.601754	0.00255535			SFRP4	0.0694066	1.82848e-12			LARP1	S697	1.55854	0.000255952
ANAPC15	0.289529	0.00666385			AHR	0.545658	1.83461e-11			FLNC	T2238	3.17929	0.0220495
ANAPC16	0.60068	0.000913491			AIDA	0.664107	9.52065e-05			HNF4A	S436	0.497085	0.00366733
ANAPC2	0.500437	0.00016993			AIG1	1.60819	6.21552e-06			RAI1	S1374	5.38985	4.37299e-05
ANAPC4	0.511281	1.19989e-06			AIM1	1.70291	5.45912e-09			TNIK	S640	0.452146	0.0284866
ANGEL1	0.0731635	0.0443717			AIM1L	1.76332	2.30323e-05			EPB41L3	S962	0.0839036	1.1681e-10
ANGPTL4	0.00736574	0.00348609			UPK1B	0.0759412	0.000235125			KIAA1949	S224	3.79424	0.00491116
ANGPTL6	16.4407	6.71569e-13			LCN2	0.0769806	2.47808e-15			CBFA2T2	S264	0.329518	0.0149477
ANK1	2.33533	1.95265e-15			AK4	0.60132	0.00483423			NPM1	S70	2.26709	0.00451917
ANK2	2.87168	7.87841e-26			AKAP12	0.563241	6.69666e-05			PLEC	S4483	5.0361	0.019181
ANK3	3.36035	4.10153e-27			AKAP5	0.633361	0.00371396			PPP1CB	T316	2.50571	0.00706111
ANKRD13D	0.24	0.0301345			AKAP7	1.73718	9.5798e-05			LRRC16A	S1093	0.185882	0.0447296
ANKRD50	0.656746	3.41671e-05			AKIRIN1	0.607226	4.34279e-09			ECM2	S282	0.169304	0.0431773
ANKS4B	3.89237	1.18757e-27			AKR1B10	5.0968	8.52595e-14			SLC9A3	S563	0.521445	0.0111475
ANKZF1	0.556381	0.045158			AKR1B15	7.68674	0.0024304			LMO7	T574	1.95925	0.037716
ANO10	2.66036	9.35848e-18			AKR1C2	2.20612	5.95158e-05			FOXK1	S416	3.90238	4.03861e-06
ANO7	4.39977	3.70226e-06			AKR1C3	1.97045	2.53032e-06			LUZP1	T958	0.0631838	0.00108012
ANO9	3.90849	4.98242e-13			AKR1E2	0.503232	0.00169685			TJP2	S266	0.435803	0.0136381
ANP32E	0.641266	3.07631e-09			AKR7A2	1.68767	2.95609e-07			C7orf50	S175	5.01182	0.000887861
ANPEP	5.55812	1.66555e-49			AKR7A3	3.45063	3.20806e-13			ADAM17	S791	7.72555	0.0215466
ANTXR2	0.597098	3.96456e-05			ALB	2.52292	0.0011815			SRCIN1	S45	5.68185	0.00396349
ANXA13	2.88747	4.61609e-32			ALDH1A1	1.58582	1.46305e-05			MEF2A	S235	2.62985	0.00349736
ANXA4	0.512274	7.96508e-10			CXCL3	0.0796375	9.0658e-15			DMXL1	S1896	0.417294	0.00766738
AOC1	4.07444	4.85677e-43			ALDH1B1	0.515935	5.7653e-05			ALPI	S111	0.0209226	4.45243e-07
AOC3	1.57101	2.38141e-14			ALDH3A1	0.334531	0.0137129			NUCB1	S369	2.53593	2.47957e-06
AP3M2	0.523269	4.57417e-06			SLC26A9	0.0796874	5.63527e-07			ATP2B1	S1140	0.413441	4.10609e-05
AP3S2	0.035257	0.00564565			ALDH6A1	1.94123	8.37243e-08			RPUSD2	S68	2.03499	0.0113051
AP4S1	0.605458	0.00703582			ALDOB	8.9386	5.268e-18			ARHGEF11	T708	2.18406	0.00159504
AP5S1	0.511787	1.88029e-06			HOXB9	0.0802048	3.13721e-13			TRIP6	S142	5.50947	0.003807
APOA1BP	0.651692	3.18478e-07			ALKBH7	1.62169	0.000873412			INF2	T1179	13.8927	0.0362039
APOA4	7.91482	1.79027e-52			ALOX5	0.504804	7.07905e-06			IQGAP2	S685	0.149827	0.0209806
APOBEC3F	0.405776	0.0144677			ALOX5AP	0.578593	0.0226429			FAM122B	S64	3.49122	0.0360789
APOC2	3.14794	2.95166e-22			ALPI	25.7879	7.04885e-20			ACSS2	S30	0.39068	9.03244e-07
APOC3	5.95452	1.03083e-23			ALPK2	0.592802	0.022621			GIGYF2	S593	2.01253	0.0410418
APOD	0.51757	0.0368059			ALPK3	0.547082	3.89857e-05			PLEKHA4	S164	6.61758	0.025249
APOL1	0.442917	0.0164267			MSLN	0.0804422	6.67473e-13			ARHGAP18	T158	0.216232	0.0349509
APOL3	1.8439	4.7298e-08			ALX3	1.78229	0.0374069			JPH1	S162	9.30175	0.0319375
APRT	0.661489	5.77914e-09			AMFR	1.51633	1.38863e-06			SORBS2	S346	0.548903	4.43941e-05
AQP11	12.2775	7.68272e-08			AMICA1	1.61028	3.9311e-06			C19orf21	S394	0.598819	0.0017604
ARFGAP1	0.550778	5.74945e-06			NPSR1	0.0833348	0.000158838			AKAP2	S778	0.188565	0.00577726
ARG2	31.3166	3.58882e-11			AMN	3.51118	3.7726e-16			PARP4	S1335	5.49816	2.65755e-06
ARHGAP12	0.582174	0.00173942			AMPD1	9.15441	1.47255e-12			SUPV3L1	S725	5.74781	0.00264179
ARHGAP30	1.51546	0.00814954			ANGPTL2	0.50865	1.16077e-06			KANK2	S406	0.267174	0.0369975
ARHGAP31	0.0449003	0.0305318			ANGPTL4	1.71166	3.25636e-05			PCYT1A	S347	0.0601537	0.0219425
ARHGAP9	0.523362	0.00277978			ANGPTL6	1.57828	0.0134951			MAP1S	S731	3.75769	0.00412012
ARHGEF1	0.649828	1.2455e-07			ANK3	2.39588	1.56387e-16			ALB	S443	2.91372	0.0149193
ARID3A	0.173588	0.0130514			ANKDD1A	0.604718	0.0121139			FAM109A	S226	0.171321	0.0031819
ARL3	0.604347	1.40557e-09			ANKHD1-EIF4EBP3	1.61174	0.000169856			KIAA0284	S829	3.30321	0.0180478
TRIM29	0.000810885	5.11368e-17			ANKRD10	0.605461	1.12709e-09			LMNA	T534	5.85339	0.0121559
ARMC8	0.623147	3.29075e-07			ANKRD18A	0.63544	0.000951402			COL1A2	S984	4.44514	0.000329653
PCSK9	0.000823363	5.00263e-08			TNNI2	0.0835155	4.49538e-07			FLNB	T2110	0.143764	0.00845376
PLAU	0.000858216	1.02635e-07			ANKRD24	1.84617	0.00436802			DNAJC2	S47	2.87385	0.00733896
ARMCX3	0.597046	5.01642e-06			ANKRD29	0.571323	0.0191527			THRAP3	T874	4.69539	0.0325124
ARRB2	1.86753	0.000596421			ANKRD30BL	0.243517	0.0125683			C19orf2	T492	2.99372	0.0465257
ARRDC1	0.503232	4.86099e-08			ANKRD32	1.59142	0.0033545			PRDM16	S549	0.381284	0.0154612
SPON2	0.00095657	3.14746e-13			ANKRD50	0.638774	3.77061e-07			CNKSR1	S300	1.99938	0.0192516
ARSB	0.61816	0.0403412			TMEM151A	0.0837676	4.67269e-05			GNG12	S49	0.258828	6.82712e-08
ARVCF	0.650183	5.01979e-05			ANKRD65	0.533294	0.00216204			DPYSL3	S653	2.77659	0.00652348
ASAH1	0.551226	8.34963e-08			ANKRD9	3.39963	2.92632e-17			VDAC1	S104	3.14321	0.0136563
ASAH2	22.0912	1.56313e-50			ANKS4B	2.51041	3.39154e-10			GIGYF1	S756	4.48482	0.0088353
MMP7	0.00107319	1.34116e-17			ANLN	0.562678	0.000133266			PGM2L1	T173	2.53728	0.0498994
INMT	0.00119889	5.35973e-07			COL11A1	0.0848696	5.99044e-09			USP54	S1420	4.52892	0.0195162
ASAP3	0.334622	0.0329202			ANO10	2.83665	1.08051e-14			PLCB3	S537	0.130284	5.00198e-07
ASB6	0.0855872	0.0167153			ANO5	1.70991	0.000292952			TNS1	T1189	2.4956	0.0032305
ASB9	0.358248	0.00725385			ANO7	3.23065	3.05971e-13			ITGB4	T1513	1.65634	0.0149017
SLC7A5	0.00144906	1.01074e-08			ANO8	0.655211	0.000338393			PPP1R12B	S21	1.8601	0.0476889
CHIT1	0.00157352	2.01912e-10			ANO9	1.97374	2.43592e-11			CDK10	T196	1.76868	0.0287423
TNFRSF6B	0.00181856	3.48043e-17			ANP32E	0.616656	0.000165633			KANK4	S164	12.9486	0.0291325
FCN1	0.0019076	4.73563e-09			ANPEP	9.07506	7.40511e-20			MAP7D1	S539	6.82874	0.0255641
ASPA	9.79757	1.71361e-27			KRT86	0.0853412	7.45481e-09			FNIP1	S220	0.266773	8.73942e-05
ASPDH	1.87768	3.73273e-05			ANXA1	0.521797	7.01971e-06			MYLK	S1707	3.2501	8.45863e-06
CRABP2	0.0023026	6.17806e-44			ANXA10	0.408732	0.00954747			DENND4A	S1589	1.89023	0.0130118
PRSS8	0.00235544	2.17793e-08			ANXA13	2.84643	2.49741e-08			SCAF11	T799	4.56359	0.00156514
B3GALNT1	0.00236	0.000184022			ANXA2	0.660565	2.50469e-05			TACC2	S962	0.377167	0.0417607
SLFN11	0.00237829	5.47316e-07			INHBA	0.0854935	2.07695e-16			MCMBP	S154	1.80104	0.000220358
ANXA9	0.00276063	5.8252e-24			ANXA5	0.548955	5.96301e-07			PDLIM2	S197	0.563562	4.79185e-08
TNR	0.00294464	5.65127e-06			AP1S3	0.587544	0.000290269			MYO7B	S934	0.290562	0.0375344
FBXO32	0.00308899	0.00032318			AP2B1	0.619046	3.31166e-08			FAM126B	S508	0.0988869	0.0407615
ATAD3B	0.607175	0.0172909			APC2	1.62296	0.00136627			NUP98	S591	4.42754	0.0103089
ATAT1	0.096095	0.0291863			IGFL4	0.0861214	3.16384e-08			GRLF1	S1150	0.202465	0.0339609
VSNL1	0.00325502	1.35536e-19			APITD1	0.491378	0.00431758			ZHX3	S946	0.37471	0.0269398
ATF7	0.33961	0.00367198			MMP11	0.086288	1.69505e-15			OSBPL9	S151	7.05577	0.0345249
IGF2BP1	0.00344717	5.88255e-05			APOA1	4.81507	4.63999e-14			KIAA1211	S556	0.247379	0.000285718
MSLN	0.00346805	8.15901e-35			APOA2	2.47584	0.0147053			ATM	T1885	0.587247	0.039999
ATG4A	3.18007	9.47651e-06			APOA4	33.2618	1.01204e-18			SH3BP2	S416	3.96505	0.0122221
ATG4C	1.53601	0.00989157			APOA5	3.81226	0.0169834			EPS8	T317	0.64688	0.0212715
ATHL1	0.537446	0.033521			APOB	9.60173	9.55143e-20			ANK1	T1002	0.161456	1.62148e-07
ATL2	1.53925	1.511e-05			APOBEC1	8.58481	1.02553e-08			LMNA	S636	1.54917	0.0265056
IGF2BP3	0.00369413	7.93751e-28			APOBEC3A	0.455707	0.011596			CAST	S175	0.157237	0.00535125
CLDN18	0.00374173	3.05222e-07			APOBEC3C	0.642514	0.00040914			EPS8L2	S570	0.272889	0.000204229
CLDN1	0.00414136	1.64925e-39			APOBEC3F	0.638581	0.0016045			TACC1	S316	6.4515	0.0478193
BICC1	0.00425557	2.88335e-08			APOC2	4.75844	2.27658e-05			C19orf21	T577	0.298233	0.0036198
ATP1A1	2.10032	2.19753e-28			APOC3	4.94443	5.66101e-14			HIST1H2BK	S37	5.41232	0.00696836
ATP1A2	4.89482	4.96099e-05			MMP7	0.0873021	6.17314e-12			ANK1	S1727	0.265379	3.209e-05
ATP1A3	3.4823	0.000141274			APOL3	1.52933	4.3101e-05			AHNAK2	S842	0.321401	0.0169902
ATP1B1	1.76466	5.00208e-07			APP	0.646928	1.42107e-06			SF3B1	S129	0.594511	0.0360127
ATP1B3	1.77456	2.46421e-14			AQP10	43.6177	5.74983e-14			LMO7	S421	0.475601	0.0335846
ATP2B2	5.6018	0.0113993			AQP11	3.33301	1.70737e-07			AMFR	S542	0.225778	1.73874e-07
ATP2C1	0.526387	9.32035e-08			AQP3	2.99261	1.67484e-13			AKAP11	S1242	1.61329	0.0106992
ATP2C2	0.229456	0.0132834			HOXC8	0.0876274	1.68597e-11			ETV6	T18	2.61926	0.0225639
ATP4A	54.7791	0.00198248			HOXC10	0.0885845	3.30732e-06			KDM3A	S445	3.41814	0.0263117
ATP5A1	1.73703	1.93698e-23			AQP7	3.96216	3.08918e-09			MCM2	S139	5.99977	0.0159305
ATP5B	1.7394	9.31792e-28			AQP8	1.91132	0.00779147			TENC1	S130	0.284282	0.00224243
ATP5C1	1.71937	6.6594e-18			ARAP3	0.641185	4.36776e-07			PLEKHF2	S16	0.384309	0.0109131
ATP5D	1.58988	9.40572e-06			AREG	0.531132	0.00333945			AP3D1	S829	3.56655	0.0195798
ATP5E	1.67459	0.000393444			VTCN1	0.0915709	5.09364e-07			AHCTF1	S537	2.44145	0.0465907
ATP5F1	1.50956	2.79822e-10			PRRX2	0.0924386	1.44304e-07			TUBA1C	T334	11.3499	0.0242666
ATP5I	2.01711	1.00505e-09			ARHGAP28	2.03077	0.00199039			KBTBD11	S107	0.405107	1.4539e-05
ATP5J	1.80183	3.06905e-08			ARHGAP29	0.631254	0.00537271			NUP210	T1844	3.97403	0.00230724
ATP5L	1.88688	6.35756e-06			ARHGAP44	2.08239	2.60243e-09			APC	S2449	0.161422	0.00976907
ATP5O	1.69194	5.48128e-11			HOXB6	0.0952527	1.27166e-17			PSRC1	S212	17.1159	9.59067e-05
ATP5SL	3.72311	0.0340714			ARHGDIG	4.76668	5.60843e-12			SNTB2	S211	0.259273	0.00187711
ATP6	1.99804	0.0104336			KRT7	0.0971935	1.07725e-14			FNIP1	S236	0.274776	0.0445237
ECE2	0.00447314	1.92676e-07			ARHGEF16	1.84065	2.72778e-10			SEPN1	S13	10.0063	0.000530289
GDF15	0.00461022	2.63283e-17			ARHGEF17	0.552484	3.35898e-09			DUSP7	S369	3.84667	0.0499166
ATP6V0C	0.524622	0.00536057			ARHGEF2	0.666453	8.36928e-05			RBM12	S424	2.68997	0.0129882
ATP6V0D1	0.613144	4.67303e-10			ARHGEF26	3.6608	1.4465e-16			SORBS2	T322	0.119025	0.0101964
ATP6V1C2	6.08879	2.12547e-11			MSX2	0.0981234	6.2125e-11			EVL	S306	0.132433	0.0134871
ATP6V1G2	7.98788	0.0136011			ARHGEF38	0.51289	1.78493e-07			HSPB8	T87	4.17674	0.0262142
ATP8	4.17294	0.000506979			HIST1H1A	0.0999165	9.53043e-06			MYO9B	T1271	2.50396	0.0344088
COCH	0.00480429	1.89587e-23			ARHGEF40	0.579539	2.51246e-08			UBB	T66	5.13705	0.0486209
FOXP3	0.00512556	3.8548e-06			MUC5B	0.10078	1.58086e-14			FKBP15	S1162	1.91356	0.0454106
ATXN1	0.128766	0.0182272			ARL2BP	0.565968	1.2751e-09			DOCK6	T2029	5.77817	0.000376115
SEMA7A	0.0054902	0.000102568			ARL3	0.617208	0.000761498			FAM73B	S276	0.320486	3.09821e-05
ATXN2L	0.5642	7.3603e-09			HOXC6	0.101309	6.25224e-12			RRBP1	S185	3.64123	0.0425934
ATXN3	0.628103	0.00535698			ARL6IP1	0.614186	4.57253e-05			TDRD7	S319	0.436047	0.0173282
ATXN7L3B	0.522685	0.000869529			ARL6IP5	0.581486	5.7819e-06			FOXK1	S213	1.92206	9.43672e-05
AUH	1.58078	5.7441e-07			ARL8A	0.633811	5.09157e-07			MECOM	S925	12.3978	0.00818684
VANGL1	0.00554463	2.48409e-09			FAM155A	0.10217	3.02206e-12			MECOM	S403	4.61642	0.00171649
AURKAIP1	1.72773	0.00069546			ARMC10	0.57729	5.17039e-09			SUMO1	S2	2.34366	0.0437959
CCDC80	0.00565804	1.86953e-15			NOX4	0.102834	3.0779e-10			SASH1	S90	0.100768	0.00393506
DUOX2	0.00585833	2.08802e-31			ARNT2	0.556798	0.000274425			MTMR6	S561	1.99616	0.0457414
AVIL	8.93524	3.36138e-26			PADI1	0.103443	1.55267e-09			OSBPL3	S437	2.6652	0.0171355
IFI44	0.0061206	7.34248e-13			ARSB	0.657247	0.000119457			RSL1D1	S361	7.05966	3.38818e-05
CDH3	0.00628595	5.63985e-17			WNT7B	0.104571	1.14785e-10			PPP1R13L	S567	4.98828	0.0400336
GTF2IRD1	0.00647851	5.82347e-05			DLX4	0.107401	3.25206e-08			GTF2F1	S433	1.9423	0.0151971
B3GALT4	0.102379	0.00594725			ART4	0.540006	0.0299648			MYCT1	S138	0.24979	0.0381465
B3GALT5	2.85637	8.96301e-27			ARTN	0.595922	0.000458186			ALB	T92	5.34283	0.00637844
B3GALTL	0.552464	0.00090163			ASAH2	18.9761	6.76493e-15			KLC4	S566	0.0972178	0.000318044
B3GAT3	0.489492	0.00502502			ASAH2B	1.70085	0.000656141			PAK2	S2	5.56442	0.0160308
CD177	0.00650843	0.000583913			ASAP1	0.625489	1.5581e-07			TBX2	S657	3.35137	0.0244341
C1QTNF6	0.00653871	1.05526e-05			ASAP2	0.574301	1.8141e-12			PKN1	T778	1.6399	0.0255006
B4GALT4	0.432602	0.0101614			ASB2	2.21941	1.92509e-06			COIL	T303	2.69553	0.0126528
SETD6	0.00664341	0.0018089			ASPA	4.36299	2.86096e-12			RPS6KA1	S363	0.503858	0.00029855
TUFT1	0.00667236	0.00011224			ASPG	2.45831	1.61008e-07			KIAA1804	S614	0.2077	0.0107773
BACE2	0.525555	0.00799754			ASPH	0.541831	4.02888e-08			PRKCI	T412	1.70955	0.0164878
BACH1	0.504902	0.0349809			OSCAR	0.107975	1.10118e-09			RBM14	S623	7.54359	0.0372603
BAD	0.438398	0.00571007			ASPHD2	0.624895	0.000368974			RASIP1	S328	0.424797	8.64426e-06
TBC1D8	0.00690697	5.53074e-07			PRSS22	0.10886	1.70699e-16			NFATC2IP	S204	4.69995	0.0171441
BAG2	0.517947	3.06243e-07			ASPRV1	2.87726	0.011393			CIC	S1246	1.56048	0.0336763
MMP11	0.00700966	6.22365e-30			ASRGL1	0.614402	0.0052174			FBRSL1	T1010	15.3357	0.0230729
BAG5	0.633458	0.00111557			ASTE1	1.50661	0.000867719			SPTBN1	S2138	2.29332	0.00685783
BAHD1	0.610067	0.00614671			HOXB5	0.109022	2.77641e-12			SSFA2	S1161	7.48847	0.0244377
RASAL1	0.00703204	8.66604e-24			ATF3	1.59328	0.0264919			COL1A1	S1063	5.9614	0.0298033
BAIAP2L2	3.37788	3.19799e-19			ATF7IP2	0.596644	2.40379e-07			LATS2	S380	2.78493	0.0243874
BAK1	1.69203	8.31885e-06			ATG4D	2.47904	7.12709e-13			RBBP6	S1145	2.83717	0.00181782
BANF1	0.565781	6.11684e-07			EVX1	0.109493	1.19222e-05			ARHGEF35	S57	0.183248	0.000550928
BAP1	0.146879	0.0316351			ATIC	0.570884	4.67635e-07			PDCD4	T93	0.265081	0.0465479
BARD1	0.0895012	0.0371141			ATL3	0.526244	3.54443e-11			CALD1	S196	2.34767	0.0368359
BASP1	0.660464	7.2867e-07			ATOH1	5.74583	8.08595e-08			PFKFB2	S483	0.206272	0.0481237
BATF2	10.1525	2.86337e-06			ATOH7	4.19268	0.0270665			ALDOA	S46	2.35684	0.0120295
COL10A1	0.00703373	1.22617e-28			ATOH8	1.55869	0.000349059			NCKAP5L	S477	3.99119	0.0101377
SERPINE1	0.00707151	7.5934e-26			COMP	0.11249	3.01719e-10			SYNE2	S2781	5.54339	0.00104549
C12orf75	0.00730954	1.92606e-05			ATP13A3	0.623207	1.02783e-07			GAP43	T217	0.0912808	8.60497e-05
MECOM	0.00743107	4.10626e-05			CPZ	0.114678	2.73977e-09			SLC4A4	S1069	0.0767321	5.85662e-05
BCAP31	0.664086	0.00142579			ATP1A1	2.03934	2.14845e-10			PPP1R13L	S339	11.77	0.00180071
BCAS1	2.60619	1.32884e-06			ATP1A2	1.60298	0.00888648			LGALS4	S229	0.548568	0.0181997
BCAS2	0.628058	9.4487e-05			ATP2A1	1.75004	0.0126105			EPS15	S324	0.658653	0.0272331
BCAS3	0.658786	0.010307			ATP2B1	1.63511	1.12731e-09			SOX6	S401	0.0462793	0.0371549
PROM1	0.00767699	4.74386e-20			ATP2B4	0.535251	4.93687e-12			PARP4	T101	2.13503	0.00783504
BCHE	3.08788	0.00174357			ATP2C2	2.04593	1.36059e-08			DHX29	S200	0.210973	0.0281147
BCKDHB	0.648949	0.0425499			ATP5D	1.8217	1.32141e-08			CD163L1	S1402	0.164359	0.00249394
BCL2	4.3298	1.48053e-21			ATP5G1	1.51613	4.93863e-05			TRAF2	S11	7.08783	0.00223504
THBS2	0.00779744	7.47984e-38			ATP5G3	1.5879	1.02471e-06			INTS1	S104	0.401778	0.0303704
A2ML1	0.00808899	0.00101266			ATP5O	1.57234	0.00103653			DDA1	S33	0.50777	0.045339
CLEC11A	0.00824243	7.71962e-30			ATP5SL	1.56089	6.37055e-07			SMAD9	T136	2.08287	0.0378759
APCDD1	0.00838342	1.72692e-15			ATP6V0D1	1.55745	4.47541e-11			PARP4	S1338	5.27652	0.00284314
FAM89A	0.00861794	2.01342e-10			ESM1	0.115535	3.63594e-08			COL1A1	T172	227.779	0.000189104
BDH2	3.74274	4.11167e-30			HTRA4	0.116245	1.68414e-09			EPS8L3	S214	0.303656	0.0123508
BEST4	356.518	2.08467e-15			ATP6V1F	0.635888	6.27085e-05			SBF1	T1137	2.09872	0.0408971
BFAR	15.2529	0.0323322			ATP7B	1.93479	2.68734e-10			BAIAP2L2	S231	0.340335	1.10553e-08
RASSF6	0.00870523	0.000572535			ATP8B2	2.15555	5.53496e-09			ASAP2	S820	2.1189	0.00709709
BHLHA15	6.64831	7.08205e-06			ATP8B3	0.581447	0.00897276			IWS1	S400	2.80222	0.0397396
ARID4B	0.00874171	0.000216254			ATP9A	0.604321	2.04808e-07			PLEKHG1	S1183	4.05495	0.0168048
KLK6	0.00888989	1.12937e-13			ATPIF1	1.50928	7.89702e-07			SIPA1L1	S1585	1.69462	0.0104816
CEACAM7	0.00902326	1.72838e-09			ATR	0.64306	2.14138e-09			NPM1	S88	4.06879	0.0080996
MAP3K6	0.00902637	5.64766e-07			ATRN	2.32939	1.82626e-14			COL17A1	S93	4.59134	0.0227894
BIRC2	0.361202	0.0111288			IGF2	0.116419	0.00137743			PRKRA	S156	6.37297	0.0116218
KIF23	0.00911392	1.22267e-08			AUTS2	0.652897	7.9007e-05			PML	S819	4.28625	0.0222
SERPINB2	0.00914034	6.64658e-05			AVIL	0.659925	0.00336061			AKAP12	T1760	0.437558	0.0128609
GAL3ST2	0.00938414	1.29768e-10			AVPR1B	2.94731	0.00512953			DCP1A	S525	0.554328	0.0298987
BNIP2	0.334202	0.0474121			AXDND1	2.67822	2.38057e-06			PGM1	S505	0.222766	0.000116739
B4GALNT3	0.00948487	4.14104e-31			POSTN	0.116571	5.75944e-11			SEC16A	S1398	4.02765	0.000801937
BOD1L1	0.542396	0.0120591			AXL	0.660593	0.000115571			HSPB1	S98	2.88443	0.00788292
BOK	0.564434	0.0196055			GPHA2	0.118755	0.000121226			ARAP1	S387	2.90574	0.0211823
BOLA3	22.4344	0.00200162			B3GALT5	2.43578	1.20072e-12			SORBS1	S804	2.95844	0.0410987
SLCO4A1	0.00979214	2.37418e-30			B3GNT5	2.32616	4.22695e-13			NBEAL2	T1867	8.1424	0.000214542
BPHL	2.07542	1.80824e-13			B3GNT8	2.24474	1.27647e-06			ACSS2	S265	0.314183	0.0204426
KLHL21	0.00999219	0.000572535			B3GNT9	0.570413	7.64925e-07			DCLK1	T29	0.0847125	0.0184468
BPIFB1	1.51994	0.00247958			B3GNTL1	0.562879	5.76537e-08			ZNF185	S206	38.835	6.21168e-06
BPIFB2	0.0288395	0.0243939			B4GALNT1	0.542933	0.000320171			NR3C1	S6	0.162693	0.0133947
RNF13	0.0100501	0.0018089			HOXC4	0.11964	8.23642e-10			MYOF	S174	7.92253	0.000174809
BRAF	0.378686	0.0394957			MMP1	0.119679	3.37503e-09			LARP4	S597	3.70518	0.0224015
NAB1	0.0100668	1.84919e-05			B4GALT1	0.540976	1.91084e-12			CYBRD1	S248	0.0205056	7.39298e-09
BRD1	0.507369	0.000537122			B4GALT5	0.642763	1.61119e-06			MARK3	S419	0.15528	0.0433695
KLK10	0.0102946	9.33013e-11			HECW1	0.119867	7.94517e-10			MAP3K11	S740	0.19648	0.0034921
BRD8	2.07119	0.000320981			BACH2	0.583788	0.00750531			PCM1	S866	4.84402	0.0106139
BRD9	0.55382	4.40106e-05			BAI2	2.40392	2.56711e-08			TESK1	S437	2.14812	0.0209346
NEBL	0.0103132	1.95806e-36			CLDN10	0.120735	1.28957e-06			RALGAPA2	S821	6.55999	0.0039345
ARMC9	0.0105403	5.65585e-08			BAIAP2L2	2.52503	8.0811e-14			EPB49	S372	0.236229	0.0203556
BRPF3	0.242034	0.0204371			BAIAP3	1.58606	2.25447e-05			PGM2L1	S175	5.72741	0.00012065
BRWD1	0.0618735	0.0314958			BAK1	1.54511	6.96467e-05			SLC4A4	S245	0.288877	5.89762e-05
EDIL3	0.0105673	0.00198298			STRA6	0.121674	3.55374e-14			UNC5CL	S498	0.140921	0.000580146
LRRC8E	0.0106132	1.11059e-05			BARD1	0.654107	0.000784049			FIP1L1	S244	1.87327	0.020046
BTAF1	0.636947	0.000337778			SRMS	0.123218	1.28474e-07			ZFR	S1054	9.19953	0.0138338
BTBD3	0.0874384	0.0104809			FAM19A5	0.123279	1.53023e-12			NR3C1	T8	0.0434245	0.00065928
BTBD6	0.0650393	0.0241473			THBS2	0.123291	1.68206e-15			PEAR1	S1029	0.22906	0.00920589
BTD	3.73386	1.6962e-31			BBOX1	0.505099	0.00273576			MIOS	S766	2.76095	0.019182
GPR56	0.0107212	2.67409e-22			BCAS4	0.653725	0.0134985			CALD1	S219	7.80638	0.0361803
BTNL3	14.1528	1.9908e-14			FIBCD1	0.12333	3.20864e-07			C15orf52	S387	2.46435	0.0470565
BTNL8	11.104	3.07947e-35			BCHE	2.48832	0.000103093			OTOP3	S498	0.00777268	1.08669e-10
BUB1B	0.0327931	0.00997292			BCKDHA	2.15426	0.0295017			ANXA2	T19	2.08752	0.0446547
HMG20B	0.0111142	0.000547261			BCL2A1	0.550097	0.00423235			DBP	T21	0.0862645	0.0236135
BZW1	0.511829	3.81554e-15			BCL2L1	0.542437	2.0327e-08			PLEKHA7	S536	0.145134	0.0107427
PVRL4	0.0112456	4.02757e-19			BCL2L14	1.80828	4.05442e-05			HUWE1	S2362	3.80579	0.018162
C10orf112	4.19727	0.00723283			BCL2L15	2.23896	1.37924e-11			NUP98	T529	4.50896	0.00959538
FIBIN	0.0112635	1.81187e-05			BCL6	0.657883	2.57119e-06			SRP72	S620	0.414888	0.0216262
C10orf35	0.371371	0.04844			BCL6B	0.608875	0.00763694			BIN2	S259	0.514089	0.00338195
CYP4X1	0.0113917	5.92159e-08			BCL7A	0.516223	2.41232e-09			EPS8L3	S230	0.298652	0.00452391
C11orf73	0.606851	0.000123747			BCMO1	3.29305	4.71767e-06			RPS16	S9	3.23223	0.0221364
DUOX1	0.0116287	0.000329648			BDH1	1.66413	6.56063e-07			ANKRD43	S260	0.0564466	3.92286e-07
HTRA3	0.011646	2.21182e-31			BDH2	2.14769	3.73244e-07			RPS13	S12	3.06835	0.00419199
MASTL	0.0117129	0.00102313			BDKRB1	0.522078	0.0181807			DYRK1A	Y321	0.513731	0.0124717
PSCA	0.0117428	1.07707e-05			BEND4	2.10314	0.00407395			UBAP1	S353	8.99782	0.0168232
ATAD2	0.0120142	6.23245e-08			C20orf195	0.123342	1.38526e-06			MST4	T172	0.437941	0.0140934
C14orf2	2.55266	1.93615e-07			BEND7	1.50754	0.000152556			ATXN2L	S558	2.57322	0.021389
SRPX2	0.0121006	2.93589e-20			BEST4	15.8129	1.46471e-12			CHGB	S391	0.232485	0.000675636
C16orf55	0.0211925	0.00559231			SULF1	0.126029	1.37696e-17			SEC16A	S569	6.99958	0.0222623
DDX49	0.0121683	1.31243e-10			ZIC5	0.128068	1.25314e-07			PALLD	S36	9.21498	0.0273382
C16orf80	0.616891	0.00349688			CACNG4	0.130597	6.17976e-09			SVIL	S549	2.58263	0.0173698
C16orf89	14.6014	0.000770741			BICD1	0.521252	2.33015e-09			CDK2	T160	5.00718	0.00444342
C17orf49	3.00448	0.000414372			BICD2	0.642572	2.16904e-08			PPP1R9B	S100	3.15955	0.00189081
C17orf58	4.91124	1.11508e-12			NKD1	0.133435	3.73441e-09			SYNM	S161	7.03589	0.000384348
C18orf8	1.55779	5.15354e-09			BIRC3	0.481612	0.0178638			SLC9A3	T564	0.48993	0.0247956
SYBU	0.0123459	3.3544e-07			BIRC5	0.55167	0.00228425			MYCT1	S135	0.511353	0.0335418
TCEAL7	0.0132501	0.00101319			ADAMTS16	0.133571	1.37622e-06			NAPRT1	S537	4.88912	0.000729488
SPAG1	0.0133398	1.66259e-09			BLNK	1.78441	5.29095e-08			AHNAK	S5731	0.432764	2.01442e-05
C19orf69	8.22848	1.06567e-12			BLOC1S1	1.51696	0.000696071			FAM65A	S22	2.30512	0.0150369
C19orf77	11.9316	9.22955e-57			BLOC1S2	0.666375	0.0016781			CDC42EP1	S350	2.6607	0.0345963
TACSTD2	0.0134931	9.36349e-58			FCGR3B	0.135126	7.06351e-05			ZNF740	S44	0.420121	0.00852051
PTX3	0.0135905	8.21119e-26			BMP3	2.3319	8.59609e-07			GPR128	S746	0.0588731	1.69014e-06
ESF1	0.013661	2.11828e-06			KLK4	0.135545	0.00352628			RCC1	S11	1.9013	0.00748176
C1orf122	0.528126	1.23125e-05			BMP5	3.40558	1.53049e-06			PML	S38	2.00632	0.0463355
C1orf131	0.285456	0.0254355			BMP6	2.90556	1.97555e-07			SNX2	T104	0.628841	0.0149793
IL1RAP	0.0141748	3.68071e-13			BMP7	0.310467	0.0179111			MYH11	S637	5.43156	0.040368
C1orf210	3.55798	6.17877e-08			BMPR1B	0.135816	1.16174e-08			NHSL2	S1072	4.90401	0.0146103
C1orf226	0.338992	0.00386174			BMP8B	2.28333	6.40708e-08			KIF23	S686	3.17068	0.0376292
ARRDC3	0.0143549	0.000589677			BMPER	2.7377	7.6325e-08			BCAS3	S480	5.07909	0.015059
C1orf50	0.504192	0.00434087			CRISPLD1	0.136156	5.82952e-09			PLEC	T3871	4.13977	0.000233488
FABP6	0.0143641	1.33019e-08			BMPR2	0.638857	6.71373e-09			RGS3	S917	0.25841	0.0366034
C1orf95	12.5072	5.79791e-07			BNC2	0.65291	0.0107605			MAP1S	S759	1.60623	0.0050253
C1QA	0.125048	0.0161623			LRRC15	0.136404	2.53352e-10			LMO7	S342	3.10957	0.00441987
PALM3	0.0144991	1.16828e-07			BOK	0.65663	2.37503e-05			RPL18A	S123	0.520547	0.0113693
NRCAM	0.0146606	0.000191502			BPHL	1.9452	6.39537e-12			ANKRD56	S271	0.563796	0.00917257
CYP1B1	0.0147339	6.6364e-12			BRCA2	12.9894	0.00245386			SLCO2B1	S666	0.437647	0.0276768
GPX8	0.0151347	1.83211e-11			BRIX1	0.531945	2.49325e-07			EPB41L1	S546	3.07274	1.55315e-05
C1RL	0.335505	0.00510251			BRK1	0.547756	2.76468e-05			SDPR	S293	0.408998	0.000116494
CHI3L1	0.0152613	4.58968e-24			BRSK2	0.664855	0.0345852			FAM83B	S976	4.54102	0.025523
CDKN2A	0.0153713	1.67915e-12			BST1	6.18575	1.31126e-12			KIAA1671	S981	0.407398	0.0103426
CEACAM6	0.0153887	4.7828e-45			BTBD11	0.538977	0.00762283			MPZL1	S110	5.2629	0.0125478
RARRES1	0.0157229	0.000104647			CILP2	0.137484	1.04369e-07			CHGA	S402	0.217639	1.87476e-07
MMP1	0.0162593	2.77841e-27			NXPH4	0.138035	1.09581e-08			KRT5	S77	3.18614	0.0494408
C2CD2L	3.34811	1.00808e-18			BTD	3.2494	8.65976e-15			MEX3D	S514	7.00378	0.0325147
CCL21	0.0163252	4.09814e-06			BTG2	1.514	1.2806e-06			RBBP8	S327	2.46508	0.00153348
C2orf72	0.37773	0.00530107			BTG3	0.660421	0.00606417			ANXA2	T3	2.70042	0.0142336
C2orf76	0.589946	0.000449878			BTNL2	3.49611	0.0053846			MAPT	S170	0.0769198	5.33256e-05
C2orf88	4.68141	1.53857e-10			BTNL3	8.14387	7.45079e-17			DTNA	S602	0.0442455	0.000400347
C3	0.564074	2.89208e-09			BTNL8	5.68501	8.41006e-15			RPS6KA1	S380	0.316043	0.00294883
LEPREL2	0.0168905	1.25369e-43			COL1A1	0.138261	2.88904e-16			PHACTR4	S352	0.387347	0.0148421
C3orf58	0.462371	0.0126176			BUB1	0.658508	0.0010228			DOCK5	T1808	0.313128	0.0357098
C4A	0.455634	0.00477729			SYT8	0.13887	4.45459e-08			SRRM2	T2316	3.49506	0.0386198
C4BPA	0.55833	4.59002e-08			BZW1	0.661015	5.58409e-06			MARK2	S455	0.531178	0.00181893
C4orf3	2.21071	0.0361223			BZW2	0.591003	1.17684e-06			RIN1	S337	5.24919	0.00978387
WNT7B	0.0170104	2.05322e-08			C10orf10	0.62662	0.00349098			PDLIM2	S129	0.215895	5.71245e-08
CAPN6	0.0176304	1.28195e-15			CALB2	0.143591	0.000169401			MYL6	T44	8.12755	0.0120643
DHX40	0.0177548	0.000115101			C10orf131	0.597717	0.0172115			RTN4	S15	3.23936	0.00125904
MED13	0.0177666	0.00199911			C10orf2	0.663871	0.000152747			C20orf151	S196	2.90245	0.00014166
C6orf120	1.542	0.00171462			C10orf54	1.55704	1.998e-07			OTC	S133	0.187715	0.0131817
C6orf136	8.54478	0.0445911			S100A3	0.145787	9.71678e-05			HIST1H1B	S44	6.57499	0.00845564
C6orf47	1.6068	0.00125604			C10orf99	0.514288	0.03997			NKX2-3	S5	0.0627009	0.00156017
C6orf58	25.5648	9.66014e-08			C11orf24	2.17111	7.50562e-12			TCOF1	S156	3.30208	0.0217312
C6orf89	0.270656	0.00889374			C11orf45	0.52001	0.00142189			PLEC	S1276	7.98752	0.00101209
C7	0.49814	0.0322583			C11orf53	0.392525	0.00510504			DDX51	S83	2.8011	0.00131837
C7orf26	0.622968	5.77243e-05			C11orf82	0.498728	0.0149531			MYST2	T88	4.12876	0.00714493
C7orf43	0.231834	0.00316143			C11orf84	0.569908	1.02934e-07			BAG3	S377	3.28097	0.000510838
SEZ6L2	0.017894	8.77433e-14			C11orf86	11.3693	8.03218e-13			ANAPC2	S534	8.52085	0.0143888
IFT80	0.0181114	6.47161e-05			KLK7	0.147338	6.76725e-11			TP53BP1	S530	4.19847	0.00680241
KBTBD2	0.0186484	9.67982e-10			C11orf96	0.56829	0.000620151			LARP4B	S664	2.1058	0.044947
CXCL10	0.019144	9.22904e-08			C12orf5	0.50189	0.000623947			CTNNB1	S552	0.373652	1.56348e-11
KDELC1	0.0193033	2.84537e-11			C12orf57	0.62229	0.000258462			PRRC2A	S1147	1.73163	0.0133001
C9orf114	0.385688	0.00373101			C12orf74	0.557442	0.0024458			PLCB3	S926	0.103599	0.000134979
C9orf142	0.647113	0.00022385			MATN3	0.147842	1.68751e-06			GFPT1	T245	0.547169	0.0119224
C9orf152	0.128668	0.00324315			MUC1	0.148606	5.10682e-16			C2orf49	S193	0.523319	0.00104875
HAPLN3	0.0193773	6.05716e-20			C14orf159	1.6524	2.05398e-10			PML	S36	2.06365	0.00354278
C9orf40	4.13664	3.62162e-08			C14orf183	2.57941	0.0232365			FAM117B	S210	1.89036	0.0262703
C9orf64	1.67651	1.3013e-13			C14orf2	1.6999	3.43187e-05			HNRNPK	S379	0.518356	0.000496982
CA1	2.16519	2.7984e-18			C14orf37	0.557589	6.09693e-06			KCTD12	S204	0.359358	0.0461454
TFDP1	0.0193863	3.84468e-05			C14orf79	0.532563	2.2304e-06			NDRG1	S332	0.36088	0.0214025
CA2	1.57168	3.83314e-17			C15orf26	1.60244	0.0335414			ATAD2	S327	6.17442	0.00177569
CA4	7.54605	1.87813e-14			C16orf45	0.607558	0.00085574			NUP88	S35	4.72822	0.00140174
CLDN2	0.0196061	2.06942e-12			ALG1L	0.14924	4.69761e-05			WAC	T293	0.583392	0.0491882
CA8	0.441563	0.00941336			C16orf74	2.31974	2.03547e-05			EZR	S536	0.410528	2.01139e-05
CA9	0.465475	0.00822918			C16orf91	0.631607	0.00881699			LMNA	S301	2.09958	5.48387e-05
CABLES1	0.185136	0.0373416			C16orf93	0.558583	0.000668455			FLNC	S2233	1.67196	0.00901277
CACNB1	3.464	0.00864861			C17orf72	0.661018	0.0151373			PLEKHG3	S591	8.45258	0.00184719
CACNG6	2.48977	0.0369902			C17orf78	10.951	2.97602e-13			SH3BP4	S246	3.87409	2.42684e-10
CACTIN	0.607295	0.0121935			CPXM1	0.149403	5.11252e-11			ARF3	S147	2.45215	0.0155242
COL8A1	0.0196499	1.28955e-14			COL8A1	0.151424	2.28841e-11			YAP1	T143	3.46954	0.00846521
CADM1	2.5392	1.03654e-07			C18orf54	1.88509	0.00936658			SLC4A4	S256	0.132203	0.00878974
CADM2	69.13	0.0320416			C19orf54	1.79963	8.81663e-09			TLN1	S979	5.19825	0.0227399
CADM3	11.6585	2.78702e-13			C19orf57	2.74948	3.65681e-09			ELK3	S396	2.49395	0.00123913
CADM4	1.91698	0.000937038			C19orf70	1.59266	0.000978287			RASAL2	S164	4.35327	0.0224323
CADPS	0.304139	0.0071516			C19orf77	5.52603	7.03784e-13			LMNA	S458	2.65945	0.0199157
CADPS2	0.424555	0.00848269			C1QL1	2.51168	0.0479206			ZNF830	S225	2.50578	0.0340272
CCDC149	0.0198279	0.000332928			NRG3	0.152333	0.000220503			ITPR3	S2670	5.40573	8.65981e-05
ECT2	0.020062	6.97698e-12			C1QTNF7	0.569077	0.0476235			SYNPO2	S1239	2.65911	0.0176782
CEP44	0.0201846	1.17174e-05			C1orf101	0.566166	0.00137973			RPS27	S27	3.68326	0.0319591
CAMK1D	0.292524	0.0274605			C1orf115	4.51196	7.86657e-16			PRKD2	S197	0.436429	1.49293e-06
CAMK4	1.91429	7.20141e-05			C1orf122	0.597667	8.71947e-06			ANK2	S10	0.142068	0.000561376
CASR	0.0201872	0.00103317			C1orf168	3.20802	0.000314587			ACAP2	S521	0.607187	0.00229165
PBK	0.0202602	2.42592e-08			C1orf177	3.36126	2.77988e-09			BIN2	S462	0.481286	0.0227839
KMT2A	0.020636	0.000825737			SPATA12	0.154477	8.09538e-12			SET	S50	16.1741	0.000797449
TWSG1	0.0207108	3.28485e-07			CRISP3	0.154554	1.04623e-07			SLAIN2	S413	4.02065	0.0221641
CAP1	0.648157	1.12822e-07			C1orf220	1.68925	0.00701983			SOX6	S425	0.271958	0.00496277
VWA2	0.0207977	2.16381e-12			C2orf70	0.154865	1.48151e-08			SRSF2	S212	3.42333	0.0482515
SCD	0.0210159	1.08663e-06			C1orf53	0.304838	0.0478183			SCG2	S533	0.161404	0.0215652
RACGAP1	0.0212015	7.80438e-08			C1orf56	0.617152	0.000411759			COL1A1	S176	16.1336	0.0135981
CPXM1	0.0212261	6.36547e-09			C1orf95	1.78038	0.000470029			PPAN-P2RY11	S359	2.24514	0.00339026
NOXO1	0.0215023	2.79899e-28			GABRP	0.155202	4.25297e-05			ZYX	S308	3.19866	0.000599785
CAPNS1	0.641618	5.81722e-05			C20orf24	0.629556	0.00657962			ALB	T446	2.45422	0.0402022
CA12	0.0217065	4.69626e-18			C21orf119	0.664233	0.011516			RHBDD1	S291	0.238049	0.0364653
CARD11	0.1182	0.00568004			FAM150A	0.155516	6.20536e-05			ELK1	S324	5.43455	0.0327747
CARD16	6.79023	1.36001e-05			C22orf15	2.60681	0.000230116			KTN1	T153	3.96661	5.05013e-07
MUC5B	0.021783	9.128e-39			C2CD2L	2.21692	1.72117e-11			PLEC	S4226	3.55514	0.0286754
CARD8	2.24934	0.0419361			CXCR1	0.156262	3.35252e-06			PRKG2	S110	0.0365814	2.41472e-07
MMP19	0.0218519	3.47261e-05			GJB3	0.157364	6.23637e-13			PTRF	S40	0.307012	0.0168102
CARM1	0.65236	0.0115911			C2CD4C	0.605624	0.00397513			ANXA13	S36	0.0937826	0.00223216
LAPTM4A	0.0218943	0.00194877			OTX1	0.157668	9.67075e-13			MLF2	S238	4.56616	0.0177807
CARTPT	2.76253	0.0338903			TNFSF11	0.158351	1.04701e-07			MICALL2	S153	0.527593	0.0177602
CASC3	0.234681	0.0272271			C2orf54	1.8066	0.00199039			CNO	T165	4.59977	0.024158
BAIAP2	0.0220261	3.29396e-42			NEK5	0.162259	8.93239e-07			PHLDB1	S520	2.52206	3.37982e-05
CASKIN2	0.464227	0.0463477			C1orf229	0.162733	1.90436e-06			TENC1	T1192	0.141996	0.0346946
CASP1	1.95437	2.73696e-20			C2orf82	1.67728	1.23347e-06			PHLDB1	S324	4.62153	0.0179691
ALPPL2	0.0224887	0.000228235			C2orf88	2.09625	6.20896e-07			RAI14	T283	6.18079	0.0213005
CASP3	1.50965	5.74732e-08			C3orf33	0.587534	0.000211393			STBD1	S211	2.78393	0.010466
CASP6	1.60251	6.20532e-09			C3orf35	1.75022	0.000212567			GORASP2	S409	0.262644	0.0145369
CASP7	2.86379	1.37624e-12			C4orf29	1.71461	1.80175e-09			SHROOM3	S1221	5.85652	0.000791943
CASP8	0.625107	3.26146e-07			C4orf36	1.71124	0.00122844			BIN2	S458	0.394012	0.0468683
CUEDC1	0.0228009	2.50403e-13			C4orf48	0.521034	0.0071936			HSPB6	S16	1.85714	0.0226035
CAT	2.20363	1.33148e-36			BEND6	0.164148	2.23288e-06			DTX3L	S202	1.7614	0.0466268
PDZK1IP1	0.022813	3.22289e-12			C5orf42	0.567255	8.35645e-09			LPIN2	S303	0.287932	0.0457494
CBR1	4.94767	3.2209e-50			C5orf56	1.67066	4.83452e-08			CAMKK1	S52	0.0685562	0.0195563
CBR3	4.71397	1.52554e-32			LRRC10B	0.164196	0.0014588			CTSG	S201	7.15482	0.0106129
CBR4	1.73771	1.39496e-08			C6orf136	1.92104	4.60822e-09			SYNGR2	S3	0.438115	0.0133554
CBX1	0.536783	2.85381e-06			C6orf164	1.61038	0.0426157			SMEK1	S767	4.60014	0.0420172
CBX3	0.653647	2.35788e-07			C6orf165	0.618466	0.00244329			TNS1	S899	0.523763	0.0434877
NCAPG2	0.0228962	1.07526e-09			C6orf222	1.95506	0.000367437			GNG10	S6	3.19013	0.0223909
FHL3	0.0229405	7.20285e-24			LGR6	0.164861	1.88622e-07			PRRC2C	S2105	5.38121	0.0482497
CC2D1B	0.512528	0.0226084			C6orf48	0.617694	3.44839e-05			MKI67	S584	3.30615	0.0237786
CCDC101	0.56076	0.00443235			C7orf13	0.590066	0.0168045			FAM122B	S137	6.34668	0.00270404
TRIM27	0.0229648	9.59856e-08			C7orf31	1.74712	0.00592207			SAP130	S442	0.511221	0.0152814
CCDC109B	0.411569	0.0341676			C7orf50	0.631635	3.18029e-06			ERRFI1	S251	4.90445	1.51158e-06
FAP	0.023054	7.07887e-34			C7orf63	0.55721	6.39402e-05			ANXA13	S23	0.255671	0.00962018
CCDC120	10.8242	0.0260175			C8A	2.24294	0.0238197			MARCKS	S101	0.483291	0.00238331
CCDC124	0.541009	2.25334e-11			C8B	2.42165	0.0243034			KDM2B	S466	0.157687	0.0299778
CCDC126	0.402257	0.00603897			C8G	4.2047	2.84765e-08			EPHA2	S897	7.23343	0.00180723
CCDC127	0.511632	8.17905e-05			C8orf31	0.620228	7.74321e-06			MYBBP1A	S1267	6.75316	0.00325552
CCDC132	0.643544	1.54403e-05			C8orf33	0.539231	1.09069e-08			TMX1	S270	0.508974	0.0409111
COLGALT2	0.0231769	7.07035e-07			C8orf37	0.604483	0.000394926			SVIL	S50	4.70187	0.00878791
CCDC151	3.16641	0.0123232			C8orf4	0.567033	0.00144417			RAVER1	S584	0.336646	3.09119e-05
CCDC174	0.191618	0.00908124			KIAA1199	0.165591	4.28575e-14			HNRNPUL2	S161	1.86681	0.0450763
CCDC25	2.29802	1.2579e-12			C9orf152	0.623791	0.00473376			HJURP	S473	7.91159	3.49355e-05
CCDC43	0.15589	0.00311287			ANO1	0.165674	1.31486e-15			SEC16B	S258	0.233757	0.0262116
CCDC51	2.57052	0.0104473			C9orf43	0.58643	0.000701933			BICD2	S582	2.00267	0.00729095
GREM1	0.0233681	1.76767e-08			GAL3ST2	0.166092	5.2445e-07			KIAA0947	S925	0.587856	0.0124208
C16orf59	0.0235227	0.000578198			CCNO	0.167505	2.87253e-11			HSF1	S320	11.0462	0.0298113
CCDC85C	4.4916	0.0393556			CA1	1.8493	0.00972371			COL3A1	S1145	3.8694	0.000151658
CCDC86	0.589515	0.0105185			ANXA3	0.167682	7.55853e-13			TCOF1	S381	1.59072	0.0216292
DHX58	0.0235663	4.36113e-07			CA13	1.53278	5.40008e-05			ZNF652	S204	0.563696	0.0138784
LTBP2	0.024032	3.2376e-44			CA2	1.84716	7.9605e-06			SCAF1	S500	1.89733	0.0204202
CCK	17.896	5.05344e-49			CA7	8.56703	4.54358e-09			CTTN	S426	5.47429	1.76639e-05
C12orf43	0.0241735	0.000595501			CA9	0.364486	0.006346			ATP11B	S1154	2.46181	0.00141493
CCM2	0.636311	0.000836958			CAB39L	0.625286	0.0373318			PLEKHG3	S76	12.1981	0.0080425
BCL2L12	0.0242338	0.000748881			CABP4	0.635967	0.0133955			LIMK2	S298	2.54961	0.0267263
ANLN	0.0247963	3.95166e-05			CABP7	3.07497	0.000381423			CTTN	T401	2.52242	5.57463e-06
CCNC	0.387091	0.015248			CACNA1A	5.49696	2.05808e-17			TNKS1BP1	S221	0.151236	0.00687869
CCND1	0.0551181	0.0102568			TESC	0.169656	9.23873e-16			LMNA	S66	18.1125	0.0156826
DYNC2LI1	0.0249266	0.000482123			LSAMP	0.17035	4.80379e-15			MAPT	S185	0.114893	1.21951e-14
RNASEH1	0.0255326	0.00190519			CACNB3	0.627683	9.84034e-05			MAP1B	S1785	0.574219	0.0388511
DHRS9	0.0256422	0.000232621			GJB4	0.170363	2.62668e-12			EIF2A	S506	2.45444	0.0015307
CDCA8	0.0256901	1.88725e-05			DOK5	0.170872	1.95129e-06			ZZEF1	T1521	0.318854	0.00676214
RAI1	0.0257791	0.000207327			CACYBP	0.611578	0.000537958			FILIP1L	S1041	5.6999	0.00066354
CD101	6.39074	3.89465e-14			TNNC1	0.171275	0.000149389			RHBDF1	S76	1.68683	0.0220147
CD109	0.479253	0.0324907			CALCRL	0.568115	1.27866e-05			TNS1	S1314	0.320609	0.00723378
CST1	0.0259612	6.3377e-28			PATE2	0.171445	2.28496e-05			FNDC3B	S208	2.31168	0.00206332
CD163L1	4.29186	1.69767e-26			CALHM2	0.517279	1.71696e-05			TAGLN	S85	7.31509	0.0125486
GALNT14	0.0260212	0.000589681			CALM1	2.00742	1.82834e-13			PLD1	S591	0.280402	0.0395946
CD1D	34.3617	0.00345014			CCDC74A	0.172673	6.09726e-08			RB1	S788	13.0252	0.0109966
CD209	2.68293	2.70301e-14			CAMK2B	2.75504	0.000102047			HSPA12B	S25	0.380248	6.05545e-06
CD247	1.78857	4.84473e-05			CAMK2G	1.69547	2.42125e-10			RRAS2	S186	0.288678	0.00191813
CD248	0.156675	0.0219839			CAMK2N2	0.548062	0.00353887			OSBPL10	S209	4.01204	0.025966
CD27	3.6236	0.000192092			CAMSAP1	0.557589	1.64036e-11			LIMA1	S132	0.5761	0.0278525
CD274	0.0145701	0.00586361			CAMSAP2	0.621949	7.55993e-08			MRVI1	S303	0.490996	0.00310563
HMCN1	0.0266946	3.15567e-16			CAMSAP3	1.89238	6.00207e-11			ARFGAP1	T189	2.51062	0.0115798
GCG	0.027018	4.26335e-08			IL1RL2	0.172723	2.98797e-07			MAP1B	T1813	0.515187	0.0266636
CD36	11.9383	4.73965e-55			KIF26B	0.172826	5.98864e-15			NAP1L1	T62	9.23095	0.000114111
CD38	1.85709	3.08337e-10			PDZK1IP1	0.173358	3.76669e-11			PTPN14	S594	13.9423	0.00143928
CD3D	1.54626	5.51746e-05			CAPN13	5.11204	2.91053e-17			IRF3	S175	0.652964	0.0227414
KIF22	0.0270339	5.21301e-12			CAPN2	0.503351	2.03363e-14			PPFIBP1	S534	4.43373	0.00266763
CD44	0.615303	4.56635e-09			PSCA	0.174223	0.000653502			PDLIM7	S111	3.45309	0.0290396
CD48	3.03739	6.07173e-17			CARD11	0.593934	3.0869e-05			COPA	S173	1.69863	0.00891877
CD58	0.528431	0.0189709			CARD14	0.529923	0.00115028			TOM1	S429	0.396019	0.00015993
CD63	0.513669	3.86472e-05			PRRX1	0.175274	4.52052e-11			IQGAP2	S16	0.295302	3.97348e-07
MATN3	0.0273958	7.50238e-05			CASC4	0.625067	1.17596e-10			LMNA	S533	1.93477	0.00644668
CD8A	1.57995	1.36369e-07			CASD1	0.615721	4.25287e-05			FILIP1L	S1013	14.3392	5.25604e-06
CD9	0.543051	0.0388887			CASP1	2.17614	3.30678e-09			SF3B2	S307	3.87304	0.00672266
CD97	0.62937	2.45814e-06			CASP10	1.61839	1.49436e-08			MAP4	S358	3.93929	4.09548e-06
CDAN1	0.312293	0.0485085			CASP7	1.71275	3.01152e-08			OTUD4	S959	3.33937	0.0326183
BCAT1	0.0276061	4.27161e-25			CASZ1	1.99012	1.46601e-12			DMBT1	S293	5.35633	0.0450198
CDC16	0.547233	0.00169441			CAT	2.29179	6.14689e-11			PLEC	S20	3.04646	0.000872964
S100P	0.0276589	7.56291e-43			CATSPER2	1.83688	1.87134e-06			MICAL1	S1057	0.223581	0.0157065
RHBDF1	0.027673	1.86697e-07			CATSPER3	1.84336	0.0408647			GIT1	S371	1.53072	0.0302357
CDC37	0.586782	9.328e-10			PVRL4	0.175467	1.66029e-13			CTNNB1	T551	0.430015	9.13264e-06
RASSF3	0.0280955	0.00184424			THBS4	0.176582	1.64044e-06			SNAPIN	S133	3.90933	0.000435652
MAGED1	0.0280967	1.23684e-05			CBFA2T3	1.5673	0.000206339			RHPN2	S654	2.67089	0.036372
SKA3	0.0281178	3.6308e-07			CBFB	0.582165	7.41228e-10			ZC3HAV1	S284	0.5121	0.000923653
CDC42SE2	1.60761	0.000719957			CBLN3	1.53976	0.000352922			SPN	T341	0.240231	0.0078969
CDC45	0.635699	0.030241			CBR1	4.37732	1.56132e-15			TESK2	S456	0.138476	0.000150557
CDCA2	0.0731629	0.00642037			CBX1	0.542641	2.41978e-07			C10orf47	S179	3.46218	0.00120798
ADAMTS4	0.0281406	1.34655e-17			NEBL	0.176764	7.12711e-12			ZC3H11A	S108	5.76551	0.0156701
KYNU	0.0284516	1.04902e-26			CBX4	0.645695	3.81896e-05			AKR7A2	S255	0.139872	0.0045401
DPCD	0.0284743	1.69384e-21			CBX6	0.551409	3.08844e-09			NBEAL2	S2739	4.1096	0.00479952
VLDLR	0.0287708	1.90439e-08			PIWIL1	0.177167	9.10796e-07			HSPB1	S199	6.98688	0.0047676
OGFRL1	0.0289223	3.08634e-09			CC2D1A	1.89798	1.64239e-11			CREB1	S142	3.13383	0.0201857
CDH17	2.795	9.39437e-30			CCBE1	2.23064	0.00218583			DAB2IP	T666	6.06025	0.0456284
CDH19	17.4993	3.12036e-12			PNMA2	0.177758	1.67968e-09			JUNB	T255	31.9004	0.0126764
GPSM1	0.0290212	0.000366934			CCDC11	0.495165	0.0148656			EPS8L3	S231	0.240647	0.00456485
CDH6	0.0973818	0.0186555			DUSP4	0.178455	5.36677e-15			KIAA0284	S853	3.81926	0.00439709
CDHR2	5.77318	2.16578e-43			CCDC114	0.56368	0.000595783			MPST	S17	0.584009	0.012273
CDHR5	7.5076	1.77254e-49			CCDC122	0.566906	0.000630753			TMEM134	S93	3.36366	0.00252973
RCN3	0.0291943	5.13203e-48			CCDC13	2.38256	0.00044062			PLEKHA6	S384	3.65431	0.00711485
CDK10	0.164464	0.0408477			CCDC136	0.591819	0.000669001			CAMKK2	S452	0.268364	1.50067e-10
CDK11B	0.133011	0.0360216			CCDC142	1.65315	5.78677e-10			SVIL	S494	5.10418	0.00941978
CLIC3	0.0292552	5.21477e-31			CCDC152	3.48881	5.23768e-11			AHNAK	S5749	2.42207	0.0126251
TM7SF3	0.0292961	1.27762e-05			CCDC153	2.62084	8.71969e-06			MAP7D1	S460	2.69162	1.2106e-05
CDK2	0.502827	4.775e-08			CCDC167	0.538798	0.000301207			NFATC2	S197	0.444391	0.0310098
CDK2AP1	0.227174	0.0393454			CCDC17	2.83921	2.64636e-12			PLEKHA7	S903	0.277982	7.97539e-05
COLEC11	0.0299292	0.00037105			CCDC19	0.527304	0.0492026			NCOA2	S493	0.572443	0.0375733
WWTR1	0.0299654	0.00105351			CCDC23	0.505068	0.00329163			KIAA1244	S1991	6.24475	1.45468e-05
MXRA8	0.0305533	7.28735e-09			CCDC24	0.553863	3.48172e-06			HMGA1	T42	4.23192	0.0312606
CDK5RAP2	0.38285	0.049959			CCDC25	1.72077	5.46028e-06			FAM83H	S523	3.96122	8.99345e-05
CDK6	0.530386	6.18656e-06			CCDC30	0.586803	0.0424821			C19orf21	T157	0.265744	0.0129448
STEAP2	0.0307443	1.33845e-09			CCDC34	0.552449	0.00344048			C19orf21	T179	0.287862	0.00510858
CDKN1B	3.36706	3.00371e-08			CCDC40	0.563649	6.186e-06			C17orf85	S25	0.587841	0.0102719
SCEL	0.0307722	0.000128093			ZNF469	0.179466	1.26621e-13			CC2D1A	T120	0.363353	0.0433131
HMGA2	0.0309272	9.07387e-06			CCDC61	0.576574	0.000395503			NOS3	S114	0.575303	0.0164305
CDS1	3.82876	3.73615e-19			COL3A1	0.179788	9.2068e-15			PLEC	S4227	1.92014	2.56095e-07
PHKA1	0.0309925	4.0497e-11			CCDC68	1.88808	3.26222e-08			POTEE	T949	1.90843	0.0229358
VNN2	0.0310099	3.24016e-17			DCDC2	0.180513	1.08176e-10			HNRNPK	S216	3.04146	0.00292472
CEACAM20	4.60607	2.95647e-12			MDFI	0.181369	2.6353e-14			SORBS1	S293	0.150705	0.0450366
LEPRE1	0.0312496	3.90403e-25			CCDC8	0.602777	0.00351029			PRPF4B	S580	5.60654	0.0119338
CST4	0.031683	3.29975e-08			TCN1	0.182341	4.48435e-07			WNK2	S1852	0.161506	0.00237899
PGLYRP1	0.0317991	1.56985e-20			KRT23	0.182547	1.79156e-10			IMPDH2	S416	8.61955	0.02722
FNDC1	0.0320035	5.4293e-14			CCDC85C	1.59929	1.80676e-09			NEDD4L	S429	0.410797	0.00443401
CEBPE	6.12218	0.00655753			CCDC86	0.6247	6.15643e-06			SORBS2	S364	0.442521	3.02334e-06
TWISTNB	0.0321401	2.75262e-06			CCK	6.33415	3.43627e-09			PLEC	S888	1.67075	0.0224672
RNPEPL1	0.0323978	6.98217e-05			CCKAR	21.5254	0.000503854			BAIAP2	S366	42.4855	0.00716233
CELF1	0.592061	6.90181e-05			CCL11	4.59281	5.42585e-05			C11orf84	S308	2.06645	7.4534e-05
COMP	0.0326239	2.08231e-16			CCL13	9.68241	0.00114565			KRI1	S177	10.7336	0.0375577
CENPH	1.60577	0.00346707			CCL14	2.84134	0.000138082			C3orf63	S666	6.30703	0.00777811
CENPK	0.248115	0.0207799			CCL19	0.584133	0.0121377			PRRC2B	S613	3.01702	0.00125524
PLEKHA4	0.0327891	5.98776e-15			SHISA2	0.18362	2.97119e-09			ZNF219	S16	0.58242	0.0353562
CUL7	0.032831	0.000392542			PMEPA1	0.183942	1.8198e-17			THRAP3	S560	0.194082	0.0367774
POSTN	0.0334718	2.38684e-45			CCL25	6.4138	1.52952e-17			PRR5	S34	5.88998	0.00287587
CEP55	2.11414	0.00234372			CCL28	1.69028	1.08349e-05			SDCCAG3	S224	2.42088	0.045068
CEP85L	22.187	0.000374735			CCL5	1.61458	0.00159326			HDAC7	S489	1.87548	0.0241321
MMP14	0.0335434	8.66151e-40			CCL8	5.436	0.00270156			ADCY6	S576	0.380189	0.00413879
CES2	5.06428	2.34635e-43			LAMC2	0.184037	6.37763e-17			FAM73B	T273	0.26483	0.0394803
CES3	5.70147	1.38425e-37			CCNG1	1.61456	2.40097e-06			FCHO2	S496	0.514832	0.0214777
CEACAM5	0.0336628	1.58544e-37			KPNA7	0.184124	3.89257e-08			KIAA0889	S1255	4.70387	6.76915e-08
TSPYL5	0.033906	0.000685343			CCR2	2.33552	5.05639e-05			CTPS	S575	3.83163	0.00262887
CFH	0.525437	6.72263e-07			GRIN2D	0.184665	6.22104e-11			SYNPO2	S1155	6.82145	0.0030871
CFI	0.51185	1.48682e-06			COL10A1	0.184746	2.46195e-07			PRKCD	T511	8.09881	0.0218574
CGN	1.8244	3.0104e-05			CCR9	6.04729	1.24456e-07			ZFP106	S861	5.3952	0.000300725
CHAF1A	0.381362	0.0129813			CCT2	0.560189	8.60782e-06			CDK1	T14	6.15772	6.70631e-05
CHAF1B	0.0673225	0.0218838			CCT4	0.626805	0.000236738			NUP153	S333	0.334105	0.0157528
CHCHD2	2.20253	0.0412054			CD101	1.6906	0.00184375			PXN	T132	4.12834	0.00329633
VSIG1	0.0339751	8.34256e-09			SPTSSB	0.185492	1.29376e-07			LRWD1	S212	3.78507	0.0170643
TPX2	0.0340674	1.33836e-09			CD160	2.15415	0.00175574			GSR	T354	6.64748	0.0297815
CHD5	0.0893264	0.0378903			CD163L1	1.99232	1.39933e-05			RPS6KA1	S221	0.526375	0.0247809
MFI2	0.0341274	1.28525e-12			CD1D	2.01405	3.39703e-05			FAM122B	S119	4.56644	0.000271976
CHEK2	0.371542	0.0150277			CD2	1.60858	0.00146218			GIGYF2	S26	2.23506	0.0226269
CHGA	4.16009	2.72304e-39			CD209	2.87524	8.67329e-09			BCL9L	S1017	1.91802	0.0266011
CHGB	2.00943	4.86055e-26			CD244	4.13968	0.0002125			COL1A1	T1069	5.67275	0.000981737
COL11A1	0.034276	6.33454e-07			NKAIN4	0.186688	1.68842e-05			ATXN2L	S32	1.95408	0.0368474
APBB2	0.034762	4.02984e-05			NOV	0.187358	0.000977838			DMD	S2283	0.376264	0.0469812
CHL1	2.62104	4.05764e-19			CD300C	0.425397	0.0108232			STK17B	S12	0.203652	0.0302883
CHM	0.0130587	0.0309014			CD300E	0.551712	0.00064825			SENP7	S11	0.399967	0.0306116
CHMP4C	1.69677	2.03532e-05			CD300LF	0.534939	0.036413			ZC3H13	S265	1.9955	0.00856153
CHP2	6.65002	9.00293e-44			CD36	6.81968	5.67268e-17			SSFA2	S739	3.14804	1.76663e-06
COL2A1	0.0348025	0.0024509			CD44	0.501724	2.49457e-10			SYNPO2	S1138	0.212385	0.00597936
ACAN	0.0356426	9.88605e-11			CD48	1.5439	0.00523556			HABP4	S108	2.82926	5.37427e-05
CHPT1	2.20257	0.00063457			TACSTD2	0.187942	5.84795e-13			DES	S92	3.87686	0.0259466
SULF1	0.0360887	1.12848e-17			SYT12	0.190551	8.32821e-08			FAM21B	S196	3.03921	0.0417484
TTC12	0.0366602	8.26563e-09			CD63	0.664403	1.37427e-05			ALDOB	T39	0.112636	1.63857e-08
IFI44L	0.0370383	1.35695e-13			CD69	1.56433	0.00402606			CTTN	Y421	4.63588	0.0437539
GLB1L2	0.0371084	7.70038e-06			CD7	1.69108	3.00753e-05			RAB11FIP4	S527	0.291149	0.0372613
ST3GAL1	0.0371932	8.73636e-30			ISLR	0.191782	4.56138e-12			BUD13	S271	1.50634	0.0444739
CHST5	1.77087	2.5362e-10			CD72	0.604075	0.00734253			HBB	S73	0.116208	0.0497093
C1QTNF5	0.0376128	7.48205e-12			CD80	0.509826	3.4664e-05			SVIL	S799	3.83702	0.0169242
SPINT2	0.038022	1.93842e-08			LMX1B	0.192045	0.00046137			ZNF768	S125	0.607724	0.0155168
NOS1AP	0.0381193	2.73046e-12			CD8A	1.66614	0.0334393			PLEKHA6	Y492	4.67463	0.0183194
CAMP	0.0383198	1.78159e-29			COL1A2	0.194576	1.82641e-14			ARHGAP1	S51	1.69178	5.59776e-05
CIDEB	23.5429	9.06811e-16			CD96	1.78505	0.000135225			TXLNA	S515	1.6044	0.012079
CD80	0.0384898	7.96147e-07			CDC14A	2.15665	1.26868e-09			RHPN2	T655	8.9666	0.0267742
CALB2	0.0388821	9.44252e-09			CDC25B	0.585054	2.31456e-07			KRT18	S93	9.23963	8.0743e-05
CIT	0.15493	0.00716809			CDC42EP1	0.531919	9.44156e-09			SIPA1L3	S1544	0.31766	0.0190268
CKAP5	0.628691	7.72803e-07			ADAMTS12	0.195639	2.24801e-11			KANK3	S271	0.423144	0.00154858
CKMT2	0.205559	0.0155922			CDC42SE1	0.640357	1.91138e-09			ADD1	S355	0.396506	0.0110179
CAMSAP2	0.0389145	1.44663e-07			CDC45	0.652255	0.026192			MPRIP	S292	2.84891	0.0120521
RBMS2	0.0390134	1.37121e-06			CDC6	0.584562	0.00421337			RNF31	S383	3.84632	0.00201411
OSBPL5	0.0390428	1.34177e-15			CDCA3	2.14788	2.23267e-08			SNX27	S51	3.70899	0.0085536
CLC	2.35159	3.66138e-20			CDCA4	0.65531	0.000135776			FOXQ1	S248	27.4725	0.000311291
CLCA1	10.7194	2.75629e-57			MYEOV	0.195767	5.71969e-11			ANK3	S1782	0.402839	0.00786301
CLCA4	4.94784	0.00696604			LEFTY1	0.195825	4.82625e-05			TNC	S72	2.77247	0.000274838
PADI4	0.0392767	6.48489e-31			EYA2	0.19599	4.8071e-06			TMCC1	S382	2.75622	0.00544711
BNIP3L	0.0392783	7.64294e-05			RHBDL2	0.196557	6.94029e-13			TOP2A	S1213	11.0989	0.000155719
CCNB1	0.0395149	0.000113367			CDH16	4.13981	1.69852e-06			EPS8L3	S420	0.297575	1.57558e-06
CLDN15	4.03194	3.02461e-13			CDH17	2.57012	8.54521e-12			PEBP1	S52	0.235531	7.72899e-08
SOX9	0.0397947	1.04706e-13			CDH24	0.594717	5.10662e-06			NCOR1	S1472	0.529437	0.0018039
SULF2	0.0402512	6.52597e-05			FCGR3A	0.197084	3.96428e-10			PI4K2A	S47	2.81871	0.00821463
FGR	0.0403162	1.10233e-17			C6orf223	0.200686	7.57433e-10			CCDC86	S18	2.20529	0.000140432
CLDN7	1.55085	2.41243e-05			CDHR2	8.50125	7.11852e-19			SYNPO2	T821	2.34386	0.0116716
MUC1	0.0404085	1.1379e-41			CDHR3	1.70462	8.2784e-07			THRAP3	S243	0.583565	0.00144649
MAP3K8	0.0410771	6.59192e-06			CDHR5	9.78006	1.96428e-20			PDCD4	S94	0.229255	1.79069e-09
L3MBTL3	0.0414341	0.00108473			CDK1	0.630134	0.00361551			PPP1R3G	S86	3.39422	0.0220836
CLIC1	0.615425	2.54167e-11			CEACAM6	0.201935	5.16328e-10			VCL	S288	4.51371	0.0318754
PDCD7	0.0417206	9.5051e-05			CDK2AP1	0.555161	4.66859e-08			CYBRD1	T241	0.032624	0.000124312
RUNX1	0.0420329	1.52433e-20			CDK6	0.637506	9.20445e-05			MAL2	S2	2.23439	0.019332
CLIC5	11.143	5.37545e-43			CDKL1	1.7225	8.99974e-07			HDAC7	T358	6.42021	0.042866
TTC8	0.0423631	0.000197299			CDKN1A	1.57409	2.63037e-06			POTEE	S1068	3.51315	0.0191548
CLK3	0.447582	0.00924886			RASAL1	0.202088	1.42317e-13			ALB	T100	2.78594	0.0298672
LRRC32	0.0424383	1.07509e-16			CDKN2AIP	1.50929	0.00474907			EXOSC9	S306	4.2772	0.0125111
CARNS1	0.0434444	0.00201774			CDKN2B	1.74346	2.2682e-05			MPRIP	S891	5.65392	0.0251519
CLN5	0.516451	0.000536974			CDO1	2.102	0.0416863			FILIP1L	T986	8.32443	1.55829e-06
UBE2S	0.0435319	5.17975e-16			CDS1	2.07887	5.481e-09			FNBP1L	S295	0.628321	0.0144009
CLP1	0.41975	0.018244			CDX1	1.81336	0.000142252			XRN2	T439	4.79735	0.00467975
CLRN3	3.21827	6.95463e-15			CDX2	1.75766	8.66471e-05			ZFP36L2	S448	12.7408	0.0118245
ID1	0.0437938	0.000202461			CEACAM18	7.61278	1.17934e-12			KIAA0284	T975	2.14745	0.0292471
TMEM30A	0.0438728	5.19889e-06			CEACAM3	0.595042	0.0101856			FAM38A	S1391	3.34149	0.0448777
CMA1	2.15826	2.34317e-13			APCDD1	0.202673	7.76288e-06			ANK1	T1729	0.400618	0.0193254
CMBL	4.23888	6.96019e-38			SH3TC2	0.202893	7.49541e-12			EPB41L2	T510	0.0872875	0.0157624
CMTM8	0.18447	0.0323966			HCAR2	0.203119	8.16208e-05			TNKS1BP1	S1652	3.43512	0.0443004
CNDP2	2.20372	4.98714e-25			CEBPB	0.536641	1.15145e-06			CNKSR1	S298	13.5818	1.24629e-06
SSC5D	0.0441726	1.37662e-05			CEBPZ	0.628962	2.9406e-05			PRRC2A	S1089	16.3976	0.0253962
TCTEX1D2	0.0442185	3.66761e-05			CELF3	1.69657	0.00215572			RANBP2	T2450	2.15576	0.0297705
CNNM2	0.143902	0.00347985			C9orf117	0.203127	6.11789e-09			TIAM2	S201	0.423963	0.0176704
AZU1	0.0443578	5.25586e-26			CELSR2	0.582436	5.34971e-08			ALDOB	S36	0.0661111	0.000285305
CNOT6	0.262348	0.0306226			TNS4	0.203679	3.62637e-08			MEF2A	S400	2.33465	0.0197965
CNOT8	0.218682	0.0163322			CEND1	2.26531	0.0184499			PRR5L	S29	4.35742	0.026317
CNPY3	0.541543	0.000466009			CENPB	0.654406	8.70559e-06			HUWE1	S2887	7.60946	0.0460688
CNPY4	0.501857	4.05806e-07			CENPF	0.649878	0.00466619			MAP7	T253	3.30097	0.0424913
CNST	1.70966	0.00407673			TRNP1	0.204344	3.29821e-11			LMNB1	T5	0.354508	0.000167409
CNTN1	0.33193	0.0361577			CENPV	2.04022	5.84598e-09			CDK1	T161	5.40008	0.000292954
PLCD3	0.0445527	1.25205e-24			CENPW	0.546923	0.000152134			ZMYM3	T805	2.17793	0.00726462
CNTRL	0.107869	0.0107121			CEP112	0.538806	2.85185e-05			TNS1	S818	9.62381	0.0204269
COA1	0.409002	0.0177104			CEP170	0.549054	6.49795e-06			KRT20	S13	0.306669	2.40629e-06
COBL	2.19168	2.46793e-11			CEP55	0.560331	7.42788e-05			IRS2	S932	7.27784	0.0173956
KIFC1	0.0445632	6.7945e-12			CEP70	2.13907	5.08363e-09			TOM1L1	S321	0.127393	0.0107752
COG4	0.65693	0.00922128			HOXB7	0.205313	6.48503e-11			H2AFY	T178	7.41875	0.0102457
COG5	0.587292	1.06582e-07			CERCAM	0.599783	7.49459e-06			SHROOM1	S188	3.9595	0.0020002
LIMK1	0.044879	3.25399e-08			CES1	2.34983	0.00439348			BCLAF1	S220	3.64515	0.0131974
PLEKHM1	0.0451443	3.16196e-08			CES2	3.96569	2.81316e-17			S100A6	S46	29.9108	0.00595933
FCER1G	0.0452043	1.43666e-17			CES3	3.63806	3.29376e-15			LARP1B	S340	0.422121	0.00308186
GNE	0.0453996	2.93088e-16			CFD	2.4463	6.5395e-06			RERE	S600	0.582544	0.0252608
SNX29	0.0455498	0.00205306			CFH	1.62618	0.0185386			CLDN12	S228	5.18875	0.0210769
COL15A1	0.545664	0.00146533			CGN	1.6432	1.92698e-08			SLC4A1	S357	0.307525	0.00171522
COL16A1	0.217755	0.00376374			CGREF1	1.55334	0.00046198			HNRNPA2B1	S344	2.14118	0.0333958
STS	0.0458124	7.80438e-08			CHAD	2.89891	9.59281e-09			SRGAP1	S917	2.76702	0.0342388
S100A12	0.0462262	1.12191e-18			CHADL	0.661561	0.00138958			TCOF1	S1378	1.50611	0.0186015
COL1A2	0.3862	0.00703152			CHCHD10	1.71671	2.57643e-08			PRR5-ARHGAP8	S546	8.26266	1.75839e-05
COL28A1	4.31452	3.71488e-26			CHCHD6	0.558814	2.20469e-05			WRAP53	S491	2.86373	0.00350035
SFRP2	0.0464391	2.4894e-16			CHD3	0.508061	4.44045e-15			INTS3	S501	2.40036	0.00115616
SERPINB10	0.0466238	2.15808e-10			CHGA	4.03757	2.10088e-13			SMPD3	S291	0.268179	0.00583147
COL4A1	0.151965	0.00744219			CHGB	2.74101	2.90875e-06			ARHGEF17	T1991	3.05709	0.000139243
COL4A2	0.587234	0.000808715			CHI3L1	0.656507	0.00020749			AHNAK	S5110	0.640355	0.0187216
MFHAS1	0.0469615	0.000676243			CHKA	1.54612	6.75983e-08			EIF2S3	S16	2.11481	0.0153483
KRT23	0.0472474	1.06317e-23			CHL1	1.85576	0.00171214			PPIP5K1	S1152	0.318414	0.00121001
COL6A5	28.7437	1.09639e-45			CHML	0.598586	1.18969e-05			TBC1D15	S213	5.75276	0.00472136
CLMN	0.0478693	2.74226e-22			CHN1	0.629619	0.00124621			GATA4	S412	0.0385151	0.000221152
RABL2B	0.048334	5.24259e-08			CHN2	2.7614	8.83847e-15			ZNF318	S1896	3.07885	0.0233336
MMP8	0.0485745	2.72405e-32			CHP2	7.20752	1.12124e-14			FLNA	S2172	1.55445	0.0356057
IFT140	0.0491323	2.75973e-07			CHPF	0.513639	5.85503e-10			CTNNB1	T556	0.341403	5.29124e-09
KDM3A	0.0494475	1.08187e-06			CHPT1	1.92517	5.027e-09			C17orf28	S653	3.11424	0.0114986
RSL24D1	0.0498942	0.000207742			TFAP2C	0.205508	2.03112e-07			DPYSL3	S636	2.78187	0.00952586
LTF	0.0500927	5.02472e-40			LRFN5	0.205543	1.87173e-06			ATP8B1	S1223	0.112845	0.00257067
VRK2	0.0502261	2.46359e-10			CHRM3	0.655503	0.00530703			COL17A1	S85	18.0827	0.00125889
COMT	0.602506	9.66947e-10			CHRM4	2.62615	0.0309908			EPB49	S289	0.515951	0.00753587
COMTD1	2.75906	3.35944e-09			UCN2	0.2065	3.51078e-07			EPS8L3	S205	0.319122	1.01388e-10
PAPPA	0.050241	1.72051e-09			CHRNA7	3.33875	0.000175339			PRAM1	S298	8.71606	0.000541797
OSMR	0.0504916	0.00124541			CHRNB2	1.60299	0.0267003			LMO7	S741	8.70962	0.0173462
COQ4	2.73001	1.70805e-09			CHRNG	1.57884	0.0281755			KIAA1598	S506	2.42953	0.0465283
COQ5	1.66246	2.02577e-08			PTPRU	0.206679	5.15655e-12			ESYT1	S1034	1.56619	0.0237408
COQ6	1.65726	7.73261e-08			ZIC2	0.208079	6.58233e-08			EML3	T881	2.50499	0.0122223
COQ9	1.84084	3.15555e-14			SALL4	0.208901	8.31746e-11			SNTA1	S200	0.164869	0.0116097
CORO2A	2.02301	1.09866e-13			IGSF9B	0.208902	8.18939e-12			SPTBN1	T2195	0.38802	0.00922874
COX1	1.77252	3.64915e-09			CHST5	7.10435	3.35552e-16			KIAA1522	S381	3.68906	0.0425011
COX2	1.76129	1.53602e-13			CHST6	5.78934	1.40778e-15			KRT19	S395	4.33721	0.00838951
COX3	2.96975	4.7013e-08			CHSY1	0.604738	3.51886e-06			AHNAK	S570	0.610049	0.0340436
COX4I1	1.78727	1.1998e-11			CXCL17	0.209986	4.43606e-07			HPS5	S534	5.2842	0.0388402
COX5A	1.60273	2.05881e-11			CIB2	2.74197	4.81867e-05			NRIP1	S671	0.186818	0.00310166
COX5B	1.64886	1.25869e-10			CIDEB	3.01328	7.77253e-14			ANKS4B	S196	0.11713	1.55479e-06
COX6A1	2.41721	0.000479111			CIDEC	17.8706	2.34582e-14			TMC5	S274	0.0808962	0.0322139
COX6B1	1.70181	5.60205e-05			ONECUT1	0.212402	1.82816e-06			PEA15	S116	1.7109	0.000185181
COX6C	1.78908	3.77062e-11			CISD1	2.18841	0.000633446			FAM126B	S321	0.413296	0.0261064
COX7A1	0.599453	0.036061			CISD3	1.68615	1.94685e-07			KIAA1543	S1107	0.379549	0.0137503
COX7A2	1.79459	2.40148e-09			CISH	1.58838	0.000362349			CADPS	S91	4.4721	0.0185783
COX7B	1.52241	0.000252826			GREM1	0.214034	4.60527e-14			ANK2	S1751	0.314436	0.0303623
COX7C	1.96187	2.18279e-06			CKAP2	0.627536	0.000317245			IRF2BP1	S453	0.5416	0.0485449
CP	0.659378	0.000264135			CKAP4	0.522375	1.0378e-08			SMG7	S739	6.21333	0.0133643
CPA3	2.25944	4.65536e-13			CKMT1A	2.02517	2.46253e-05			OSBPL3	S304	2.63572	4.92943e-06
PDGFRB	0.0505309	3.36217e-23			CKMT1B	1.94615	6.01e-05			MKI67IP	T238	7.55509	0.0239407
CPEB2	5.92088	0.012629			CLCA1	6.40516	5.41402e-15			TLN1	S2162	48.1619	0.000439528
CPN1	0.442389	0.00567466			NETO2	0.215679	6.27541e-09			RIPK2	S531	5.59032	2.49309e-07
CPN2	0.521283	5.77721e-05			IL8	0.217762	1.80263e-08			TFDP1	S23	8.5178	0.00473085
CPNE1	0.502155	4.46694e-14			WISP1	0.217829	5.50313e-13			LMNA	S307	5.78223	0.00656432
CPNE2	0.566871	9.67783e-13			NANOS3	0.218157	0.000475674			CAMSAP1L1	S453	3.13545	0.0157595
CPNE6	164.884	7.54479e-29			CLDN12	0.567637	1.82479e-06			RIN1	S250	8.85436	0.00988507
CPS1	3.32398	1.03303e-35			CLDN15	4.30427	4.51311e-19			HDAC7	S360	2.7727	0.0138995
CPSF1	0.582849	2.9818e-05			FAM167A	0.218397	1.48206e-07			UHMK1	S31	6.68384	0.0167948
CPSF2	0.653906	3.75411e-05			CLDN4	0.628306	0.00523933			KRT20	S34	0.490913	0.0217523
CPSF3	0.582265	4.3654e-05			CLDN7	2.14862	7.51521e-12			PRKD1	S208	3.64997	0.0288239
TMEM9B	0.0506385	0.000607303			CLEC10A	1.72843	0.0290598			ADAR	T308	1.91007	0.0371658
CPSF4	0.436535	0.00625911			KLK8	0.219238	7.42334e-06			TRIP11	S1891	2.61836	0.0383075
CPT1A	1.81303	3.47882e-18			CLEC18A	1.97897	0.000509677			SH3KBP1	S587	2.72092	2.74584e-05
CPT1C	0.105147	0.0106542			SFRP2	0.220173	1.08253e-05			PARD3B	T133	4.71625	0.0050447
CPT2	2.1429	3.5539e-12			CLEC4F	2.91046	0.000847137			ZZEF1	S1518	0.195471	1.37603e-08
LTBP3	0.051763	3.74903e-06			CLEC4G	0.517809	0.028555			CTTNBP2NL	S523	9.70317	0.00583144
FCGR1A	0.0519128	7.42469e-32			INHA	0.220398	3.67457e-07			RBM14	S618	0.3178	0.00438504
HERC6	0.051952	0.000509655			CLIC1	0.638725	9.59276e-06			DGAT1	S14	0.270963	0.000891672
CR1	0.0523375	0.00647408			CLIC4	0.572235	0.000236865			C17orf49	S96	4.03563	0.0203722
BBS2	0.0520848	2.35836e-06			CLIC5	2.67581	1.44366e-11			MAP2	T293	6.77664	0.0296952
CRADD	1.90635	3.01651e-09			CLIC6	0.522562	0.0273427			SLC9A3	S555	0.325167	0.00937736
CRAT	1.99207	1.27492e-18			CLIP2	0.634701	4.44071e-06			MUC13	T475	0.114019	0.0221183
CREB1	0.617461	0.0379615			CLIP3	0.614023	0.00101815			EPB41L1	S544	1.76035	0.0183621
CREB3L3	56.695	1.01574e-10			CLIP4	0.62281	0.00244811			PTPN12	S673	6.5094	0.00146852
CRELD1	0.461403	0.0110377			CLK3	1.50061	2.14169e-09			DAAM2	S1052	0.288689	0.000402678
CRELD2	2.53754	0.0102306			CLNS1A	0.642501	0.000147195			ATP2B1	S1137	0.239027	0.023939
MXRA5	0.0524607	8.004e-41			CLRN3	1.88398	8.47657e-06			STK11IP	S616	0.158403	0.0454299
CRNKL1	0.600152	0.000430973			CLSPN	0.587444	0.00559059			ANK2	S1729	0.191124	0.000581991
CROT	5.19999	1.38363e-29			CLSTN1	0.642286	1.01613e-07			TRAP1	S401	2.67614	0.0439282
SQLE	0.0530574	1.70305e-10			CLTCL1	0.620105	5.43631e-05			ARHGEF2	S147	3.87579	0.00018394
ROBO2	0.0531583	1.30844e-18			CLYBL	2.28747	9.56263e-10			FLNA	S962	0.149854	0.00941364
CRTC2	0.622476	0.0121805			CMBL	2.79504	2.06356e-12			AP1M2	T152	3.67131	0.000165499
ITGB6	0.0534521	5.61335e-16			CMTM3	0.658086	0.000757437			DSP	S2209	0.519615	0.000230312
CRYL1	1.72938	3.08959e-16			HOXA6	0.220687	2.15317e-10			SETD2	S624	0.340363	0.0165179
TESC	0.0534915	1.07825e-42			VAX2	0.221029	0.000683925			ESYT2	S733	2.86081	0.014916
NR2F2	0.0537134	8.30119e-13			CMTM8	0.661084	0.00144667			ORAI1	S13	0.157913	0.000169547
TTC22	0.0541005	1.13132e-06			CMYA5	0.597248	0.0357687			TP53BP2	S704	2.95336	0.00331331
ST6GAL1	0.0544475	0.000618786			CNDP1	3.92983	1.25165e-06			ZDHHC5	T348	4.12145	0.0453848
CSNK1D	1.59579	0.0401547			CNDP2	1.86324	4.27226e-11			RNF31	S466	0.579302	0.0437966
CSNK1G3	4.64011	0.00220354			CNFN	0.532467	0.00475258			RAF1	T234	0.329146	0.0431841
LOXL2	0.0552542	5.74143e-26			ARNTL2	0.221546	2.31314e-12			STX7	T4	6.9986	0.0243539
LCN2	0.0554559	7.56442e-44			CNKSR3	1.80455	8.67115e-11			DMAP1	S448	3.9363	0.0120162
THBS4	0.0565048	8.6404e-11			CNN1	0.665757	0.00701652			PKP2	S154	9.72816	0.000714287
CST7	0.459701	0.00765484			KIRREL2	0.221604	0.000551968			LRRFIP2	S96	0.45769	0.00161098
LOC101059911	0.0567545	1.03895e-12			TMEM121	0.221917	1.83098e-06			PRRC2C	T2673	4.20417	0.0443197
SKP2	0.0567586	8.7733e-06			CNP	0.649799	2.32081e-08			TLN1	S1164	1.70817	0.0284805
CSTF1	0.661194	7.81932e-06			CNST	1.79309	1.43246e-08			RPS2	S264	2.74651	0.0147817
CSTF3	0.631614	0.000266782			HOXA11	0.223225	3.04931e-07			ZAK	S637	2.23983	0.0376587
COL7A1	0.0569865	1.20758e-39			CNTNAP1	0.629226	0.00328508			KRT20	T31	0.360278	0.0334272
CTGF	0.0883707	0.0148693			COBL	1.672	1.9789e-08			OSBPL11	S181	3.75297	0.0171766
CTH	1.60928	1.11123e-06			ZG16B	0.223549	4.17874e-09			PARD3B	S364	0.113916	0.0196574
SDS	0.0572577	2.83236e-10			B4GALNT3	0.223591	5.4963e-16			RBM4	S86	2.77616	0.0295441
MMP28	0.0579986	0.00203533			GPRC5A	0.22548	1.69941e-14			ANKRD43	S252	0.264109	0.0293646
IGFBP5	0.0580041	4.56454e-08			COL11A2	0.217601	0.0343122			SPEN	S2493	4.86162	0.043536
CTNNBL1	0.545659	0.000118523			LAMP5	0.225882	0.000937549			RBBP6	T950	2.95813	0.0239019
TRUB1	0.058023	8.24155e-05			TBX18	0.226234	0.00125954			MAP1S	S762	20.3437	0.0254342
CTPS2	0.46951	0.00456181			COL15A1	0.593651	4.30858e-05			DLG5	T1011	5.05343	2.34245e-05
CTR9	0.564992	0.000201743			COL16A1	0.558472	1.98174e-06			PRKAA2	S173	0.522337	0.00285021
CTRL	0.0320567	0.0261891			HOXA9	0.227663	4.1799e-06			PDS5B	S1165	3.47165	0.0122712
EFEMP1	0.0585235	2.56773e-45			SLC28A3	0.227712	2.46192e-09			CEBPB	S218	13.6395	0.0439716
CTSC	0.584934	5.71271e-05			C2orf50	0.228229	1.50489e-07			CYP3A4	S134	0.0935518	0.000184319
CTSD	0.627845	8.59752e-08			COL23A1	2.85364	0.0001633			IWS1	S289	4.80274	0.0133466
C15orf52	0.0585724	0.000234747			COL25A1	2.1605	0.043057			LRRC16A	S967	0.316425	0.0303749
ZNF579	0.0587676	1.12098e-07			TFCP2L1	0.229421	1.27294e-12			ABLIM3	S373	1.85054	0.0164616
IFT122	0.0591003	1.10209e-08			COL28A1	0.516984	0.00129329			HSPB1	S86	4.84655	0.0220371
CTSL	0.545605	0.000129951			DNAH5	0.22999	1.24167e-10			PLIN3	S130	0.238666	0.0039059
CTSO	1.77475	0.00152663			THY1	0.230451	4.07427e-12			KIAA1217	S1650	2.25187	0.0285831
CTTN	0.521271	3.5539e-12			HTRA3	0.230461	2.7649e-13			AKAP12	S283	0.375579	0.000895593
SESTD1	0.0597521	7.42101e-09			TWIST1	0.230944	6.39563e-08			EML1	S113	0.286847	1.20116e-07
CTU1	0.386105	0.0205291			BAMBI	0.231961	3.06211e-06			PLEC	S561	4.27185	0.0170216
CHSY1	0.0598575	0.000112705			PODNL1	0.232854	8.35078e-08			HBA2	S134	0.319323	0.0269887
CUEDC2	0.366294	0.0210418			TM4SF1	0.235394	2.1485e-12			CDK13	S400	2.45381	0.00956764
CUL4A	0.520409	1.37487e-06			CXCL13	0.235593	9.20534e-05			GPRIN3	S336	0.190714	3.63462e-08
LGR4	0.0603081	0.000104854			ADORA2B	0.235758	2.26644e-08			FOXJ3	S223	4.70605	0.0491548
MUC5AC	0.0603626	8.9019e-14			WFDC10B	0.236665	0.00156065			PHF8	S120	4.51741	0.0259546
CUZD1	0.18499	0.00338856			COL9A2	0.610955	0.0185229			44814	S434	5.93572	0.026036
CWC22	0.510225	0.000607714			COMMD2	0.657431	0.000119457			NSUN5	S327	2.34593	0.00912952
CWC25	0.407482	0.00401482			DUOX2	0.236927	8.00539e-13			PRPF40A	T346	3.03294	0.000144043
CWF19L1	0.529385	0.000110998			COMTD1	1.52159	3.71729e-06			CASKIN2	S842	4.30355	0.0126121
PCOLCE	0.0607147	7.96334e-35			COPG2	0.622848	0.000571991			HDAC7	S194	3.55443	0.0163509
CXCL16	0.0396839	0.00354613			COPZ2	0.588408	0.00175764			CEP55	T430	3.12103	0.031038
TNFSF13	0.0607936	0.000695285			COQ4	1.55047	1.56699e-09			PML	S527	4.67036	2.74304e-06
CXorf38	0.547937	6.75311e-09			CORO2A	1.77266	5.61418e-09			USP10	S365	2.87116	0.0168141
CXorf56	0.486168	0.0100446			COX5B	1.61456	6.99311e-05			ZC3H13	S986	3.0013	0.0239942
CYB5A	3.63432	6.46386e-29			FOXS1	0.23706	4.17492e-08			CRTC3	S62	1.78714	0.0193958
CYB5R1	0.548315	4.54189e-05			CP	1.80432	0.0020169			EPB41L3	T492	0.202889	0.000130359
TTF2	0.0610214	2.5233e-06			CPE	0.664174	0.0021274			DSP	S2608	0.252481	0.033163
CYB5R3	0.63884	1.54917e-11			C12orf75	0.237093	5.47566e-13			UBN2	S1123	2.63231	0.0479442
ATF3	0.0613743	6.5661e-05			CPM	0.59948	0.0248196			KLC4	S460	0.653445	0.0284913
KIAA1462	0.0616783	7.92488e-06			CPNE1	0.627763	1.0322e-09			COL17A1	T89	8.0951	0.00724938
CYBRD1	3.51756	7.13215e-18			CPNE2	0.531586	3.3399e-08			SPTBN1	S2160	3.52176	0.0124472
MBNL2	0.0616788	2.38774e-05			CPNE5	1.63233	0.00771398			CDK2	T158	7.02625	0.0134197
PRTN3	0.0622349	5.67189e-32			CPNE6	12.3383	1.09176e-15			U2SURP	S485	11.726	0.0466321
CYP20A1	1.50083	0.000247438			CPNE7	0.459676	0.0087317			LIG1	S66	14.4068	0.018558
CYP27A1	5.22106	2.69962e-42			CPNE8	0.639507	0.00170926			SH2D3A	S125	2.10957	0.0248014
CYP2C18	16.6986	1.67262e-14			CPS1	3.24457	2.36667e-13			C19orf21	S575	0.432847	0.038351
CYP2C19	28.1299	2.41274e-32			CPSF3	0.660974	0.000152042			PHF12	T671	0.585206	0.00663791
CYP2C9	44.9367	2.15396e-42			CPSF4L	0.654428	0.00387723			DDX10	S7	3.69387	0.0259528
CYP2D6	33.1372	3.57685e-46			CPT1A	1.69704	9.65006e-11			PHRF1	S866	0.143186	0.0225431
CYP2J2	5.44476	4.80566e-21			CPT2	1.6268	4.37783e-06			IARS	S1047	4.26643	6.37117e-05
CYP3A4	15.0054	1.89244e-51			PLEKHN1	0.237125	9.44989e-13			MAP4	S507	3.08208	0.00232828
CYP4F12	6.79943	2.96918e-23			CPXM2	0.606079	0.0149043			NOP58	S502	2.48703	0.00744969
CYP4F2	12.0521	4.53092e-38			GAD1	0.237364	2.246e-08			GPRC5C	T371	5.26032	0.00904637
S100A8	0.0623246	3.21608e-32			COL22A1	0.23776	2.73992e-08			STMN1	S38	0.437537	9.97176e-09
HAUS4	0.0626208	0.00140147			CRADD	1.55851	6.17466e-07			PFKFB2	S466	0.350325	7.64471e-08
CYTH1	0.653854	0.000964495			CRAT	2.08566	9.64062e-13			PRKCD	S304	0.398665	0.00573694
C9orf16	0.0627721	0.000114504			CREB3L1	0.601656	0.000463758			RAB25	S79	2.78089	0.00382769
DAAM1	0.230497	0.0156933			CREB3L2	1.50827	1.75613e-09			RUNX1	S212	3.33781	0.000412565
DAB1	4.67145	3.99119e-23			CREB3L3	17.7628	5.34104e-19			DTD1	S196	4.88704	0.0305495
DAB2	0.533805	0.000971541			CREB3L4	0.653612	0.000924469			EPB41	S560	0.282734	0.00801604
COPRS	0.063603	3.81646e-11			FKBP10	0.23786	1.15845e-13			NADK	S64	8.37621	0.00199837
AQP5	0.0638499	0.00157299			CREM	0.590815	0.000253805			AKAP13	S2709	1.60558	0.0227232
ZFAND5	0.0638638	0.00203533			ARHGEF4	0.238553	7.0068e-08			SH3BP1	S17	0.340345	0.0278808
DAK	9.06426	8.17889e-55			CAPN8	0.239286	4.29599e-13			C19orf21	S397	0.638578	0.0153651
DDX10	0.0656856	8.70448e-08			CDH3	0.240652	2.38058e-11			KRT20	S14	0.186102	0.00698669
CHPF	0.065752	3.72332e-13			CRMP1	0.560449	0.000153733			ANKS4B	S186	0.240742	0.0131417
DAPK2	0.505029	5.05859e-13			CROT	2.35608	4.97596e-10			HIST1H1D	T4	0.542089	4.67907e-05
DARS	0.640071	6.19901e-10			CRYL1	2.56905	4.59111e-10			CMIP	S377	3.17493	0.0324072
DAXX	1.54923	0.0164727			CSE1L	0.642832	1.48053e-05			DIDO1	T1256	7.67624	0.0163632
DBH	1.91485	0.00118868			CSF2RB	1.54889	8.80296e-06			EXPH5	S1733	32.1191	0.000147178
SPHK1	0.0658205	3.26809e-12			CSF3R	0.509958	4.17726e-05			COL1A1	T793	5.10921	0.0373056
ELANE	0.0659228	4.51156e-24			CRABP2	0.240887	3.32238e-06			KIAA1522	S671	0.462636	0.00770872
DCAF11	1.75984	4.20582e-06			CSGALNACT2	0.538839	4.19915e-06			PRRC2A	S1691	2.97176	0.00166261
PAQR4	0.0669571	0.000353253			CSMD2	0.524888	0.000642035			CLASP1	S1071	4.33405	0.0025113
DCBLD2	0.0798055	0.00597541			CSNK1E	0.655714	9.57464e-09			SAMHD1	T592	10.4685	0.0308682
DCD	1.57738	0.0286367			CSRNP3	1.89456	0.00213484			PI4KB	S294	2.31425	0.0116977
EPS8L1	0.067133	2.33331e-45			BIRC7	0.24104	4.9237e-12			DOK3	S330	2.89393	4.3551e-05
LOXL1	0.0672737	1.21272e-31			TGFB2	0.24194	1.29188e-09			CLDN3	S199	0.223069	0.00334694
DCP1A	0.611038	0.00352169			RARRES1	0.242578	1.40281e-10			HBB	S10	0.232993	0.000439626
DCP1B	0.644342	0.0132348			CST6	0.414279	0.0104313			ZC3HC1	S395	1.55677	0.0384285
DCTPP1	0.529218	7.61277e-06			VSTM2L	0.243737	2.88563e-05			NUP188	S1709	2.25086	0.00225912
KDM1B	0.0675603	0.000228424			CSTF1	0.66276	0.0016519			AIM1L	S441	2.61424	0.0145735
ADAM8	0.0678317	2.88424e-11			CTAGE5	2.20409	7.5458e-10			SQSTM1	T185	4.64499	4.90682e-05
DDC	9.40602	1.9678e-55			CTDSPL	0.588906	3.64644e-09			EI24	S330	1.62146	0.03802
DDO	5.24212	1.32572e-22			KLK11	0.243786	2.9219e-09			CCDC64B	S277	2.5535	0.0298884
ZNF185	0.0683627	2.28886e-26			CTGF	0.510546	7.38036e-05			AKAP13	S2728	2.99102	2.58025e-05
CDC42EP3	0.0684008	1.87198e-05			ITGA11	0.244886	6.46149e-08			MAP2	S457	2.70449	0.00307065
FSTL1	0.0684518	2.67348e-08			CTIF	0.658436	3.32296e-05			FARP1	S427	2.84457	8.60293e-10
ANKRD22	0.068528	8.59501e-45			HOXA13	0.2449	7.28707e-10			RSF1	S604	2.15422	0.0495569
S100A9	0.068838	4.94554e-39			CTNNAL1	0.507788	4.45191e-06			KRT3	S211	3.13039	0.0014237
DDX21	0.552893	2.76619e-08			CTSB	0.631951	1.05088e-06			NCOA2	S699	2.46981	0.0401835
DDX24	0.359362	0.00423745			CLCF1	0.245648	1.25013e-10			PHKA2	S729	0.294745	1.30603e-06
C1orf85	0.0695059	0.000602314			CTTN	0.614473	2.08203e-09			FLNA	T2591	3.8531	0.0131437
CHST14	0.0699803	2.13386e-27			DBN1	0.246039	4.53192e-16			APBB2	S123	3.67069	0.0250639
DDX42	0.553555	3.04747e-10			ANTXR1	0.246197	1.06706e-13			ARHGEF17	S420	1.60369	0.0207705
MMP12	0.0702399	2.93446e-08			CUEDC2	0.641182	9.15699e-05			TENC1	S1013	0.239039	0.00674547
BICD1	0.0704249	0.000207327			CUX2	3.491	8.57856e-05			NUMA1	S1991	0.143839	0.0010429
DDX5	0.652064	1.23903e-09			C2orf61	0.247142	5.72803e-05			MAP4	S1073	3.39379	6.22676e-05
DDX50	0.55325	1.23511e-05			RHPN1	0.247408	9.19392e-12			AKAP12	S286	0.416165	0.00888371
ISG20L2	0.0709541	1.64511e-07			CXADR	1.64457	4.39491e-05			HBA2	Y25	0.142486	0.0168389
VSIG2	0.0714668	9.73239e-11			CXCL1	0.563032	0.00117247			ATXN2L	S111	2.8214	3.77445e-09
DDX54	0.513462	0.00304702			SPARC	0.247693	6.1392e-13			NCOR1	S2184	0.565916	0.00834227
DOCK4	0.0715032	3.46369e-15			SPOCK1	0.248175	3.22763e-09			DAPK2	S299	0.266205	0.0187722
DDX56	0.387562	0.00738355			CXCL14	1.80329	0.000136701			EIF4B	S93	2.1849	0.0039129
DDX58	0.599164	0.00138529			CXCL16	0.608611	1.65659e-05			SLA	S190	0.37341	0.0279722
DDX59	0.172615	0.0295816			SERTAD4	0.248314	2.59215e-10			SQSTM1	S188	3.04238	5.31314e-06
DECR1	1.5515	1.01729e-11			CXCL2	0.641426	3.10906e-06			RRP1B	S732	1.88212	0.00702121
DEFA5	13.3149	7.73325e-52			GPR110	0.248889	9.74368e-09			EPS8L3	T421	0.228839	2.30756e-07
DEFA6	9.58833	1.73414e-51			SLC2A1	0.249348	1.55468e-11			SYNPO	T856	0.0897262	0.0127126
DEGS2	1.91689	0.0195094			CXCL6	4.03371	0.0351872			TGFB1I1	S403	1.50245	0.0124946
DENND1C	2.84021	0.000213616			SNAI1	0.249871	2.37118e-06			MAP1B	S1965	0.161394	8.31711e-07
DENND4B	0.329585	0.00850271			CLEC4E	0.251333	1.62367e-05			PARP4	S1223	4.66915	0.0158479
DENND5B	3.71054	3.83773e-05			COL12A1	0.251555	2.46303e-15			PLEC	T4464	5.32355	0.0369892
DENND6A	0.0859249	0.00348966			CXCR4	0.536119	0.00075218			UBE2J1	S266	0.511708	0.0193025
DEPDC1	0.379996	0.00801739			CXXC5	0.641122	8.93237e-08			SNTB2	S110	0.558537	0.000247977
DEPDC7	55.5631	0.000682299			CYB5A	3.01201	5.38445e-14			KRT19	S35	3.73272	0.00293324
DERL2	1.52771	0.0294214			CYB5B	0.522196	1.25533e-07			FGD4	S702	1.9119	0.024467
DERL3	2.37299	2.81442e-06			CYB5D2	1.69955	5.394e-05			DOCK2	S1706	0.409946	0.0494553
DES	0.651937	0.00170982			CYB5R2	0.655512	0.000614428			ANK1	T1421	0.11427	0.00163712
DESI2	0.473852	0.0442742			CYBRD1	3.65275	2.50881e-15			HEPH	S1152	0.158728	3.18524e-06
MMP9	0.0716563	5.13119e-27			LEMD1	0.252064	4.93185e-08			STAT2	S591	4.41818	0.0265223
DGAT1	6.11463	4.73618e-31			CYP27A1	2.24482	1.2751e-09			EPB41L3	T462	0.0942107	0.0219676
DGCR14	0.247237	0.0169918			CYP2C18	5.25322	1.99841e-14			KRT19	S22	2.3207	0.00920795
DGKA	1.62009	1.13047e-10			CYP2C19	7.05785	2.58531e-17			FOXK1	S223	8.07674	0.0448895
PDCL	0.0718437	0.00112767			CYP2C9	5.88156	7.24035e-17			ANK1	S814	0.178501	8.90148e-06
MAP2	0.0721818	0.00227063			CYP2D6	4.14148	4.29201e-09			TLK2	S111	3.13743	0.00973435
DHCR7	0.584002	0.000227522			CYP2J2	3.50995	6.27693e-11			GRAP2	T262	0.330094	0.000695207
PFKFB3	0.0724805	2.31108e-05			CYP3A4	17.9764	8.15657e-19			ZRANB2	S305	7.0744	0.01632
DHRS1	4.44245	1.03663e-29			CYP3A5	3.45648	9.46052e-17			NHSL1	S324	4.15037	0.0360836
DHRS11	6.29853	1.47476e-45			CYP4A11	2.89448	6.19e-08			INPP5D	T962	3.50094	0.00493024
TMUB2	0.0725516	2.10934e-10			CYP4B1	2.33261	7.47223e-05			ZNF687	S253	2.35059	0.0184326
DHRS4	2.40765	7.83056e-15			CYP4F12	4.83936	1.65492e-18			STAU2	S440	4.28444	0.00221605
JUNB	0.0729396	1.43303e-08			CYP4F2	8.58079	1.81097e-15			HNRNPA1	S6	1.925	0.0281478
DHX15	0.534987	3.58851e-18			CYP4F3	1.55135	0.000531637			SLC43A2	S274	0.237469	0.021895
DHX16	0.578292	4.25976e-06			CYP4V2	2.27356	2.10976e-12			PRKCG	T655	69.221	0.0215855
DHX33	0.275416	0.0146027			CYP4X1	0.561387	0.0149679			DBN1	T348	7.69294	0.00166748
TMEM237	0.0731727	9.25405e-08			CYP8B1	3.46125	0.019764			EVI2B	S268	0.388317	0.0145283
OSCP1	0.0732874	1.49006e-07			CYR61	0.594	0.0328577			TP53BP1	S1465	6.13592	0.0261208
DIAPH2	0.503174	0.000245926			WASF1	0.252556	5.5065e-09			GMIP	S919	5.32639	0.00676231
TCN1	0.0734257	9.06768e-33			CYSLTR2	2.0033	0.0163283			HBA2	S132	0.228402	0.0042659
DIP2B	0.580518	9.43724e-05			DAB1	10.1981	3.49491e-15			FLNA	S1726	0.561324	0.019642
SRGAP2	0.0735972	0.00011836			DAB2	0.61809	7.7423e-06			MYBBP1A	S1310	6.60025	0.0320402
CNTNAP1	0.0736747	5.96441e-09			VSIG2	0.253164	7.37262e-09			RTN4	S182	2.55971	0.0408924
DKC1	0.568441	8.87418e-10			MLF1	0.253232	2.399e-07			TP53BP1	S385	1.76686	0.000273079
DLGAP4	0.574125	5.41176e-09			DACT3	0.603348	0.000965145			ZBED6	S381	6.11664	0.000858965
FANCI	0.0737047	6.65603e-08			DAD1	0.574131	0.0179618			BAIAP2L2	S465	0.261039	5.11134e-07
DMTN	2.03908	0.021641			DAG1	0.551791	1.72988e-12			IKBKE	S579	3.50448	0.00573218
DMXL1	1.53132	0.00048141			DAGLA	0.590457	5.38701e-06			PLEKHA1	S332	4.01048	0.00816602
DNA2	2.98752	0.028553			DAK	3.35537	2.30809e-17			KRT18	S60	3.76213	0.00215141
DNAH6	0.178347	0.00376374			DAPK2	3.28614	3.06898e-15			AMOTL2	S760	35.5873	0.0117651
DNAJB1	0.54403	4.59222e-10			DAPP1	0.593653	0.00216307			GRASP	S74	0.175043	0.0284708
DNAJB12	0.60752	0.000584865			DARS	0.655529	8.25959e-05			CTTNBP2NL	S557	2.87298	0.00410105
DNAJB2	0.620377	0.000114993			PRKAA2	0.253867	4.38738e-07			EIF4G2	T470	2.35117	2.84521e-06
SLC38A5	0.074117	0.00106867			SIX4	0.254501	5.06383e-07			SVIL	S221	2.89699	0.000184509
XYLT2	0.0746194	2.06848e-05			DBP	1.58352	0.000175034			GREM1	S77	12.9371	3.68502e-06
DNAJC12	0.0108259	0.00564565			DCAF11	1.57539	2.83779e-09			PGLS	S49	0.377137	0.0172521
DNAJC15	0.0562876	0.0188047			TRIM29	0.254841	8.20925e-13			KRT18	S7	2.33141	0.0175485
DNAJC17	0.653016	0.000376117			ASPHD1	0.254919	1.93066e-11			CCDC86	S47	3.24776	0.00223206
TNN	0.074772	2.60853e-07			DCLRE1B	0.528991	9.2707e-06			PRKCB	S654	0.190384	0.0375222
DNAJC5	0.586729	0.0134883			HOXA1	0.255874	1.19779e-06			FAM53B	S167	0.589215	0.000207092
DNAJC8	0.656365	0.0131729			DCST2	1.74188	0.01072			EPS8L3	S488	0.598365	0.0268537
DNAL4	0.0712226	0.0180689			FAM131B	0.256065	4.05868e-06			FLNA	S1533	0.220172	0.0241937
DNASE1	5.37484	1.44689e-23			DDAH2	0.624298	1.82058e-08			CTNND1	T177	5.53345	0.0338128
STOML1	0.075002	3.60076e-06			DDC	3.63757	6.10427e-13			UNC13D	S150	2.34418	0.0346624
FKBP10	0.0752227	2.92555e-42			DDIT3	0.478931	0.00633129			AAK1	T653	1.56877	0.0401438
DNM1	0.57446	9.39683e-10			DDO	2.70289	7.66764e-06			NAP1L1	T64	7.53966	0.0013338
GPRC5A	0.0754816	6.74504e-25			DDR1	0.624797	2.75237e-07			ZNF652	S197	0.392036	0.0143444
EFCAB4A	0.0759166	7.58977e-08			DDTL	1.75272	0.00127619			ZNF639	S88	0.585987	0.0371234
DNTTIP1	0.270096	0.0224492			DDX21	0.593708	3.1009e-07			PPL	S1657	4.59456	0.000260025
DNTTIP2	0.529453	5.44147e-08			DDX31	0.553065	2.95659e-11			DNTTIP2	S117	3.0839	0.00791699
HTRA1	0.0759882	6.71404e-23			DDX43	0.500911	0.0312069			CHMP2A	S203	3.17685	0.0257732
PDCD2L	0.0760965	1.73994e-08			DDX56	1.80214	4.982e-11			CALD1	S12	0.353641	0.00510802
DOCK6	0.576431	2.18844e-09			DEFA5	14.6489	2.88622e-18			C9orf30	S98	3.55137	0.000244783
NGRN	0.0763304	0.000145602			DEFA6	16.3587	5.97421e-15			MACF1	S280	14.9205	0.000518981
ERN2	0.0772495	7.09689e-16			DEFB124	0.517473	0.0314208			UBAP2L	S453	2.38226	0.0296044
P4HA2	0.077341	1.88186e-36			DEGS2	2.00143	3.03315e-07			FASN	T2204	3.14832	0.000525314
DOK1	0.534975	4.33451e-07			DENND4C	1.57649	5.85142e-09			SLC6A19	S17	0.0475462	2.25e-08
DOK3	0.516156	1.04238e-05			DENND5A	0.565633	1.97445e-08			EPB41	S542	0.192797	0.0232825
DOLPP1	2.19705	1.94298e-07			DENND5B	2.21442	7.26794e-12			KLC4	S590	0.519778	8.89473e-06
DOM3Z	0.0824218	0.0179539			DEPDC1	0.521589	0.00712932			EPS8L3	S523	0.0233095	3.96564e-06
DOPEY1	6.06827	0.00174121			DEPDC7	5.2758	1.17222e-11			PLEKHA7	S604	0.225777	0.00102101
DOPEY2	1.55375	0.000424314			DERL3	2.30651	1.17204e-09			RAI14	T297	3.13927	0.0469168
IQGAP3	0.0775166	9.54158e-13			DFNA5	2.2613	8.59259e-06			PLEKHA7	S571	0.28862	0.00812493
DPCR1	0.0351692	0.0320416			DGAT1	4.91007	2.31378e-19			MYLK	T1705	3.45615	0.0041412
WDR54	0.0777638	1.53229e-06			DGCR6	1.75049	4.46106e-07			PKP2	S155	19.8102	7.60858e-05
DPF2	0.627489	0.00139159			DGKA	2.54343	1.42029e-14			MAP7D1	S446	2.86839	0.00566411
EPHB4	0.0778851	7.54303e-23			DGKG	2.28679	2.54051e-08			LMNA	S390	2.39676	0.00637211
DPH2	0.574132	0.000643555			DGKH	0.532459	4.1417e-11			EPN1	S435	0.373193	2.69144e-06
DPP3	0.543716	3.3003e-19			DGKI	0.663435	2.5005e-05			BIN1	S303	2.73504	0.00748609
DPP4	2.46467	7.33319e-27			DGKQ	1.52839	1.19753e-07			ITPKB	S43	0.398228	0.0246071
FUT11	0.0782648	1.7544e-10			DHDH	7.69544	0.00860607			RAI14	S412	5.58239	2.72524e-05
DPYD	2.37121	7.35984e-19			DHRS1	2.183	3.80219e-09			PCYT1A	S315	0.138271	1.62664e-05
DPYS	0.428067	0.0383532			DHRS11	6.90156	3.15289e-20			ARID1A	S772	0.445586	0.0442442
ETNK1	0.0788538	0.000423911			DHRS4	1.8134	2.08718e-05			C15orf52	S201	2.20503	9.87012e-07
DPYSL5	17.3859	4.65913e-05			DHRS4L2	1.95272	2.93786e-05			FNIP1	S232	0.201712	0.0150965
DQX1	4.60184	7.23311e-31			EDNRA	0.256129	3.91585e-09			PWP1	S485	0.438823	0.00234208
VCAN	0.0792678	8.03417e-37			RTDR1	0.256169	0.000689417			UBAP2L	S609	2.85462	1.62446e-06
DROSHA	0.450596	0.0390041			DIRAS2	3.15495	0.00157976			SGK223	S780	3.25086	0.0254315
SDC2	0.0796661	0.00195447			DIRAS3	0.527563	0.0157386			NSUN2	S708	3.52818	0.0148917
DSG3	0.125666	0.0162074			DISP2	3.1524	1.669e-09			PRAM1	S334	6.69639	0.00180324
DSN1	0.350045	0.00630939			CTHRC1	0.256228	9.64199e-08			EPB41L3	S960	0.0839987	0.00111327
DSTN	0.612413	2.43625e-05			EFNA3	0.25635	2.6293e-06			KIAA1109	S2603	0.174223	0.0215044
DTD1	0.472342	0.010226			DLEC1	1.5891	0.000549856			FUBP3	T76	2.85532	0.0189537
RIPK2	0.0801727	3.62387e-18			C10orf113	0.256448	3.67024e-06			PLEC	S4237	4.2985	7.99064e-05
LEPREL4	0.080252	1.45817e-18			FOSL1	0.25681	8.35727e-11			SYNPO	S681	0.147508	0.000964419
TK1	0.0802899	3.09803e-17			DMBT1	3.35185	2.80936e-13			CHD8	S1716	4.4401	0.0302859
GSDMA	0.0807679	5.09596e-05			NMU	0.256982	2.07123e-05			PALLD	S44	13.8547	0.00870734
PROX1	0.0812411	0.00106129			COL8A2	0.25756	8.18063e-10			PRKD1	S205	2.05795	0.0186522
UHRF1	0.0817962	1.2169e-18			DMXL2	1.96239	6.21417e-14			KANK2	S356	0.541157	0.00681942
RNF149	0.0819086	5.7025e-07			DNAAF2	1.57094	0.0010636			NKTR	S463	4.84964	0.00981558
ITGAX	0.0822072	2.92403e-34			DNAH1	1.50017	4.92586e-07			TP53BP1	S299	4.48311	0.00905082
DUSP14	0.547827	2.46391e-11			DNAH11	1.93731	0.00685477			KIAA1211	S1042	0.311428	0.0144249
DUSP23	0.588224	1.35985e-09			MUC4	0.258437	0.000382983			MGA	S924	3.94726	0.00212492
DUSP27	5.49327	0.0184243			C2CD4A	0.258663	6.68275e-07			PDLIM2	S124	0.56264	0.00767008
DUSP3	0.608026	4.78211e-05			C2CD4B	0.25969	7.59252e-07			PRR12	S865	2.30811	0.0340677
DUT	0.602401	9.72306e-10			DNAJB5	1.59027	0.00239535			KIAA1109	S3562	0.261459	0.0213702
FOXP4	0.0827308	8.50544e-06			DNAJB7	7.1895	3.66966e-13			PPP1R13L	S187	15.4786	2.19949e-06
GPT2	0.0829188	3.34999e-11			DNAJC10	0.587526	3.31075e-09			ADNP	S709	2.13615	0.0434648
IGFBP7	0.0841386	1.20504e-29			DNAJC22	1.78265	3.61281e-08			ARHGEF12	S1308	5.70236	0.0206891
LTBP1	0.0844919	2.26093e-49			DNAJC4	1.54618	1.27435e-07			SSFA2	T1156	3.51993	2.5574e-07
DYNLRB1	0.628898	1.85144e-05			DNAL1	0.526441	3.232e-09			BAIAP2L1	S331	1.90152	0.00203727
E2F3	0.572401	0.00616727			PGM2L1	0.25982	8.43355e-14			SSBP3	T340	2.12277	0.0343916
CAPS	0.0846975	6.85311e-23			DNASE1	1.67322	1.55639e-08			LMO7	T763	3.12472	0.00911069
SPC24	0.0853277	6.01515e-09			DNASE1L2	0.618166	0.000142784			ANK3	S1826	0.279928	0.0147967
LILRA6	0.0856935	0.000134531			DNASE1L3	5.07495	5.07163e-09			PSEN2	S25	2.79704	0.0451935
USP54	0.0857584	6.91296e-09			S100P	0.259831	1.60307e-08			LARP4B	S601	2.1414	9.40643e-05
ECHDC2	2.07704	3.27891e-14			DNM3	0.661682	0.000110709			HIC1	S366	0.486188	0.00234038
RMND5A	0.0861096	0.000159948			DNMT3B	0.633981	0.000607129			USP6NL	S659	13.4042	2.65466e-05
FAM83D	0.0863535	2.14065e-14			HOXD1	0.260538	0.000671238			CAPN2	T464	7.22464	0.0260804
EDEM2	1.94225	0.0272193			DOHH	2.70565	2.384e-09			EPS8L1	S182	5.8326	0.00500398
PLCB4	0.086528	1.51811e-17			OLFML2B	0.261316	3.29316e-11			RALGAPA1	S861	0.51012	0.0489621
CXCL9	0.0867749	1.16622e-06			DOK7	0.545919	5.84771e-05			PLEC	S4241	3.98733	0.0164909
EEF1B2	0.601449	1.9311e-12			DOLPP1	1.75862	4.65877e-07			RPLP1	S101	9.71153	0.0299995
EEF1D	0.574824	4.26989e-15			DOPEY2	1.53639	3.51949e-06			FILIP1L	S1000	7.10214	2.85609e-05
EEF1G	0.627549	4.9178e-13			DOT1L	1.66154	1.91084e-12			MARCKS	S147	2.21018	0.0252162
KRT7	0.0872468	7.285e-37			DACT2	0.262999	0.000972804			CTNND1	S349	0.552758	6.72416e-08
EMR2	0.0872549	0.00116848			DPEP1	2.32478	4.29201e-09			TMSB4X	S2	3.70346	0.0256184
DDB2	0.0876515	3.77199e-10			DPH2	0.583947	1.62448e-07			KCNJ13	T327	0.0636584	4.40449e-06
EFNB2	0.490182	0.0491867			DPH5	0.648152	0.000225034			RBL2	T401	2.88469	0.0477034
CYHR1	0.0876545	4.64476e-05			DPM1	0.633506	0.00753119			DAPK3	S312	2.27978	0.0154297
TTC33	0.0878053	0.00139092			DPP10	2.28081	0.00338307			ANK2	T1720	0.163297	0.0199378
EGLN1	0.333712	0.0156775			DPP4	3.40311	2.93344e-11			C11orf9	S294	6.8926	0.00437929
RBM38	0.0884772	0.000238164			IER3	0.263237	1.05187e-15			LARP4B	S718	2.76939	0.0347595
EHBP1L1	0.655921	8.72331e-08			SLC11A1	0.263241	2.72587e-10			KIAA1462	S1044	5.62929	0.000165786
EHD3	0.658395	0.0436925			DPY19L4	0.604179	4.03892e-07			PTGES3	S113	2.83791	0.0464265
SPRY2	0.0894278	7.45493e-06			DPYD	1.59755	6.42051e-08			TPD52	S131	0.166106	0.000182366
EHHADH	2.9501	1.80809e-26			DPYSL2	0.583497	6.35491e-09			KIAA1671	S1488	0.36528	3.94795e-05
MPO	0.0907196	1.73533e-37			CELSR3	0.263747	1.35578e-08			NUFIP2	S652	4.09367	0.0211552
NME4	0.0914274	8.62506e-07			DPYSL4	0.484985	0.00605058			SH3BP1	S550	0.625898	0.0145461
EI24	0.639886	0.0324545			DQX1	2.45364	2.91191e-10			NUMA1	S1969	0.481489	0.015314
COPZ2	0.0918175	0.000707031			DRAM1	0.554482	5.61578e-07			EEPD1	S160	4.20004	0.0184878
EIF2AK2	0.623	2.84581e-09			HSF2BP	0.264221	1.96429e-07			SYNPO	T539	4.11896	0.00142257
EIF2AK4	0.256969	0.0255763			DRD2	0.567115	0.00149167			STMN1	S25	0.379706	0.000265011
EIF3H	2.00191	0.0321368			DSC2	1.79683	4.75004e-07			SNTB2	S95	0.448284	1.551e-06
EIF4E	0.62437	0.000160777			DSCC1	2.19482	0.0429119			SVIL	T426	3.1423	0.00265391
ZNHIT6	0.0922018	3.54463e-09			HOXB3	0.264776	1.06244e-14			NDRG1	S330	0.362756	2.01676e-05
EIF4G1	0.663704	1.18765e-12			DTD1	0.581872	1.25883e-05			KRT14	S128	7.61013	0.0285492
EIF4G3	0.603696	1.31399e-06			DTL	0.656687	0.0106644			MOCOS	S530	0.113108	0.00011811
EIF5A2	0.0885843	0.00354613			DTNB	0.635346	1.56804e-06			HN1L	S97	2.86332	0.036358
CEP170	0.0922122	4.09637e-16			DTX3	0.661572	0.00082319			TANC2	S1530	11.808	0.00059521
ELF2	0.303823	0.00728112			FNDC1	0.264957	2.84982e-08			NCOA6	T1880	0.481061	0.00337933
CAMSAP1	0.0932518	1.85113e-07			MAP9	0.265164	1.95758e-08			C13orf23	S613	2.16197	0.0296966
ELMOD2	1.65762	0.00512262			RARG	0.26547	1.42993e-14			ARHGAP9	S113	0.175307	0.00663005
ELN	0.207506	0.0114766			COX6B2	0.265803	9.43695e-06			SVIL	S270	4.68703	0.00538829
TTC21B	0.0933937	0.00195447			GPX8	0.26625	2.80158e-10			MST4	S4	2.03118	0.0117278
ELP2	0.597314	0.00133179			DUSP26	3.41042	0.000974313			MBD1	S297	0.161091	0.0187109
EMB	4.00962	6.64553e-11			PTGS2	0.26635	1.33769e-05			PEBP1	S54	0.109544	0.0112887
EMG1	0.571947	5.49194e-08			DUSP7	0.635585	4.6306e-06			PARP4	S1349	2.55321	0.0118769
EMILIN1	0.523552	3.4803e-11			DYNC1I1	0.527352	8.32972e-06			PALM3	T151	30.3878	0.000337061
FREM2	0.0939815	7.15279e-05			DYNC2H1	0.620788	0.00505262			SRPK2	S505	9.02486	0.00214432
EML1	1.64538	1.18397e-10			DYNC2LI1	0.666622	0.00395716			PLEKHA5	T862	8.02904	0.000547183
RETN	0.0940322	1.53052e-19			DYNLL1	0.640189	2.99535e-06			SRPK2	T509	7.24624	0.0138558
LAMA3	0.0944067	7.10745e-24			IGFN1	0.266429	0.00357522			PDLIM2	S161	0.38117	0.0158878
ENDOG	2.61348	3.40062e-09			FOXQ1	0.266442	1.09562e-11			HMGXB4	S502	6.00001	0.0163293
DALRD3	0.0945088	2.13175e-05			DZIP1	0.546327	0.000967154			UBB	S65	10.4849	0.0436551
ENO3	1.80009	0.0415909			FREM2	0.266556	6.56978e-05			RPS6KB2	S423	0.41124	0.0120861
ENOPH1	0.611113	6.83939e-09			E2F1	0.5847	0.00749804			COBL	S741	0.255743	0.00203651
ENPEP	10.1377	8.40558e-45			E2F2	1.64693	8.00387e-05			ELF1	S144	3.20688	0.0318693
ENPP1	0.299615	0.0172406			EAF2	1.85634	0.00242419			HNRNPD	S190	1.86571	0.0181804
ENPP2	3.18252	2.74404e-11			EARS2	0.660031	1.23343e-06			FAM122B	S25	2.239	0.0154224
ENPP3	8.66104	1.70758e-29			RNF183	0.266606	1.4947e-07			SLC9A3R1	S280	0.108365	7.36186e-09
ENPP6	17.0878	1.01556e-57			EBF4	0.51792	2.08345e-06			ZNF280C	S80	5.7574	0.0128741
ENPP7	57.6522	7.18057e-34			EBLN2	1.64012	0.00134242			PKP2	S329	0.613839	0.00420184
HELZ2	0.0946148	1.85711e-23			EBPL	0.58756	8.91423e-07			PAG1	S296	0.0614164	0.0121827
ENTPD4	0.435192	0.0489809			ECHDC2	1.67842	5.64363e-11			VCL	S795	5.01454	0.00140783
ENTPD5	6.49593	5.62719e-35			LDLRAD1	0.266952	1.51056e-05			RPS6KA3	S415	0.572379	0.0103438
ENTPD7	3.52814	2.62704e-09			TMEM163	0.266959	1.7688e-08			DOCK9	S926	1.8544	0.0163824
ENTPD8	8.76408	1.33841e-10			CBX2	0.268203	1.51038e-08			PLEKHA7	T454	0.170004	0.000136548
PPP1R9A	0.0947621	5.58409e-06			EDF1	1.57441	5.52851e-09			KIAA1468	S141	5.23163	0.0270841
EPB41	1.54958	0.000410661			EDN1	0.602894	0.000827641			LIMA1	S432	14.0662	0.0107166
KIF2C	0.0948457	1.0281e-10			EDN2	4.15329	2.4345e-07			NES	S1590	0.291021	0.0227041
EPB41L3	4.48083	2.23711e-44			EDN3	5.85209	1.16109e-13			PDCD4	S313	0.154395	4.43537e-07
EPB42	2.82047	3.28901e-18			MGP	0.268307	4.4453e-09			FLNA	S959	0.121656	0.00960916
SURF6	0.0950295	2.36454e-05			KIAA1462	0.268452	1.06568e-11			AKAP8	S328	13.088	0.0101158
F5	0.0965042	8.33545e-09			EEF1E1	0.6297	0.00160622			KAT2B	S117	0.195435	0.015802
EPHA3	0.00319367	0.0174636			EFCAB6	0.574496	0.0017061			CAMKK1	S496	0.46181	0.0276908
PRKAA2	0.0966019	0.00114495			EFEMP1	0.581389	0.000256682			ALB	T444	2.92458	0.0426083
SYTL4	0.0970829	2.38921e-13			EFEMP2	0.529666	7.47928e-06			BAIAP2L1	S414	2.43015	0.00189007
EPHX2	4.07009	3.33354e-39			EFNA1	1.75501	1.53894e-07			HELZ	T1163	2.47597	0.0176739
EPN2	0.412669	0.00999624			EFNA2	1.63314	0.000457166			CENPA	S19	1.72844	0.00452053
EPN3	0.514778	0.0150528			ITGBL1	0.268463	1.89716e-09			SORBS2	S259	0.32538	0.000249475
EHF	0.0971161	4.63148e-05			MEX3A	0.268497	2.86686e-09			NOP56	S520	4.87315	0.0248165
EPS8L2	2.18545	6.07046e-21			EGFL7	0.646599	0.0136963			CAMK2D	T287	0.318499	0.0205066
EPS8L3	2.396	1.12619e-24			CEACAM4	0.268639	1.88562e-05			FOXK1	T436	6.60747	0.00814527
EPX	2.12402	1.27962e-21			EHD2	0.599511	5.09967e-05			MACF1	S1860	1.70157	0.00131062
ERAP1	1.51494	7.30494e-07			EHD3	0.612652	5.83328e-06			TP53BP1	T927	3.24785	0.0297792
GRAMD1A	0.0975013	4.83139e-12			EHD4	0.62429	1.72801e-08			C9orf5	S325	7.59252	0.0460338
KCNN4	0.0978561	3.40428e-12			EHF	0.560245	2.09936e-07			MARCKSL1	S104	4.14293	0.00237027
MAN2A2	0.0986222	3.66137e-10			EHHADH	1.98124	3.54516e-07			SMARCA2	S172	0.385483	0.000158263
DSCC1	0.0986725	2.7177e-09			EID2B	0.387475	0.00624983			C19orf21	S78	0.401527	0.000801275
ERI1	0.531737	0.0453941			EIF2S2	0.567142	5.51057e-07			ACTN4	S159	5.13919	0.00341029
ERICH1	0.170971	0.00345014			EIF3J	0.664131	6.64062e-06			HSF1	T323	2.77742	0.0257296
CLSTN1	0.098835	7.43897e-14			EIF4EBP1	0.661035	0.00295726			ZC3H12A	S497	4.20604	0.026361
ERCC6L	0.0989329	1.21537e-06			KRT80	0.269401	2.1875e-08			LUZP1	T679	0.121767	0.0493181
EHBP1	0.09908	1.61915e-10			ELANE	5.03518	0.0129839			MAPT	S375	0.2676	0.00185512
ERO1LB	2.27894	3.22119e-10			ELFN1	0.58994	0.000545596			ANK3	S1444	0.190586	2.63451e-08
ERP27	0.134186	0.0106465			GAS1	0.270486	0.000303201			PPP1CA	T320	3.67477	2.13168e-06
ESAM	1.51638	0.0222696			ELK3	0.5065	1.2413e-09			MKL1	T450	2.62985	0.035145
ST3GAL4	0.0997495	6.79723e-06			ELK4	0.632617	1.32006e-09			CPSF7	T203	1.59307	0.0261506
ESPN	13.3485	2.01096e-40			ELL3	2.51434	0.00245044			PIK3C2A	S329	0.171549	0.0165363
ESRP1	0.58895	5.86432e-08			SPP1	0.270635	7.52946e-07			CLCC1	S438	0.532221	0.0492902
ESRP2	0.574468	9.51621e-06			EMB	1.6656	4.69074e-06			JUP	S182	2.55658	0.00086439
ESYT1	0.58039	4.01065e-24			EMILIN1	0.560888	2.457e-06			TP53BP1	S505	18.6161	1.82355e-05
ESYT2	0.593261	1.06473e-14			EMILIN3	2.05067	0.000449317			FAM117B	S220	11.8364	0.00247981
ETFA	1.73773	9.80593e-12			EMP1	0.530841	4.48614e-05			VCL	S290	2.83005	0.00020875
ETFB	1.66045	1.37959e-12			EMP2	0.646535	9.38472e-05			DGAT1	T12	0.137178	0.00714344
ETFDH	4.18482	1.20941e-29			ENAH	0.533475	1.00995e-10			UBE2J1	T267	0.382198	0.0162739
HOPX	0.0997631	4.50938e-05			ENAM	3.98754	9.32676e-08			SSBP3	S327	0.618692	0.0473234
ADAM9	0.101048	4.48155e-14			BACE2	0.271223	5.28226e-16			RAB3GAP1	S537	2.75806	0.0320707
EVI2A	13.6144	0.000442234			ENO2	0.575004	1.13702e-05			BCAS1	S552	0.206134	0.00150617
EVI2B	1.6042	0.00513803			ENOPH1	0.647454	7.90184e-06			PLEKHA7	S612	6.56057	0.00765351
LRRC20	0.101173	2.64368e-10			ENPEP	7.73949	1.16128e-17			RICTOR	S1284	2.13164	0.0267067
SLIT2	0.101275	4.73331e-06			ENPP2	2.19296	2.83924e-10			C1orf9	S1182	2.38274	0.038597
EXOC3	0.665047	0.000270858			ENPP3	6.9862	2.56716e-10			DTX3L	S9	1.63236	0.0390254
EXOC3L4	16.7127	2.80824e-40			ENPP5	0.607747	0.0306823			RTN4	S11	2.19148	0.0328793
CEACAM8	0.101325	3.44209e-18			ENPP6	3.32742	0.00207974			FUNDC2	S151	0.287009	0.00117298
EXOSC2	0.563805	9.49177e-11			ENPP7	21.7142	2.77496e-17			FOXP4	S541	2.21134	0.0278265
EXOSC4	0.534113	1.04669e-06			ENTPD1	0.641618	9.20763e-05			ZC3H14	S343	0.398636	0.0175426
EXOSC5	0.572576	4.34211e-06			ENTPD5	2.74357	1.27118e-14			OPTN	S206	0.411589	0.0192731
EXOSC6	0.600282	1.95459e-09			ENTPD7	3.21102	5.41522e-15			HNF4G	S136	0.14352	0.00835538
PLXNC1	0.101642	3.40164e-09			ENTPD8	2.46225	5.52238e-10			STMN1	S16	0.546303	0.014208
PHLDA2	0.10212	3.8412e-05			ZNF860	0.271496	3.17651e-07			PTTG2	S165	2.88976	0.00270948
EXOSC9	0.543595	1.19804e-07			LMCD1	0.27158	4.48011e-10			SH3GL1	S240	0.374875	0.0284056
EXT2	0.422164	0.0246448			EPB41L3	3.81351	2.20311e-16			KANK2	S540	0.496819	0.00543274
EXTL2	0.159494	0.00648197			EPB41L4B	1.9433	7.488e-09			PPP1R1A	S67	0.194999	0.0360743
EXTL3	0.0171906	0.0309014			TFF1	0.271888	0.00214121			AHDC1	S1549	8.90103	0.0281219
CDC27	0.102738	2.75205e-06			PCDHB15	0.272637	6.18753e-07			KIAA1704	S28	3.73154	0.0357055
NIP7	0.102955	1.54598e-13			TNFRSF8	0.273618	4.72555e-06			RANBP10	S369	2.17537	0.0460946
F11	0.245825	0.0348876			EPHB3	0.556384	0.00354043			C19orf21	S156	0.308032	0.000852706
PGM2L1	0.102955	2.42261e-46			KCND2	0.27382	3.03986e-09			GATAD2A	S548	12.8368	0.00688653
F13A1	0.478496	0.0312618			EPHX2	3.93696	7.56655e-18			BRD1	S128	3.34292	0.0127096
F2	0.604684	9.184e-05			EPN1	1.78611	1.32688e-12			SEC16B	S235	0.189611	0.0310513
ZBTB20	0.103428	0.000307313			TMEM213	0.274514	0.000179394			TJP1	S277	4.25179	0.00113239
MORC2	0.10359	8.65297e-10			EPS8L2	1.85839	1.80676e-09			H2AFY	T129	1.80713	0.0186315
F9	0.161713	0.0037758			EPS8L3	3.04376	1.96966e-16			PLEC	S4461	7.07295	0.0244017
FA2H	0.539344	2.68153e-06			ERAP1	1.54553	4.83472e-08			SYNC	S325	4.24203	0.00268146
FAAH	2.49784	3.16618e-13			ERAP2	1.64975	2.75016e-06			SLC43A2	S297	0.11802	0.00169944
FABP1	5.54649	1.20922e-46			ERCC2	0.553838	2.06948e-07			SCG2	S268	0.147891	0.0239056
FABP2	13.4089	9.19656e-51			ERG	0.662943	0.00250067			PPL	S14	47.628	0.00681707
RBBP8NL	0.104058	3.6107e-13			CA12	0.27507	3.57507e-09			PLEKHG3	S981	5.88331	0.00291746
FABP4	2.26359	1.34645e-21			ERO1L	0.578221	3.18255e-08			ZMYM2	S838	6.84654	0.011998
GPX7	0.104419	4.26162e-25			ERP27	0.385148	0.00510103			TNKS1BP1	S672	1.52942	0.0111798
TTC39A	0.10528	1.856e-10			PCDHB14	0.275362	4.80264e-10			SYNPO	S718	0.177566	0.00694929
FAHD2A	2.56085	4.53703e-12			ESAM	0.623465	7.974e-05			FAM53C	S234	5.0741	0.000200059
CDC34	0.106026	1.58098e-06			ESCO2	2.59518	3.16503e-07			MAP1A	S2449	3.30952	0.0225095
ISLR	0.107564	2.66373e-30			TPRG1	0.275874	4.39717e-08			KRT20	S15	0.246116	0.000381358
EPHB3	0.108307	4.99854e-08			ESPL1	1.95351	4.95025e-08			KRT18	S305	6.12942	0.0109705
THBS1	0.10833	6.34442e-36			ESPN	3.31045	3.27572e-17			PLEKHA5	S410	4.56343	0.0158866
FAM110C	19.6606	0.00209021			ESPNL	2.00683	0.0132461			EEF1A1	T23	3.66281	0.0151013
FAM115A	0.0052389	0.0174636			ESR2	2.48807	2.49741e-08			AUTS2	S1233	2.22854	0.00578598
FAM118A	0.355632	0.00356964			ESRRA	1.91138	3.23342e-12			EPN3	S393	7.14658	0.0109221
FAM120B	0.64369	0.000892081			ESRRG	2.6791	2.08363e-09			KIAA1522	S988	0.581152	0.00594551
NKRF	0.108423	9.57406e-09			ESYT1	0.641215	7.68158e-08			MTA1	S449	0.376058	0.00926387
FAM126B	3.33503	0.00320109			ETFB	1.63501	4.02721e-08			HIST1H1C	S2	0.489816	3.12759e-08
FAM13A	4.50317	4.92251e-15			ETFDH	2.74285	5.52561e-13			RAB3IL1	S168	3.13947	0.0345585
FAM160A1	0.474896	0.023196			FAM162B	0.276401	4.79127e-06			RB1	T373	4.31495	9.63035e-06
ATP11A	0.10885	2.8642e-24			CD70	0.276796	0.00316319			RAP1GAP2	S9	6.00391	0.000369025
FAM168A	0.420783	0.0250114			ETV5	0.544979	2.00934e-06			TC2N	S168	4.5743	0.000269645
ARHGEF28	0.10887	1.77387e-05			ETV6	0.606628	3.81859e-13			ABLIM3	S282	3.54193	0.0307213
FAM170A	0.214059	0.0156906			EVC	0.541675	2.50444e-05			XRN2	S470	5.41683	0.0237027
SLC2A6	0.108987	4.86883e-07			EVC2	0.581893	0.00132587			TNS1	T1105	0.498501	7.7566e-05
FAM173A	0.45195	0.00510917			BICC1	0.277157	1.30643e-07			ARHGAP39	S286	9.95871	0.00225486
FAM175A	0.325871	0.0323322			EXOC3L4	3.3101	1.57279e-15			CHD7	S2559	2.04274	0.0386848
FAM177A1	0.582976	0.0291818			EXOSC5	0.562605	0.00241356			KRT19	S14	3.05724	4.046e-05
FAM186A	1.55066	9.92887e-05			SLC4A3	0.27723	9.16214e-09			LGALS4	T78	7.02606	0.00750995
FAM192A	0.583604	0.0082247			EXTL2	0.629653	0.0013853			HIST1H1B	S18	2.12924	0.0460588
FAM195A	1.94302	0.000601731			WT1	0.278393	0.00333012			FLNB	S1505	4.05089	0.00406941
APOF	0.109186	0.00143697			F11	3.75359	2.77739e-08			PHLDB2	S495	3.16845	0.0257814
PODN	0.10995	1.85578e-09			F12	2.22086	0.0150167			PI4KB	S496	0.499835	0.00589814
FAM206A	17.9633	0.00250602			F2	3.11379	0.02631			MAPT	T188	0.0448442	4.75819e-07
GNL3L	0.110025	3.64208e-07			CX3CR1	0.278759	8.84495e-05			ABCC3	S908	9.06782	0.029085
MFAP4	0.110119	9.83226e-22			F2RL1	1.80734	0.00117737			CBX8	S311	3.4584	0.00363605
FAM20A	0.167958	0.00686156			AEBP1	0.278921	4.47983e-12			PLEC	S4467	4.73988	7.09046e-05
TMEM63A	0.110312	9.61319e-36			F2RL3	0.633645	0.036377			TP53BP1	S371	2.62422	0.0104789
FAM210B	0.260384	0.0241473			F5	0.631944	1.08149e-05			ZNF185	S465	13.317	0.00245745
FAM211A	3.77063	2.07348e-20			F7	2.69274	0.0213172			TNS1	S1400	3.33506	0.0111886
FAM219B	0.0324675	0.0176257			FA2H	0.623297	0.00232935			R3HDM1	S381	1.66361	0.0271318
FAM3B	3.80649	5.08345e-28			FAAH	1.95216	8.00844e-09			FBXL2	T404	6.79171	0.000616693
FAM46C	2.19543	0.000190569			FABP1	16.4959	2.54327e-19			CEP350	S1818	0.377219	0.00231215
FAM49B	0.572155	5.74873e-09			FABP2	10.573	1.67203e-14			ANK1	T1419	0.172894	1.62468e-05
NFATC4	0.110326	0.00197298			FADD	0.570499	2.51239e-05			HSF1	S303	1.71619	0.0247542
FAM63A	5.68462	1.16486e-13			FADS1	0.605363	0.00359178			TUBB4	S172	3.81645	0.0062846
FAM63B	0.296601	0.00432416			FADS2	0.62078	0.0145954			TALDO1	S237	0.567972	0.0209981
PDRG1	0.110696	4.41272e-08			FADS3	0.632182	0.000458439			MYOF	T172	22.8484	6.87665e-05
FAM73B	17.196	1.7135e-09			FADS6	7.51123	3.98695e-09			CCDC6	S52	10.4527	0.0283457
RAI14	0.110942	1.37063e-20			FAHD1	1.88265	4.028e-09			ACBD3	S43	3.92001	0.00119149
MAGIX	0.112411	2.70188e-06			FAHD2A	2.14333	1.98109e-11			PALLD	S669	1.83527	0.0313754
FAM84A	0.266336	0.033463			FAIM	0.531429	0.000195161			TNKS1BP1	S1620	6.48617	0.0467476
FAM84B	0.55831	3.41841e-08			FAM102A	1.80942	5.87226e-10			MAP4	S280	2.40962	0.000295717
IGFBP6	0.112492	7.5445e-08			FAM103A1	0.656763	0.00253644			POM121C	S128	6.70381	0.00913018
FAM91A1	0.644532	0.00541359			FAM107A	1.96251	0.00118111			KIAA0947	S255	4.89193	0.011731
FAM96B	0.665304	0.000198862			FAM107B	0.560024	8.30632e-07			CASZ1	S1758	0.493381	0.0213554
FAM98A	0.540196	5.9987e-06			FAM109A	1.62468	6.17841e-08			ANLN	S182	14.968	0.00100004
FANCD2	0.611389	0.00647408			FAM109B	0.619537	0.000433798			EPS8L3	S527	0.0624023	2.41668e-09
HK2	0.112742	9.01303e-49			FAM110B	0.601806	4.07013e-05			PHRF1	S813	2.57718	0.00914614
SNAP47	0.112986	7.35701e-05			FAM110C	1.62798	1.20446e-05			NUFIP2	S572	2.76848	4.96932e-05
FAR1	2.8438	4.34573e-14			FAM111B	0.537018	0.000394099			44811	S333	6.95249	0.00100876
CHTF8	0.113059	8.93008e-05			FAM124A	0.5292	0.000677614			ATP13A3	S817	3.44085	0.0129464
EVPL	0.113076	2.33627e-23			FAM129B	0.623476	6.80203e-06			FLNA	S2216	0.338533	0.00773024
FAT1	0.623092	0.00186659			FAP	0.279973	3.7631e-11			MTOR	S1261	1.78024	0.00603113
OASL	0.113224	1.05731e-24			FAM132A	2.34878	1.42789e-05			PLEKHA7	S569	0.337966	2.69759e-06
FBL	0.631494	1.90184e-07			FAM13A	2.21702	9.03731e-13			SIPA1L1	S1549	2.25046	0.00662821
RAB11FIP5	0.113848	4.90594e-27			C14orf105	0.280154	3.1554e-06			SORBS1	S294	0.573463	0.0388445
POLR1B	0.113866	2.2525e-09			FAM151A	3.64924	5.92027e-10			SDPR	S25	0.217764	0.0425202
ITGAM	0.114552	1.24008e-30			FAM154B	0.584231	0.00217954			CEP170	S838	3.82373	0.0470119
FBP1	4.1155	6.50758e-42			SOX8	0.280521	0.000270852			POF1B	S98	2.65611	0.0196007
FBP2	5.75434	2.88288e-30			FAM160A2	1.67317	2.05266e-09			NBEAL2	S759	7.79256	0.00602502
TYMS	0.114963	0.00147517			VENTX	0.280614	7.58903e-06			RAF1	S257	0.206914	0.0114475
MNDA	0.114975	3.46819e-27			COL5A1	0.280743	3.85979e-14			KANK2	S375	0.506494	7.93311e-05
SEPN1	0.11514	8.58271e-05			SLCO1B3	0.280885	0.00099632			PDX1	S268	0.116078	3.99936e-08
FBXO16	2.82976	0.0240321			FAM169A	0.635313	0.0038635			PPIG	S356	1.7439	0.0462022
FBXO18	0.0682832	0.03718			FAM171B	0.563949	0.00263264			AKAP12	S612	0.595945	0.0296577
FBXO28	0.366635	0.0348219			FAM174B	0.561765	9.06477e-05			FLVCR1	S536	0.225942	0.00592216
FBXO3	0.57716	0.0437563			FAM183A	0.112385	0.00496543			ZMYND8	S426	1.96543	0.0189752
UBE2C	0.115318	8.54989e-18			AHNAK2	0.280917	3.44732e-12			UBE2J1	S268	0.429539	0.0274601
FBXO46	0.0653061	0.00376374			FAM189A1	1.70361	0.000512233			CLEC16A	S980	0.418505	0.0165967
DPY19L1	0.116342	9.52152e-08			FAM189B	0.581891	5.53238e-09			SLC9A3R1	S290	0.252801	0.00222645
AHNAK2	0.116372	7.21098e-15			FAM195A	1.96462	1.19546e-11			S100A9	T113	18.2137	0.0473941
FCGBP	6.24921	2.48802e-51			NWD1	0.281168	2.71152e-07			LMNA	S12	1.71212	0.003892
NOTCH1	0.116511	1.14848e-08			BMP4	0.281356	0.000173242			ZFC3H1	S949	0.374455	0.0272016
FCGR2A	0.0829625	0.00338498			PKHD1	0.2821	3.54573e-07			AKAP13	S983	5.11747	0.0195614
FCGR3B	0.38843	0.0329202			FAM200B	1.62453	0.000248912			KRT18	T8	6.60718	0.0194258
FCGRT	1.73251	1.22195e-11			FAM20B	0.587591	1.04803e-09			NEXN	S80	2.9802	0.0400719
FBLN5	0.116657	2.26356e-29			FAM210B	0.651217	7.88021e-05			VIM	S22	2.9846	0.00554557
FCRL5	4.98735	0.00145556			FAM211A	3.56107	5.17135e-17			CCDC86	S58	2.4714	0.0279992
MEST	0.116693	1.06653e-18			FAM213A	1.53521	1.60448e-05			SORBS2	S13	1.72348	0.0206291
FDX1	2.84162	9.89048e-13			FAM26E	0.592248	0.000114289			MUC13	S482	0.408569	0.01932
FDX1L	3.28247	0.0379135			FAM3B	3.80908	1.11742e-12			CAP1	S255	4.69669	0.0173728
FEN1	0.613154	9.59577e-07			FAM3C	1.85288	1.67039e-08			ACIN1	S785	0.56297	0.0308895
FER	0.501982	0.00709222			FAM46A	1.55653	6.944e-06			SEC16B	S957	0.122768	0.0405932
FER1L6	0.493439	0.0058687			FAM46B	0.517207	5.0749e-05			SVIL	S238	22.2715	0.00426429
PLXNA1	0.116788	1.46966e-05			FAM46C	1.82641	2.89015e-07			SKIV2L	S256	0.664509	6.52966e-05
FETUB	0.122194	0.0152255			FAM47E	0.612619	0.00524197			MAP1B	S25	0.325011	1.64805e-05
FGA	0.534403	0.00067595			FAM60A	0.6128	8.43885e-09			SERBP1	S203	0.559098	0.023495
FGB	0.564053	0.000128519			FAM63B	0.634787	5.46906e-06			KRT20	S293	0.128047	0.020222
FGG	0.501189	4.39705e-07			FAM64A	0.592723	0.00441068			KIAA0947	T832	2.58338	0.0164922
FGL2	2.42644	1.12282e-12			FAM65C	1.68318	4.93863e-05			EIF4EBP1	T70	8.76417	0.0266751
PRSS23	0.116985	0.00263894			FAM73B	2.16528	5.73825e-13			CDHR2	T1271	0.108299	1.65469e-06
FH	1.54996	1.26602e-10			LRP8	0.282322	4.95203e-10			RB1	S807	3.54931	0.00042
FHL1	2.05307	1.01193e-13			FOXC1	0.282847	6.7971e-08			ABL2	S818	0.398171	0.0340662
SMARCAL1	0.117104	3.67828e-08			FAM83D	0.582635	0.00137228			THOC2	S1393	0.488798	0.0025036
OLFM4	0.117433	4.44164e-06			FAM83E	1.62062	4.58333e-07			ARHGEF2	S932	5.15442	0.0332454
HDAC8	0.118309	7.72749e-07			FAM83H	0.53559	1.59748e-07			TK1	S13	25.3652	0.00182852
CEACAM1	0.118385	0.00114455			FAM84B	0.569407	4.17659e-08			MAST4	S1208	3.6586	0.00776674
FIS1	0.585071	5.72573e-07			ECT2	0.282929	1.34828e-08			YAP1	S131	1.61152	0.0384829
OLFML1	0.118662	5.35958e-06			FAM89A	0.627382	1.64447e-05			CRMP1	S8	0.261151	0.00110566
WDFY3	0.11914	2.97538e-05			FAM90A1	0.583265	0.00969369			RAF1	T260	0.529479	0.00954076
FKBP4	0.527263	8.97964e-11			ADAM12	0.283394	7.26062e-08			MYADM	S22	0.0942649	0.000937113
FMNL2	0.119181	0.00046965			CITED4	0.283807	7.47889e-06			NFATC2	S306	0.440441	0.0154833
TMEM161A	0.119225	0.00214385			FASN	0.590464	5.04566e-07			LARP4	S583	2.11972	0.020207
FLAD1	0.630407	0.000123505			FAT2	3.43972	5.46864e-05			PRIC285	S338	18.696	0.000507676
FLI1	1.61227	0.00447904			FBL	0.661086	0.000285786			EIF4EBP1	T46	5.20935	0.000248835
FLNA	0.557153	8.3518e-06			FBLIM1	2.06347	3.59598e-14			VIM	S87	2.45847	0.0458316
FLOT1	0.642266	1.62813e-10			FBLL1	0.514217	0.0257332			PALM3	S302	4.55669	0.0124982
FLOT2	0.595185	9.19197e-11			FBN1	0.526523	1.14004e-06			PCM1	S372	9.46199	0.0358498
FLRT3	1.78118	2.12364e-06			FBP1	4.64325	8.89611e-14			PGK1	S203	1.93412	0.00544832
CRTAP	0.119298	2.90678e-17			FBP2	4.46332	0.00957149			SCAF1	S734	3.46719	0.0126884
FMNL1	0.553505	0.000100546			FBXL2	0.586946	0.000765971			SUPT5H	S671	0.403213	0.00269264
C1GALT1C1	0.119306	0.000135264			PROM1	0.284035	5.53285e-10			FNBP1L	S489	0.221799	0.0270711
GNL2	0.120366	8.25511e-14			CDH11	0.284456	1.41001e-12			FAM38A	S1646	1.55371	0.00991764
FMO4	10.3768	1.0883e-27			PANX2	0.285234	0.000370983			TMC5	S270	0.472153	0.000734347
ANXA3	0.120426	1.43895e-51			FBXO45	0.607317	7.18361e-05			MYO7B	S904	0.144982	0.00361599
GGH	0.12043	9.8971e-17			FCER1G	0.618738	0.0266213			KDM2B	S962	2.09858	0.0340701
COL14A1	0.12044	1.31197e-16			FCGBP	2.10974	5.70309e-10			PRKG2	T109	0.0922341	0.00687026
SHKBP1	0.120505	4.40381e-07			GPX2	0.285833	3.12674e-09			VCL	S434	3.90589	1.61132e-07
FOLH1	17.6882	9.77118e-58			GUCY1A2	0.286039	2.75705e-07			ULK1	S450	4.31071	0.0392144
ABCC1	0.121212	7.99398e-23			KRT15	0.286296	2.3073e-07			LILRB5	S515	0.110985	2.36812e-06
FOXF2	5.82353	5.68876e-06			FCGRT	2.18298	1.14395e-14			TRIM36	S87	0.078914	0.00256586
PPFIBP1	0.121446	1.68896e-15			FCHO1	0.556178	5.05494e-05			NCOR1	S999	0.322236	0.0311704
FOXK2	0.31934	0.0143706			FCRL2	1.58071	0.00151001			CAMK2G	T287	0.145019	0.0173584
FOXO3	0.534924	0.0195542			FCRL5	2.3215	5.1996e-08			ZC3H13	S242	0.659205	0.00930208
FOXP1	1.61996	0.000127862			WNT2	0.28673	7.48016e-08			SOX6	S413	0.181544	1.67907e-06
FAM120C	0.122222	6.13376e-09			FERMT2	0.591244	3.17749e-05			SGCD	T12	0.28555	0.0298039
QPCT	0.122292	4.16389e-07			FEV	3.40112	5.02409e-05			PRRC2C	T2682	2.04229	0.00101385
MYOF	0.122796	5.64865e-44			FEZ1	0.519418	3.24243e-06			ZMYM3	S464	8.64462	3.9244e-05
P4HA1	0.12293	1.00946e-39			FGA	2.834	0.026659			SPHK2	S425	0.231491	7.95977e-05
TSPAN3	0.124004	4.2595e-08			FGB	3.2617	0.0438325			DSP	S2825	1.85847	0.00518105
FREM1	0.447687	0.00581262			S100A4	0.287523	6.19665e-07			CRMP1	T509	0.0218761	2.37034e-07
HIST1H1A	0.124139	4.58632e-14			FGF10	0.525428	0.000710335			MFSD6	S643	0.399596	0.0280043
FRK	1.58126	1.95483e-06			FGF19	0.515527	1.40259e-07			CTTNBP2NL	S563	6.16085	6.49284e-05
SLC1A5	0.124426	1.95795e-25			FGF2	0.57539	0.00391599			TENC1	S835	0.458995	0.000582098
PPM1L	0.124708	0.00029936			FGF20	0.614482	4.8533e-07			CYFIP2	T1067	2.4853	0.0185514
PROM2	0.125061	1.26903e-09			LRRC6	0.288187	4.80306e-05			YWHAZ	S45	2.26738	0.00459136
MAFF	0.12564	2.35911e-14			FGFBP3	0.568412	0.0126005			SH3BP1	S586	0.605721	6.41966e-05
FSD1	5.73076	1.68684e-11			FGFR1	0.523115	8.02264e-07			ADD2	T5	0.13196	0.0402362
FSIP2	0.317141	0.0323966			LUM	0.288328	5.43853e-08			GORASP1	T216	0.34483	0.0492121
POLR1E	0.126347	7.38019e-08			FGL2	1.97012	5.91993e-07			FHOD1	S498	3.71464	0.00614318
FTO	0.579	9.97121e-11			FGR	0.562033	2.44065e-05			XRN2	S471	5.46054	0.0450586
FTSJ1	0.335302	0.00945531			FHAD1	0.504998	0.00672258			PTPN22	S692	0.321953	0.0366443
LSAMP	0.126515	6.28311e-11			LRGUK	0.28837	5.38576e-06			RASAL3	S164	0.326513	0.0283884
FUBP1	0.665792	2.08441e-06			PCDHB11	0.288522	2.51562e-06			L3MBTL3	S608	2.95792	0.00266978
FUCA1	1.69401	3.56978e-07			DMBX1	0.288665	1.24821e-06			SPEN	S1268	3.65856	0.0149629
FUNDC1	0.551251	0.000600612			FIGNL1	0.666207	0.00957951			PARP10	S1011	8.33387	0.00941483
FUOM	2.86319	1.19083e-19			HEYL	0.290221	2.24528e-10			AKAP13	S1929	3.25607	0.0138288
FURIN	0.156827	0.0299427			RNF223	0.290547	9.33093e-06			EIF3A	S1336	2.6847	0.0217981
FUS	0.651476	7.74241e-05			FKBP1B	3.91355	3.81854e-07			RPS4X	S223	4.32023	0.0072655
PTGDS	0.126744	6.51067e-06			FKBP5	2.08403	0.000536711			SH3PXD2A	S392	2.13554	0.00569879
FUT2	3.54255	3.36337e-19			ABLIM2	0.290774	1.01025e-12			TENC1	S842	0.270853	4.22224e-05
FUT3	2.02867	1.23156e-06			FKBP9	0.504299	1.29297e-11			PHRF1	S863	3.06223	0.0260189
FUT6	3.73344	0.00134581			FLNC	0.530208	5.71077e-06			MYO18A	S2043	3.76291	0.023684
FUT8	0.511572	0.0474614			LZTS1	0.290874	1.39699e-08			BAIAP2L2	S299	0.288376	3.0553e-10
B9D2	0.126881	2.28456e-07			FLT3LG	1.92524	0.00182081			HNF1A	S247	0.45175	0.0075968
FXR2	2.81887	0.000370339			FLVCR1	1.66863	4.79644e-06			RUNX3	S214	0.199935	0.00241635
FBLN2	0.127523	1.25843e-19			FLVCR2	4.84591	4.67402e-17			CTTNBP2NL	S488	3.37265	0.000703978
FXYD6	6.35012	0.00203042			FMN1	0.633433	1.95811e-06			HSPA12B	S29	0.318328	0.0248139
G3BP1	0.60339	2.83153e-11			FMNL2	0.617578	7.48596e-08			IRF2BP2	S242	0.129883	0.0481325
ITGA11	0.127812	4.17511e-19			FMNL3	0.636532	2.1705e-06			FABP1	S56	0.0656045	0.000395602
GAA	0.635497	0.00017749			FMO4	2.92647	1.04698e-08			HDAC1	S421	6.26953	0.029706
GAB1	14.1944	1.22075e-10			FMO5	2.87898	1.72127e-11			EPPK1	T34	3.07094	0.00406526
GABARAPL2	2.16484	1.09608e-06			FMOD	0.531762	3.35654e-05			FAM38A	T734	4.13046	0.0420887
FAM195B	0.127837	0.000306002			EPS8L1	0.291038	1.33176e-11			AFAP1	S752	2.14072	6.20837e-05
PATZ1	0.128677	0.000152287			FN3K	1.81953	5.79255e-08			ANXA4	S14	5.90229	7.82761e-05
GALK1	1.63684	4.16071e-09			ELN	0.291237	1.19908e-12			SYBU	S554	6.46364	0.0297301
GALM	1.99576	4.57395e-14			AXIN2	0.291354	4.84943e-06			TRIO	S2631	6.76672	0.000496745
GALNS	0.540017	3.66481e-05			FNIP2	0.643269	1.61206e-09			PLEC	S4457	13.635	0.00727713
P4HTM	0.129028	5.66838e-16			FOLH1	13.5795	2.91833e-19			PHLDB2	S361	4.86448	0.00180849
CTSE	0.129387	0.000188158			TUBB3	0.292512	3.7358e-10			WNK2	S1825	0.279899	0.0080885
GALNT12	0.556999	0.0010547			FOS	1.66194	0.00247231			FILIP1L	S1049	3.60794	0.00925045
COL5A1	0.12943	2.94149e-18			NKD2	0.292624	1.79474e-06			COL1A2	T981	6.2298	0.000707453
GALNT2	0.548722	3.25413e-09			FOXA3	0.540086	9.27467e-06			EEF1D	S109	1.89876	4.19948e-05
PLXDC2	0.12979	3.80771e-18			BHLHE41	0.293026	1.68819e-12			TOX4	S178	2.56218	0.011867
KLHL11	0.130386	1.13834e-07			FOXC2	0.656692	0.0101538			NSUN2	S716	5.39407	0.0145522
GALNT8	9.47523	9.05495e-09			FOXD2	0.564636	0.00688041			FILIP1L	S791	2.72734	0.00536266
GALT	2.99594	1.34221e-24			FOXD4	0.473143	0.00434321			NFIA	S319	0.193101	0.0167843
GAMT	0.451475	0.0116039			FOXK1	0.640479	7.88604e-12			CHP	T7	7.02024	0.00584006
SUFU	0.130518	4.72808e-15			FOXP2	2.01228	1.32199e-05			ST5	S32	2.31371	0.0138125
GAP43	15.6156	1.77603e-08			RIMKLA	0.293808	1.85772e-05			DERL1	S201	3.41506	0.0499618
GAR1	0.61097	3.35651e-07			S100A11	0.294209	4.30267e-12			SPTB	S2114	0.158281	1.45274e-06
GARS	0.557277	3.65036e-11			FPGS	0.653814	2.26011e-08			C10orf18	S2009	6.96198	0.00119292
GAS2L1	1.61557	0.018386			FPGT	0.65193	0.00531944			PDHA1	S270	0.503919	0.00144731
GAS7	0.613277	0.0435096			FPR1	0.53515	0.000124445			CLIP2	S294	9.28974	0.00386526
GAST	9.79002	5.11006e-10			RPL39L	0.295433	0.000156729			PPP1R12C	S509	0.592375	0.0343844
GATA4	4.59845	1.23661e-32			CST4	0.29561	0.00266441			DFFA	S315	0.583807	0.00389215
GATAD2A	0.630764	0.00211259			FRAT1	1.93166	2.60144e-06			SLC35B2	S427	2.48773	0.00266532
GATAD2B	0.483241	0.0255893			FRAT2	1.54941	2.86783e-06			ARHGEF6	S684	0.303128	0.00125118
GBA	0.600184	6.46378e-06			TREM1	0.295694	2.67175e-06			KIAA0802	S1195	7.43196	0.00073386
GBA2	8.78951	5.12179e-29			FRMD1	3.28327	1.91327e-08			HS1BP3	S3	3.86593	0.00351958
GBA3	26.9323	4.69633e-42			FRMD3	1.51359	0.019229			PDLIM4	S11	10.9286	1.89388e-05
GBE1	0.607884	0.000205222			FRMD5	0.539298	4.23303e-07			AHNAK	S216	0.608994	1.26748e-06
GBP3	1.71911	0.00338407			FRMD6	0.612665	0.000204908			DHRS11	S197	0.321399	0.0216126
WDR46	0.131767	1.06158e-11			FRS2	0.623186	0.000872312			PER2	S977	2.3445	0.01933
TMCO3	0.132069	5.12517e-06			FRY	0.63641	8.70407e-09			TTLL12	S16	1.63043	0.00662748
FAM102B	0.132118	0.00191299			PCDHB16	0.295876	3.85766e-06			CAMSAP1	S1080	2.2865	0.00436868
GCH1	2.6436	0.00229198			FSCN2	0.562625	0.0019439			ZNF185	T447	65.2168	0.00030203
GCHFR	1.53677	0.00772209			FSD1	2.05604	0.0399454			PLEC	S4454	4.51834	3.12504e-08
GCLM	1.81719	1.07886e-06			FOLR1	0.295914	0.00408291			ASAP2	S822	3.41946	0.0480527
GCNT1	1.93003	2.9408e-11			CLEC5A	0.295948	1.28685e-07			TNKS1BP1	S498	3.19379	0.0342671
GCNT2	29.4607	7.41269e-06			FTCD	2.89535	9.67609e-06			RBM33	S741	2.06679	0.0455237
CEP41	0.132253	1.01579e-08			FTSJ2	0.65631	1.35518e-05			KANK3	S168	0.566559	0.0117467
GCNT4	6.60128	4.16769e-11			FUT11	0.63454	2.68403e-05			RPTOR	S863	0.275348	0.0210689
GDA	2.72665	8.6764e-21			FUT3	1.51076	9.56502e-05			LAS1L	S617	4.15198	0.0105289
GDAP1	0.208584	0.0386433			FUT6	2.05203	4.85173e-10			ZNF687	T191	3.4604	0.0218003
COL17A1	0.132512	3.63618e-11			FXYD2	0.435485	0.0215668			MVP	S864	3.65148	0.00730589
DGKH	0.132601	0.00204403			FXYD3	0.55974	9.15222e-08			GOLGA3	S983	2.83158	0.0339042
GDPD1	2.68525	1.7215e-11			JPH1	0.296475	4.20105e-07			PML	T409	4.96386	0.0286292
GDPD2	35.4433	4.0261e-25			FXYD6	0.564308	1.28499e-05			SYK	S297	2.59891	0.0460228
PPL	0.132866	1.16185e-28			FZD5	1.78631	1.29459e-11			SLC4A7	S556	0.0851772	0.00827047
GDPGP1	0.562468	3.47778e-06			LTBP2	0.296937	9.01601e-13			NUFIP2	S629	2.34987	0.00400117
MMACHC	0.132908	4.38466e-05			G0S2	0.626254	1.51133e-05			CEBPB	S231	10.6795	0.00100473
GEMIN6	0.639598	0.00120843			G6PC	4.57313	8.53652e-13			C6orf132	T389	3.58523	0.0239658
GEMIN8	0.310673	0.00754643			GAB1	1.57014	1.36023e-08			NUP214	S430	2.75011	0.0487621
GFOD1	3.30298	0.0421364			GABBR1	0.556879	3.77681e-07			EPB41L2	S682	0.143518	0.00558615
CYP4F3	0.133352	3.83646e-06			GABRB3	0.4638	0.014649			KIAA1267	S268	0.200041	0.0209431
BCL3	0.133999	0.00113492			GABRD	0.651268	8.56171e-08			ZYX	S267	1.81598	0.00259127
RASSF7	0.135493	0.00013416			KCNIP1	0.297221	0.000269923			NCOA1	S395	0.264751	0.0116745
EFS	0.135688	0.00148014			GABRR2	2.08939	0.00465947			PBRM1	S303	0.512048	0.0329181
NAT14	0.136267	2.19337e-17			FZD8	0.297234	1.63302e-09			CIC	S496	0.332409	0.0226345
GGT6	4.63752	0.000112215			GADD45B	1.57538	0.0108123			LYST	S2124	2.00618	0.0253856
GGT7	0.620384	0.0162193			GAL	0.634834	0.000106262			MAP1B	S1816	0.25233	0.0217915
GHDC	0.580751	1.31886e-06			GAL3ST1	2.72032	7.85828e-11			STUB1	S19	3.07819	0.00393861
GHITM	1.84617	2.52325e-06			SPAG17	0.297458	4.25193e-06			HSPD1	S256	3.09033	0.0359499
GHRL	2.58909	3.52106e-29			GALK1	1.75293	0.00056763			PRKAR2B	S114	0.301837	0.0263949
GID8	0.518179	7.5032e-08			GALM	1.87613	1.06405e-07			GPR124	S982	0.194887	0.0100823
GIGYF1	0.600161	0.00550495			GALNS	1.57473	3.45418e-09			KLC2	S368	8.32195	0.00727517
GIMAP8	1.95425	7.0867e-05			SLC4A11	0.297662	1.03333e-10			POLA1	S186	0.246225	0.0413936
GINS1	0.361859	0.00844951			GALNT6	1.69698	2.60042e-06			CHD8	S1767	1.66139	0.0224033
GINS2	0.63039	0.0383868			GALNT8	2.36552	8.48784e-07			CCDC86	S110	6.58864	0.00157162
GINS3	0.0623302	0.0118798			GALT	2.1711	4.32663e-12			FAM76B	S193	1.51508	0.0419054
GIP	21.6139	6.40214e-59			NCEH1	0.298122	8.23745e-10			CAMKK2	S468	0.439424	0.0186094
GIPC2	1.9767	4.67659e-17			GARS	0.611939	3.1009e-07			MUC13	S495	0.205787	0.0121465
GIPC3	2.73899	4.75182e-09			ADAMTS6	0.298343	1.48448e-10			TNKS1BP1	S1621	2.53096	0.00765634
GK	4.80719	4.32649e-37			GAS2L2	0.663322	0.0124164			ANKS4B	S198	0.142636	0.0134957
GKN1	79.623	0.0180567			GAS7	0.663836	0.000241415			POF1B	S82	1.95663	0.0398731
GKN2	46.7766	0.0400906			GAS8	0.557317	2.643e-08			PSMA5	S56	1.85203	0.0116628
PIEZO1	0.137558	2.55802e-15			GAST	13.2825	1.48013e-06			C20orf30	S87	3.79828	0.0200319
GLDC	2.77405	6.08136e-23			GATA3	0.642905	0.00342909			DOCK11	T1352	8.60606	1.44218e-05
GLE1	0.517087	0.0135004			GATA4	4.01354	1.49253e-17			BAG3	S195	2.48301	0.00672931
GLG1	0.635146	0.00349911			GATA5	5.70023	1.2202e-11			STUB1	S23	2.3323	0.000270697
GLIPR1	0.492769	0.0126473			GBA2	1.59212	7.20143e-10			PTK2	S910	4.43936	0.032928
GLOD5	6.41895	1.25846e-26			GC	2.69098	0.000153224			ZNF828	S214	1.90248	0.0314197
GLRX	2.09928	3.43982e-05			GCGR	3.29977	0.0382926			PHKB	S27	0.342538	0.0196304
GLS	1.76192	2.88737e-20			GCH1	1.60408	3.67173e-05			ACIN1	S561	0.266424	4.20259e-05
GLS2	4.15518	2.48734e-08			GCHFR	1.53937	0.0140629			NDRG2	S332	0.410132	1.86835e-07
GLT8D1	0.660726	0.00544134			GCLM	2.15354	2.02217e-08			STK10	S514	0.259386	0.0437393
GLT8D2	0.0669586	0.01045			GCNT1	2.77659	3.16628e-13			PML	T867	2.17398	0.000419216
GLTPD1	1.71739	0.00371624			GCNT2	2.35461	3.14731e-11			CDK12	S681	7.92067	0.000955163
GLTPD2	37.8301	4.84004e-07			GCNT4	4.28926	2.24315e-12			CRB3	T108	0.405651	0.0249407
EOGT	0.137649	1.23499e-11			GCOM1	2.36475	0.000853483			ASCL2	S28	2.97812	0.0105289
MAGED2	0.137837	2.67514e-23			GCSH	1.8207	0.0171594			UFD1L	S247	2.01241	0.0297005
SLC29A1	0.138206	1.89008e-10			GDA	5.04045	1.62156e-18			IRF2BP2	S460	7.43229	0.000633581
RERG	0.138327	0.00206407			FRAS1	0.298613	1.10246e-11			WNK1	S2632	1.80591	0.0287287
GLYCTK	3.92789	2.65861e-14			GDF7	0.456974	0.0202797			SLC4A4	T1071	0.185236	1.69325e-05
TOP2A	0.138478	1.0707e-16			GDPD1	1.60741	0.00872177			ZRANB2	S307	1.84194	0.0231465
GMIP	0.521461	4.899e-06			GDPD3	1.54079	4.78961e-05			SOS1	S1275	0.477631	0.0232208
GMPPA	1.51569	2.6133e-05			GDPD5	0.560291	0.000167532			DKC1	S489	7.66268	0.0188733
GMPPB	1.558	3.36061e-09			ARSI	0.298835	0.000148249			PLCB3	S270	0.09171	0.000861766
GMPR	0.580972	0.00782623			GFI1	1.66819	1.86826e-05			RAB7A	S72	1.94616	0.000329063
GMPS	0.509261	1.58165e-12			LEF1	0.299346	7.53343e-12			PCK2	S304	0.104885	0.00548076
GNA11	3.11755	3.91131e-36			GFRA2	2.97034	9.75937e-06			ACTA2	S201	2.5249	0.0269368
DYNC2H1	0.138503	0.000226869			GFRA3	1.87953	0.0226443			MYLK	S1704	2.2573	0.0139355
GNA15	0.0325507	0.00688597			GGCT	0.585045	0.000635912			PKP4	S75	2.87087	0.00667256
CDKN2AIPNL	0.139917	8.62439e-12			GGN	3.69942	4.45721e-08			TMEM163	S12	6.49294	0.019437
WLS	0.140178	1.58622e-09			GGT1	1.75136	0.000200303			C19orf21	T219	0.512797	0.0367926
GNG2	1.60022	9.20846e-05			GGT5	0.578715	3.63272e-05			MAL2	S7	3.15867	0.0133691
GNG4	3.48358	6.65381e-06			GGT6	2.46329	1.56269e-09			PTRF	S300	0.349916	0.010163
GNG5	0.585465	0.000176942			GHRL	1.76801	0.000379203			KIFAP3	S60	4.5725	9.38487e-05
GNG7	3.69769	4.60724e-14			GIMAP1	1.63045	0.0394886			FAM114A1	S261	2.96325	0.0380558
ABHD17C	0.140639	5.79397e-15			GIMAP8	2.00585	0.000159631			SEC16A	S1964	2.59674	0.00929338
PCP4	0.140714	1.09141e-10			GINS1	0.550051	0.00375981			TFAP4	S124	1.96207	0.00929751
DPH1	0.141114	5.89311e-06			GINS4	0.662468	0.00267354			RASAL3	S841	0.27207	0.00376421
PLIN2	0.142212	3.92322e-10			GIP	19.9262	3.72286e-14			PROSC	S244	0.477665	0.000972221
LAMC2	0.142237	3.80332e-32			PCDHGB4	0.299368	1.75658e-06			TBC1D5	S544	3.01862	0.00296654
GOLGA4	1.54271	9.42151e-05			GIPC2	2.66615	9.96227e-10			HNF4A	S148	0.166132	0.0298741
GOLGA7	0.657694	0.00250858			GJA1	0.568746	0.000193377			TOPORS	T140	5.9596	0.0182968
GOLGA7B	0.0173954	0.00348609			DIO2	0.299536	2.36189e-10			PCSK5	S1801	0.0511465	0.00863074
GOLT1A	26.5648	2.77992e-11			GJA5	0.661474	0.00201066			SH3PXD2A	S1010	2.53069	0.014278
NBEAL2	0.142787	2.52826e-35			GJB2	0.601587	4.37585e-05			PPP1R12C	T560	4.68933	0.0101283
URB2	0.142833	8.37458e-05			MYOF	0.299538	3.56098e-15			KLC2	S533	2.55435	0.00900426
GOT1	1.68481	2.4811e-14			FHL3	0.300282	8.20687e-12			SHROOM3	S242	6.21472	0.012347
GP1BA	0.00788775	0.0174636			HIST3H2BB	0.300296	0.000130372			HTT	S421	0.427897	0.00834062
GP1BB	0.0602207	0.0130687			GJC1	0.511996	8.03832e-10			PHC3	S628	0.434837	0.0101205
GP9	0.24683	0.0139222			GJC2	0.597038	2.12067e-05			NEDD4L	S342	0.270542	0.0421041
GPA33	4.30834	2.69609e-34			GJD3	0.434281	0.00497056			RUNX1T1	T555	4.46258	0.00768681
NOL10	0.143235	9.16541e-08			GLDC	2.18945	0.00177549			LRRC16A	S968	0.224404	7.8866e-07
GPAM	2.18338	0.000102951			GLDN	0.482781	0.0251299			TRIM28	S473	1.5186	0.000931228
GPATCH1	0.0876387	0.00404575			PTK7	0.300324	4.68579e-11			KIAA1671	S1154	0.491433	0.0336457
TIMP1	0.143504	3.57865e-20			EGR3	0.301733	4.08815e-09			PML	S518	3.09705	4.74397e-05
C19orf59	0.143631	1.43764e-09			CELSR1	0.302791	3.11898e-14			SPN	S355	0.427211	0.00396325
GPC6	0.519301	0.00838093			GLP2R	2.61174	6.33645e-06			TENC1	S840	0.485319	0.00364115
GPD1	4.39249	1.95339e-41			GLRX	3.24776	2.2892e-16			MAP7D1	S552	8.0281	0.0218763
GPD1L	1.98447	6.27148e-07			GLS	1.59124	9.0682e-09			FLNA	T2328	0.565482	0.00917694
GPN1	0.623974	0.000601491			GLT8D2	0.580659	0.00268576			HNF4G	T132	0.198539	0.00851308
CD276	0.144416	7.52143e-15			GLTPD1	1.63083	6.65119e-08			MAPKAP1	S476	0.267009	0.0481975
SLBP	0.144607	1.49134e-05			GLTPD2	3.86683	1.54059e-07			MYL12B	S20	2.01345	0.00978486
GPR128	13.2254	7.72765e-18			GLYCTK	2.49728	1.2148e-15			C17orf59	T196	0.459731	0.0105937
ARL14EP	0.144838	1.41427e-05			GMPR	0.503077	9.00579e-06			LRBA	S1488	0.299273	0.00501815
FAT4	0.144937	1.57895e-09			GNA11	2.78281	1.02234e-16			HIST1H2BK	S39	2.82692	0.0419519
GPRC5C	0.499007	0.0102179			GNA12	0.585717	3.44732e-12			PCK1	S19	0.0848692	5.57464e-09
SPTBN2	0.144945	1.07094e-23			DUOXA1	0.303453	1.61953e-06			RC3H1	S462	3.8407	0.0180707
GPSM2	0.55062	0.0345722			GNAI2	0.656339	6.35491e-09			YEATS2	S447	3.02428	0.0459309
GPT	4.19943	6.92041e-28			GNB3	0.563843	0.00581355			HIST1H4J	S48	0.352098	4.74242e-08
KRR1	0.145214	7.76565e-05			GNB4	0.526413	2.38266e-05			EPS8L1	T305	399.534	8.45408e-06
GPX1	0.593476	1.62864e-05			GNB5	0.533043	8.75644e-08			SH3BP5L	S362	1.60916	0.0422207
ATP13A2	0.1453	1.016e-10			SLC1A3	0.303599	4.43546e-07			SIPA1L1	S1433	5.77013	0.000200664
KIFAP3	0.14535	0.000645508			GNL2	0.662396	4.58011e-07			SDCCAG3	S217	6.17659	0.027358
NCAPD3	0.145424	0.000109067			GNS	0.526162	5.67755e-09			MAP7D1	S274	3.49978	0.0147485
NT5DC3	0.1458	1.53171e-14			GOLGA4	1.55203	1.0193e-09			DGAT1	S17	0.163266	0.0200811
RAB6B	0.146082	9.97644e-05			ANKRD22	0.303842	1.01317e-08			PPIP5K1	S964	0.327653	0.0130781
GRAMD3	2.17093	0.000470083			GOLT1A	1.96136	2.35904e-06			PLCB3	S934	0.0603736	0.000299551
GRAP	0.381136	0.00956674			GORAB	0.662071	0.00765078			TOP2A	S1393	7.25629	0.0107431
GRAP2	2.3567	2.04392e-09			GOSR2	1.72307	1.24807e-10			MYCT1	S149	0.251862	0.00175912
GRB10	0.311787	0.0155741			GOT1	1.78531	2.93852e-07			DDB2	S26	1.83151	0.0078076
SERPINB3	0.14629	1.58299e-05			GP1BA	2.45149	0.0221641			PDLIM4	S120	3.15411	0.00292181
PUS7	0.146568	8.20139e-16			GPA33	3.97624	2.66298e-12			ACTG1	T201	2.18553	0.00129885
ITIH3	0.146672	1.50999e-13			GPANK1	1.66445	2.08345e-06			SMCR7L	S55	9.4763	0.0438923
GRK5	1.75648	2.10711e-10			GPAT2	0.531832	0.00346898			GAL	S117	0.21929	0.00223119
SPARC	0.147221	2.04594e-24			CTF1	0.304325	3.62237e-06			SEMA4B	S830	5.16108	0.0351452
GRPEL2	0.100177	0.00366903			GPC1	0.501618	9.64509e-11			SLC4A4	S257	0.226235	8.67111e-05
GRTP1	1.80306	6.15112e-09			GPC2	0.52655	2.8164e-07			MAP1B	S1917	0.0455678	0.0101882
GRWD1	0.502135	4.02051e-08			GPD1	6.43757	5.13069e-17			KIF23	S684	5.6664	0.00586655
IFITM2	0.147346	3.98406e-10			TMPRSS5	0.304669	4.15127e-05			EZR	S535	0.392075	0.00592478
GSE1	0.387399	0.0038502			GPLD1	2.054	0.0323068			GTF3C2	S893	2.42665	0.000278777
GSN	0.536601	1.55752e-18			GPN3	0.635932	0.000299158			EEF1A1	T261	2.40934	0.00694283
GSPT1	0.571744	1.0247e-05			HOXA3	0.304934	1.57864e-10			PNN	S443	1.61309	0.035466
GSTA1	15.8483	1.1929e-41			VCAN	0.305153	4.02888e-08			ITPKA	T94	0.146106	0.0191416
GSTA2	15.6304	2.58579e-35			PDE10A	0.305404	2.39809e-05			SP100	S157	3.10773	0.0438817
GSTA3	17.1563	2.80854e-06			GPR124	0.528752	7.88151e-08			VCL	S721	3.05352	3.98254e-06
GSTA4	3.78449	1.01959e-26			GPR126	1.71039	6.17616e-08			LARP4	T595	7.05186	0.00162175
ANTXR1	0.147449	4.23877e-15			GPR128	3.23032	2.83139e-11			MRPS36	S61	0.0937648	0.013154
GSTM2	2.23517	2.36766e-19			GPR132	0.661127	0.00730171			MON1A	S128	0.128948	0.0027915
GSTM4	3.44676	2.1155e-27			GPR137B	0.516558	2.25995e-07			IWS1	S235	8.62375	0.00623193
GSTP1	0.521884	4.52917e-16			GPR15	3.58856	0.000267824			MARK2	S409	0.0754538	0.00312617
GTF2A2	0.42017	0.0280085			GPR161	0.591331	1.72879e-05			TNS1	S1192	0.560772	0.0207926
RABL5	0.147509	8.2802e-14			C17orf82	0.306561	5.56834e-06			KLF3	S92	1.9375	0.0152354
METRN	0.148469	0.00206407			GPR182	0.433775	0.0110977			ATRIP	S224	6.36255	5.86285e-07
TC2N	0.148853	1.77774e-14			GPR21	0.612706	0.00230832			MLL4	T588	2.51072	0.0231791
CDC123	0.149023	2.03679e-14			GPR27	0.545076	0.00676998			KRT18	T65	5.28267	0.0165406
BICD2	0.149394	1.06191e-07			GPR4	0.574973	8.8829e-07			SLC9A1	S703	0.53613	0.003724
CHD3	0.149397	2.65561e-07			GPR52	2.121	5.11551e-06			NAB2	S171	2.51009	0.0216969
IKBIP	0.149652	7.00551e-25			GPR55	3.88729	7.34375e-08			ZNF828	S416	0.657829	0.00506967
PDCD2	0.150487	9.78496e-05			IFI6	0.307415	4.08815e-09			PPP1R12A	T696	6.515	0.0142059
FRMPD1	0.15094	9.78411e-09			GPR75	0.608367	0.000723268			DGAT1	S18	0.281298	0.00506837
POLR1D	0.151096	1.42538e-09			GPR75-ASB3	1.67918	0.0207767			FGD5	S718	9.54714	0.0112616
BPI	0.151432	1.70351e-13			GPR89A	1.62303	0.000453042			KIAA0284	T535	4.04137	0.0107821
GTF3C5	0.48222	0.00863006			GPR98	1.81433	0.00021129			POLR2A	S1896	2.77151	0.035502
CLN3	0.15201	8.47448e-07			TNFRSF19	0.307453	8.98893e-06			TNRC18	T2146	2.34157	0.0180471
ZC3HAV1L	0.152749	7.07502e-12			TRIB3	0.307484	4.8361e-07			PLIN3	S241	0.423928	0.0286959
GUCA2A	45.1191	7.80981e-29			GPRIN1	1.66135	0.0230791			AGFG1	S386	0.147543	0.0321243
GUCY1A3	0.552653	0.000176907			GPT	2.54744	2.6358e-08			MAP1B	T1949	0.182675	0.000916097
PCDH7	0.152759	2.24659e-06			GPT2	0.505371	0.000102575			PLEKHA5	S933	2.88152	0.00160743
GUCY2C	1.92493	2.03811e-15			C5AR1	0.308176	1.10958e-11			GATAD2A	S100	3.2306	0.032393
GUK1	0.600477	1.20997e-08			GPX3	2.02016	2.26527e-09			PCYT1A	S343	0.263417	1.57333e-06
GULP1	0.612192	0.0213263			NCS1	0.308947	4.83197e-10			PLEKHA7	S565	0.41846	0.0272687
GXYLT1	2.32273	0.0101421			GRAMD1A	0.550983	1.68897e-10			RIPK2	S363	15.9307	0.0152971
PLEKHM2	0.152883	8.96655e-11			GRAMD1B	1.74816	1.20831e-06			HIST1H1D	T18	3.85878	0.011135
GYPA	5.12329	0.000113627			GRAMD1C	1.76943	1.74029e-05			GPR128	T768	0.162949	1.09763e-05
GZMA	4.30661	9.59268e-23			GRAMD3	1.69217	3.45e-07			TNIK	S678	0.230431	0.00392504
H1F0	0.614646	9.59993e-06			GRAMD4	1.72536	4.27226e-11			RANBP2	S2454	3.80514	0.0121821
H2AFY	0.644908	2.77387e-06			GRAP2	1.88101	0.000263297			PEBP1	T51	0.37371	0.0379662
H6PD	0.562219	4.13863e-09			GRB14	0.54805	0.0048953			SIK3	S673	0.445358	0.0268798
HAAO	2.71114	4.30979e-27			CCR7	0.309044	8.33169e-06			TAX1BP1	S666	9.31921	0.000128719
NUSAP1	0.153341	0.000432444			ELFN2	0.30912	2.11062e-08			SPEN	S736	3.25351	0.0479588
HACL1	7.74264	6.45339e-43			GRHL1	0.57408	7.22387e-05			SRRM1	T406	2.49444	0.0342993
HADH	1.894	9.19708e-16			GRHL2	0.641513	5.32645e-07			ZNF185	S453	4.73146	0.000658057
HADHA	2.41369	1.5429e-21			GRIK3	3.57019	0.000114229			FLNC	S2236	5.88068	0.0311801
HADHB	2.34996	6.449e-25			GRIK5	0.648018	0.0297558			JMY	S856	2.41764	0.0335185
HAPLN1	2.56758	6.02159e-20			GRIN1	1.75276	5.54492e-06			TTLL12	T20	2.82152	0.0285048
SPIRE1	0.153936	1.78588e-05			KRTAP5-1	0.309661	4.68e-06			BAG3	S386	2.80228	0.0485977
EPHA2	0.154508	4.24718e-30			RUNX1	0.309793	5.48472e-18			PRPH	S28	0.16022	0.000117191
WDR83	0.154855	0.000671202			GRPEL2	0.650315	5.0706e-06			RALGAPA2	S975	6.79919	0.0188134
UBL7	0.154951	3.23889e-06			GRTP1	1.7824	9.65311e-08			MYO5A	S600	0.317937	0.00051148
AEBP1	0.155281	1.55554e-29			GRWD1	0.569271	1.28468e-08			CDC42BPA	S1535	0.481262	0.00731109
HAUS6	0.638724	0.00103065			GSDMB	1.66694	1.03874e-08			ADD1	S12	0.463621	1.02568e-07
HBB	1.94068	7.68962e-17			GSTA1	5.73326	1.42067e-13			MYO9B	S1267	3.94895	0.00130288
HBD	1.85925	3.92972e-13			GSTA2	4.06646	3.16714e-07			CDK13	S439	3.46078	0.0112762
HBG1	1.88066	9.64713e-10			GSTK1	1.53228	4.02645e-09			PAK2	T143	2.76478	0.00361024
HBG2	1.54596	9.56072e-05			GSTM2	1.98019	8.69841e-08			AKAP13	T2467	2.52211	0.020883
HBM	2.23472	0.000783024			GSTM4	2.60111	9.37504e-12			HARS2	S67	2.63745	0.026039
HBQ1	2.7961	3.19359e-13			GSTP1	0.592459	3.93343e-06			ZC3H14	S409	0.287287	0.0180821
HBZ	2.36312	4.15596e-06			GSTZ1	1.63939	1.30677e-07			C1orf116	T456	4.07783	0.0113955
SH3PXD2B	0.155948	6.86451e-21			GTF2E1	0.652439	0.000289318			LMO7	S424	0.13177	0.00452274
HDAC1	0.654861	0.00723769			GTF2F2	0.637388	2.23551e-05			KRT19	S10	2.14632	0.000550988
HDAC2	0.524916	1.58633e-06			GTF3A	0.506276	4.81204e-10			EEF1D	T105	7.09391	0.0338569
KIAA1244	0.156035	5.24681e-17			GTF3C4	0.588866	1.04723e-09			TMEM40	S137	7.62424	0.0178857
HDAC4	0.557383	0.0147577			GUCA1B	1.70255	0.043848			PHLDB2	S100	2.23578	0.0279518
HDAC5	7.10056	0.0390996			GUCA2A	6.52325	2.94125e-06			CBLB	S484	1.82829	0.0357705
MEX3D	0.156137	9.59764e-10			GUCA2B	14.9881	4.71563e-09			RIN1	S351	5.09656	1.75143e-06
ALDH3A1	0.156171	0.00308279			APLP1	0.310108	0.00151358			DDX20	S500	2.81841	0.0346031
HDGF	0.606004	1.69247e-09			DIO3	0.310669	0.00142424			RLTPR	S991	0.444355	0.00759695
HDGFRP3	0.541029	0.0110569			GUCY1B3	0.600245	1.13247e-05			NBN	S432	1.90494	0.0319587
TTYH3	0.157325	1.24438e-19			GUCY2C	2.43041	3.85168e-09			RCSD1	S216	0.655517	0.000735411
HEATR3	0.597896	0.0143644			MAPK15	0.311248	4.66859e-08			PHACTR4	S354	0.549723	0.000511514
HEBP1	4.20261	9.36196e-48			MFI2	0.311502	3.18067e-07			HNF4A	S167	0.517188	0.00354192
PPP1R13L	0.157779	1.82641e-35			IER5L	0.311555	9.76327e-12			FAM83E	S324	0.593554	0.00322604
HECTD3	2.53245	1.21311e-30			GZMH	0.556494	0.0359491			CGN	S338	0.29775	0.00035519
HECW1	0.390642	0.0329202			H2AFJ	0.664313	0.00513817			PARVA	S54	0.32739	0.0404012
MX1	0.157803	3.27463e-15			HAAO	1.87716	2.48376e-06			TBC1D10A	S409	0.334765	0.0476369
PLA2G15	0.158161	1.34738e-05			HABP4	0.537811	2.45985e-05			RPL12	S38	3.78953	7.61206e-05
FPGS	0.158656	2.80633e-12			HACL1	2.10124	4.46347e-08			PLXDC2	S506	3.98605	0.000151259
HEPH	2.60005	2.59677e-26			HADH	1.53888	6.24112e-05			SLC4A7	S407	0.0796997	0.000750512
HERC4	0.663995	0.0214184			HADHA	2.20582	1.43545e-13			ABLIM2	S364	5.48462	1.28744e-09
HERC5	0.407932	0.0077597			HADHB	2.17151	1.41047e-15			ARID1B	S1542	0.598548	0.00349927
TDRKH	0.15934	7.20526e-11			HAGH	1.9639	2.97985e-11			FLNA	S2311	0.0972595	0.0409491
HERPUD1	0.565541	0.00506869			RGS16	0.312597	3.27183e-07			PKP4	S221	2.19466	0.0243989
HES1	0.128182	0.0108299			HAL	3.27746	1.17106e-06			FOSL2	S200	2.61192	1.17249e-05
HEXB	0.665796	6.36173e-08			NTM	0.312654	7.5328e-07			TPX2	S738	9.54424	0.015355
HEXIM2	0.0471783	0.0058554			HAP1	3.61145	1.82288e-09			RASAL3	S51	0.289479	6.53833e-05
HGFAC	0.145895	0.0105095			HAPLN1	2.85689	5.08251e-05			MAP1A	S1801	5.33451	0.0104326
HGSNAT	0.307306	0.0293373			HAPLN2	3.15729	3.65206e-05			PRPH	S50	0.217928	1.77284e-10
HHLA2	3.9868	3.10795e-12			TNNC2	0.312693	0.000571786			AKAP7	S24	0.0368849	3.53242e-07
HINT1	0.664186	0.00307237			HAUS2	0.630773	8.92771e-06			SH3RF2	S649	2.57192	0.0423874
HINT3	0.639071	0.0298869			HAUS5	0.610481	7.59954e-05			SYTL1	S380	25.1035	0.00531142
MFGE8	0.159608	2.04377e-19			RABL5	0.313378	7.99265e-11			SRRM2	S1550	10.0135	0.0340448
ARHGAP8	0.159661	2.08148e-08			HAVCR2	0.51564	0.000325162			EPN1	S454	0.131403	8.18321e-06
HJURP	0.510834	0.0329202			HBA1	3.18242	0.000812709			PKN3	T722	9.42154	0.0149751
FAM208B	0.159772	0.000343864			HBA2	3.35317	0.00127993			C14orf43	S148	3.90423	0.0378199
LIPH	0.160069	6.43573e-08			HBB	2.71217	1.6754e-06			PKP3	S196	3.57182	0.0453868
CCNA2	0.160267	1.42897e-06			HBG2	0.486696	0.0227247			RBM15	S294	0.545863	0.00307374
HKDC1	3.68669	1.54336e-36			HCAR1	0.573766	0.000118192			DBN1	T333	9.41043	0.00160767
HLCS	0.589447	0.000730636			KCNH4	0.313402	7.71968e-05			NDRG1	T328	0.296101	0.000147773
CKS1B	0.161274	2.73286e-07			HCAR3	0.540624	0.00285784			DPYSL3	S655	2.25022	0.0187522
INPP4B	0.161366	5.95251e-19			HCG27	1.85285	6.60184e-07			TK1	S15	4.69123	0.0109025
HMCN2	13.4931	1.84739e-41			HCN4	5.14721	3.86302e-07			SLC9A3	T578	0.142192	0.00049373
HMG20A	0.58921	1.09404e-06			HDAC7	0.502811	4.78018e-12			PRKAR2A	S48	0.257172	0.0293324
MKI67	0.161429	2.83918e-05			GDF15	0.313775	4.65815e-10			LGALS1	S30	7.76536	2.31525e-05
TMPRSS4	0.161439	6.2412e-06			HDHD3	1.876	1.96734e-09			AHCTF1	S1227	2.53926	0.0219061
HMGCS2	2.42248	4.10935e-23			HEBP1	3.45093	3.57253e-14			RCSD1	S83	0.143806	0.00543111
HMGN5	3.14196	3.12554e-17			HECTD2	0.636737	0.00732081			ANKS4B	S184	0.226552	1.08267e-06
HMGXB3	0.305931	0.0481163			HECTD3	1.75743	4.26719e-11			MAPK6	S189	4.52567	0.00500567
HMGXB4	0.359382	0.0113424			SLC9B2	0.313808	7.83617e-09			KIF1B	S1141	8.49884	0.00419949
HMOX1	5.06263	3.13001e-45			HECW2	0.575476	1.10791e-06			PALM3	S303	3.1029	0.0070143
HN1	0.594907	0.000360388			HEG1	0.591142	2.68584e-07			RGS3	S806	2.34535	0.0265368
HNF1A	1.54639	2.76745e-08			EFNA5	0.313948	1.42666e-07			TLK2	S117	2.75195	0.00818801
SLC15A3	0.161686	1.45061e-08			HEPACAM2	3.27301	1.17041e-07			PDHA1	T269	0.219839	1.06445e-07
HNF4A	2.06203	1.48426e-15			TMEM136	0.313983	3.28966e-10			RSL1D1	T358	5.84957	4.35314e-05
HNF4G	5.0028	2.24016e-21			HES2	0.491154	0.0412447			VAV2	S771	0.417399	0.000229599
HNMT	0.519482	0.000100384			HES4	0.537027	1.62732e-05			PRKCD	T295	3.03067	0.00155098
BRIX1	0.161862	8.10138e-09			HEY1	0.498554	0.0274253			PLEC	S4463	15.1335	0.000476325
HOMEZ	0.311111	0.0283494			FGF7	0.314201	5.63563e-06			C11orf2	S18	4.01623	0.00688882
HOOK2	3.12709	1.02867e-15			HFE	0.64916	0.000168709			HSPD1	S253	3.33527	0.00278293
YEATS4	0.161943	1.79838e-05			HGD	1.64112	0.0022489			PALLD	S763	15.5955	0.00671301
MUC16	0.162275	0.000886305			HHAT	0.657159	0.00179518			SCN7A	S905	0.0567601	4.42012e-05
AGPAT6	0.162731	6.6502e-10			HHEX	0.520626	2.08078e-05			PLEKHA7	T909	0.213669	0.0223987
HPGD	4.35514	5.99437e-34			HHIP	2.21929	3.51956e-07			MUC13	T472	0.12284	6.63316e-05
HPS4	2.2769	0.00252808			HHLA2	4.8138	5.49501e-11			RPRD2	S758	0.498636	0.0163627
HPSE	0.292242	0.00309822			HHLA3	0.42539	0.0115906			C19orf21	S395	0.545036	3.28301e-05
HPX	0.632239	3.29762e-05			HIF1A	0.500728	2.01418e-10			SCARF2	S653	5.8323	0.00361271
HRG	0.510296	2.21984e-11			HILPDA	0.618859	0.0148959			RALBP1	S11	2.15456	0.020229
HRNR	1.93987	0.0172456			HINFP	1.6823	3.22791e-11			ARHGAP25	S380	0.205802	0.0285535
TMEM127	0.163203	2.61035e-06			HIP1	0.563025	2.61067e-08			PTK2B	S375	0.417209	0.0163308
HSBP1	0.502595	3.4331e-10			HIP1R	1.67569	6.68434e-11			LAD1	S301	3.61756	0.0313253
HAUS2	0.1634	0.000150069			HIRIP3	1.56752	0.00202256			KANK2	S323	0.463583	0.00308769
HSD11B2	4.10325	7.24179e-37			C11orf91	0.314387	0.000537331			ANKRD43	S264	0.0395168	0.000677915
HSD17B11	1.97829	8.00891e-18			HIST1H2AB	0.647107	0.0045483			ADAM9	T761	7.88548	4.3741e-06
HSD17B2	6.08465	2.95651e-48			HIST1H2BJ	0.593588	0.000500048			POF1B	S93	2.94101	0.0256401
HSD17B4	1.73863	5.30543e-22			HIST1H2BO	0.653976	0.0113087			NHS	T820	5.50522	0.00545536
HSD17B8	2.16505	9.52242e-14			MAPK8IP2	0.315051	2.93776e-06			SLC4A7	S242	0.0963198	9.87077e-06
HSF1	0.514613	2.7947e-05			HIST1H3I	0.62584	0.00123253			MYBBP1A	S1163	3.76384	0.0262018
HSP90AB1	0.629718	5.93597e-11			HIST1H3J	0.647066	0.000197098			UBA1	S810	3.46715	0.04198
HSPA13	1.96426	0.000125714			HIST1H4F	0.594616	0.0215328			POF1B	S495	3.59308	0.0245503
HSPA14	0.66475	2.28814e-06			HIST1H4K	0.638483	0.00878017			STIM1	S618	8.50788	0.0145751
HSPA1L	0.601768	0.00359693			SLC22A3	0.316287	3.92036e-09			MDH1	S259	0.502985	0.0217184
TGFB1	0.16343	9.43535e-23			PRKCDBP	0.316319	1.36175e-07			RRP1B	S731	5.51319	0.0343823
PRG4	0.164757	9.46217e-07			HIVEP3	0.594966	3.82283e-07			IL16	S922	0.490022	0.00543228
HSPB11	0.554442	0.000167227			HJURP	0.656104	0.00182448			ABL1	S16	0.425382	0.00714303
HSPB2	0.505906	0.0148336			GJB5	0.316761	4.38661e-06			BCL11B	S607	2.94328	0.0271826
DTWD1	0.164824	5.19929e-05			CHST4	0.31679	1.19965e-05			ACBD4	S166	0.177282	0.000232527
TCIRG1	0.165203	2.08641e-36			HKDC1	2.41655	1.01012e-10			EPB41L3	S460	0.222583	1.3694e-07
DACH1	0.165211	8.26339e-05			ETV4	0.316901	1.32002e-09			ACACA	S117	2.10349	6.09374e-05
SUMF1	0.166112	1.33183e-09			HLA-DQA2	0.637825	0.0236549			MRVI1	T258	0.461785	0.0344275
HSPBP1	0.529084	8.84818e-05			HLTF	0.520964	8.05831e-07			TNIK	S680	0.553676	0.00965613
HSPE1	0.640905	2.07408e-05			HLX	0.566234	0.00065343			PSEN1	S363	4.05741	0.0368202
HSPG2	0.662972	0.00563904			HMCN1	0.617788	5.00026e-05			VIL1	S747	0.275728	0.0165289
IL32	0.166207	0.000462268			HMGCS2	2.75973	1.6132e-11			SIPA1L1	S288	3.13749	0.0410809
HTATIP2	1.65367	9.98941e-07			HMOX1	2.31768	6.9658e-11			ZNF827	S518	0.317456	0.0210644
PRMT3	0.166658	5.40356e-09			HN1L	0.555741	1.90902e-09			RBM15B	S113	3.19559	0.0145102
HTR1D	7.54838	0.0192586			HNF1A	2.26402	2.21619e-11			FAM129A	S646	0.183793	0.0318346
AURKA	0.16673	8.924e-09			HNF4A	2.39555	2.61131e-14			KIAA1522	S1030	0.425635	0.0401502
CBX8	0.16684	7.54086e-16			HNF4G	2.6114	5.99537e-12			TCOF1	T983	7.82775	9.99181e-05
HYAL2	0.418206	0.0142466			HNMT	0.632613	0.000310209			CSPP1	S885	9.03221	0.0411954
HYI	0.635227	0.0002568			HOGA1	0.608533	0.00277682			BAIAP2L2	S478	0.0574269	0.00594084
IAH1	0.544648	0.00630478			FJX1	0.317342	1.54565e-07			TNS1	S1381	0.61171	0.0166845
ICAM1	0.542889	0.000220385			HOMER2	0.444997	0.0237749			ARMC10	S45	2.96146	0.000303293
CEL	0.16739	0.000232651			HOMER3	0.622329	0.000318354			DOCK6	S1308	1.80805	0.0379927
ICT1	1.63577	0.00592389			HOOK2	1.67498	8.54116e-11			CTNND1	Y859	0.455074	0.00116334
MAP1A	0.1679	1.39713e-14			HOPX	2.06521	0.00458835			SLC9A3R1	S2	0.0717621	5.03666e-05
IDH3B	1.54464	4.80737e-13			PPM1N	0.317974	1.60718e-07			STXBP1	S507	0.142877	4.13586e-05
IDH3G	1.61425	1.80118e-12			PCDHA4	0.320131	0.00227871			IRS2	S594	2.62846	0.0291104
IDI1	0.659093	0.00206885			KCNN4	0.32115	1.44008e-10			HIST1H1C	S36	0.481707	0.000897377
IDNK	2.86134	1.4449e-13			LRRC32	0.321298	1.28384e-10			WIPF2	S267	0.251041	0.00779121
IDO1	0.440059	0.0222608			HOXA2	0.57542	1.16366e-05			ELAVL1	S202	2.92541	0.0351884
IFI16	0.647682	3.30999e-05			STC2	0.321496	7.23203e-08			RANBP2	S955	1.97709	0.0201313
IFI30	0.459918	0.0123914			PLCB4	0.321817	1.39856e-09			PHLDB1	S430	3.20917	0.0424091
IFI35	0.663929	0.000185775			HOXA5	0.548575	6.07346e-08			ACTA2	T105	2.55556	0.0416571
NOL3	0.167926	1.16029e-25			EPHB1	0.322282	0.000279931			FOXK1	S445	1.61631	0.0269108
AMMECR1	0.167941	1.651e-05			PRR5-ARHGAP8	0.3223	2.39868e-06			LIPE	S855	0.303802	0.0438835
RUSC1	0.168363	0.000342405			HOXB13	0.640034	0.000274528			EPB41	T710	0.501714	0.0330779
IFITM1	0.513355	0.00503016			NDNF	0.323783	0.000268239			EVL	S333	0.384427	9.75749e-06
RIN1	0.168752	9.60263e-14			GAPT	0.324079	0.000345281			FAM103A1	S36	3.75347	0.000554928
DTNB	0.169387	0.00149526			TRIM46	0.325858	2.54333e-07			VCAN	S2116	20.8295	0.00934001
VPS8	0.169563	0.00118058			HOMER1	0.326189	6.48017e-08			DSG2	T922	1.67543	0.0149882
PPP2R5B	0.169604	1.41408e-06			SPHK1	0.326206	2.18934e-06			ZAK	S593	4.77875	1.75948e-06
MMP2	0.169926	5.67507e-28			DBNDD1	0.327097	1.67449e-08			MLN	S57	0.120087	0.00274142
WBSCR22	0.170466	1.6357e-12			VWA5B1	0.327348	5.91563e-05			CNN1	S15	7.19172	0.0148111
IFT74	0.0290452	0.00325802			PCDHAC1	0.327493	0.00102446			FBN1	S2702	4.94873	0.0165593
MYL12A	0.170624	0.000767582			PNMAL1	0.327624	0.000182718			RANBP2	S21	2.70758	0.00661979
RLIM	0.171123	8.44093e-05			HOXC11	0.599264	0.00056698			ESPN	S690	0.0795252	0.00694721
IGF1R	0.53389	2.81123e-05			OSR2	0.327932	3.45681e-07			TERF2IP	S203	0.578925	5.67779e-05
SYNE1	0.171236	0.0022166			GNA15	0.328093	2.27629e-07			SRRM1	S402	2.45097	0.0175865
DOHH	0.17175	5.99215e-19			HTRA1	0.329515	2.84982e-08			APBB1IP	S526	0.485162	0.00879423
IGF2R	0.567747	1.59264e-08			IGF2BP3	0.329832	1.26674e-06			PGRMC2	S114	0.323796	0.0104142
CD3EAP	0.172128	1.04536e-07			SGIP1	0.33002	1.59025e-08			TANK	S129	5.09345	0.00351975
METAP1D	0.172259	0.00180098			AMIGO2	0.330221	1.49949e-08			DHX8	S460	2.03293	0.0442938
RASGRP2	0.172332	8.45903e-05			HOXD8	0.525213	0.0022943			GPRIN3	S214	0.112732	0.0111803
TP53I11	0.172401	1.96494e-11			FLRT2	0.330782	2.15834e-05			ADCY6	S54	0.44656	6.3654e-05
IGFBPL1	2.80174	0.000589421			HP	2.76403	0.00379686			GATA4	S406	0.0319249	1.53935e-05
IGHMBP2	0.368183	0.00422413			HPCAL1	1.63324	5.53868e-10			ACTA2	S325	2.04961	0.0114783
IGJ	2.15177	3.91373e-12			HPGD	4.98744	1.44962e-12			ANXA13	S10	0.119127	0.00176074
GPX2	0.172448	4.54329e-24			HPSE2	3.0224	0.000844822			PLEC	S21	3.05906	0.00404113
IKBKAP	0.658387	6.14082e-05			HPX	3.05354	0.0005959			LIMD1	S277	3.60648	0.0318021
IKBKE	0.355148	0.00615797			HRASLS2	2.80997	1.66111e-08			BCL6	S333	3.45726	0.0470312
IKBKG	0.585489	0.0207316			HRCT1	3.32941	0.00984585			YBX1	S314	3.56995	0.0178711
IL12RB2	12.7403	0.000917185			HRH1	0.646503	0.00485806
IL16	1.54844	1.3892e-10			ASPN	0.331287	2.26521e-07
ACTN3	0.172451	3.64463e-13			PKIA	0.331996	5.70531e-05
NDUFA4L2	0.172568	0.0023923			CAV2	0.332632	9.55701e-11
CHST3	0.173062	0.000108582			HSD11B2	2.52725	9.88557e-10
LAMB3	0.173854	8.93545e-37			HSD17B1	1.56216	0.0494967
CYB5R2	0.174431	3.92526e-11			HSD17B11	2.31442	5.3323e-10
ANGPTL2	0.174456	6.96692e-10			HSD17B2	3.98399	1.30705e-12
ILF2	0.650743	8.10685e-12			HSD17B3	2.24514	0.00238409
ILF3	0.61917	8.32422e-14			HSD17B4	1.55493	2.17815e-07
ILK	0.642012	1.36149e-06			HSD3B7	0.603594	5.3374e-05
ILVBL	1.94741	1.83566e-14			NME5	0.332656	0.00213814
IVNS1ABP	0.174707	0.000241557			HSF4	0.545653	2.74404e-07
PYROXD2	0.175032	0.000132701			HSH2D	1.65206	4.10693e-07
GTF2H1	0.175111	5.31732e-06			HSP90AB1	0.573123	1.75578e-09
CASP2	0.175201	1.56115e-05			CHRDL2	0.332753	1.48785e-06
GALNT10	0.176048	2.40381e-07			COL6A3	0.332923	8.97706e-14
INCENP	0.0814427	0.00587165			DLEU1	0.333196	1.76635e-10
ARL2BP	0.176366	1.03042e-09			HSPG2	0.541798	5.26893e-12
INHBA	0.0272858	0.00569944			HSPH1	0.543344	5.49509e-09
BGN	0.176507	4.44148e-20			HTATIP2	1.63344	0.000173714
INO80C	0.536295	0.0059622			ZSWIM4	0.333221	3.21598e-15
C12orf57	0.176773	3.89753e-06			HTR1D	2.44081	6.1113e-07
INPP5D	0.61596	0.00149856			HTR4	5.39644	1.91055e-11
INPP5F	0.38255	0.0103545			HTR7	2.42061	0.0362912
NT5DC2	0.176962	1.3838e-21			IL1R2	0.333794	0.0013483
USP13	0.178879	1.49412e-09			TMEM158	0.334073	1.08419e-08
GLUD2	0.178886	4.46704e-12			TRPV4	0.334661	2.57394e-07
NPL	0.17891	1.44795e-17			HUNK	0.626562	0.044223
BRAT1	0.179348	2.35274e-12			MET	0.335001	6.41981e-13
INTS5	0.5165	1.0617e-08			HYI	1.71546	1.28926e-08
F7	0.179728	0.000108956			ICA1	0.61581	1.49622e-07
MYO10	0.180205	2.70569e-05			ICA1L	0.609203	0.0120352
INTS8	0.603697	1.26542e-05			ICAM1	0.645627	2.25652e-05
PLBD2	0.180312	5.13098e-08			ICAM3	1.60566	0.00971444
HAUS1	0.180931	0.000213497			IDH3A	1.64403	1.56621e-09
IPO5	0.520229	2.74067e-17			MSC	0.335333	3.42092e-07
IPO7	0.502873	5.67281e-19			IER5	0.560375	1.01153e-07
IPO9	0.52245	4.40725e-12			SPTBN2	0.335522	4.4449e-12
IQCD	9.74351	0.0454994			MEGF6	0.335792	1.41773e-12
IQGAP1	0.631825	1.56725e-14			IFI27	0.646466	0.00980817
IQGAP2	2.15639	3.20411e-26			IFI27L2	0.661999	0.000757829
FN1	0.180977	1.22108e-33			IFI44	0.657367	0.00194015
IQSEC1	0.575259	0.0255501			PADI2	0.336195	6.74368e-06
AKAP17A	0.181139	0.000837749			HOXB2	0.336372	1.11079e-09
DCUN1D3	0.182528	0.000104631			IFIT5	0.646017	0.00744343
IRF2BP2	0.538248	4.57877e-16			FGD6	0.336456	1.7238e-12
IRF3	0.663119	0.00122281			IQCK	0.336751	4.46288e-10
IRF4	2.49788	2.30285e-05			IFNE	1.7186	0.0140214
IRF6	2.27526	0.000125118			IFNK	2.24809	0.0233648
IRF8	3.64103	0.0216526			IFT140	0.575942	4.11691e-10
ASAP1	0.182781	2.21138e-08			TRIM7	0.336859	8.59089e-05
IRGQ	0.536052	1.12852e-15			IFT57	0.64167	3.76498e-05
IRS2	0.494058	0.00981933			IFT80	0.630346	4.33826e-05
WDR4	0.182835	8.20917e-07			NOTCH3	0.337357	5.94828e-15
SLC16A3	0.183013	6.85626e-14			CD276	0.338217	2.15645e-12
TSEN34	0.183104	2.47383e-15			FIBIN	0.338396	1.29349e-05
ISOC1	1.56758	6.94989e-12			SLC44A5	0.339547	0.0039807
GCNT3	0.183106	1.0764e-07			SCD	0.339628	7.03149e-07
ITFG1	0.638945	2.40844e-05			DCBLD2	0.339838	1.99156e-08
ITFG3	4.08207	5.89454e-27			DACT1	0.340313	2.3633e-08
POP4	0.18316	9.6241e-07			NMB	0.340363	1.18556e-06
TTPAL	0.183217	4.36332e-09			COL5A2	0.340422	1.04139e-10
NSUN6	0.183406	0.00139024			PCDHGA8	0.340478	9.13202e-06
IMPDH1	0.183831	1.77792e-21			IL17RD	0.340635	1.76199e-08
ITGA4	1.62481	0.0119564			IGJ	4.4202	1.53834e-13
ITGA9	1.84647	6.0137e-20			IGLL5	3.74887	7.0974e-08
ITGAE	4.25898	1.32498e-10			IGSF10	2.5093	0.0066035
ITGAL	0.565103	0.0379778			IGSF23	8.39553	2.67293e-11
MB21D1	0.183865	1.69621e-05			IGSF9	1.84913	5.18227e-05
NLRC4	0.184211	1.31488e-06			SOX9	0.340752	5.14064e-15
PTPRO	0.184287	5.4573e-05			IKZF2	0.61303	0.00012876
ITGB1	0.563204	6.10914e-13			IL11	0.573585	2.31709e-06
ADPRH	0.184788	6.84067e-08			IL11RA	2.50179	1.45846e-13
TK2	0.185055	1.04369e-26			IL15	1.54782	4.18863e-06
CDCA3	0.18563	2.41237e-05			BATF	0.34182	3.62794e-06
ITGB7	2.61228	1.26675e-21			IL17RE	2.12068	1.99241e-13
ANXA10	0.185784	2.47885e-19			IL1R1	0.533465	4.34381e-06
OBFC1	0.185896	0.00201125			C21orf88	0.34187	8.65723e-05
LRRK2	0.186001	3.19207e-05			IL1RAP	0.565969	2.71378e-06
MPHOSPH10	0.186116	0.000183014			CAPG	0.341881	2.94693e-12
GRB7	0.187041	3.26707e-15			IL20RA	0.509352	0.00382708
ITIH5	2.17784	5.73928e-20			KCNJ15	0.342004	4.07358e-05
ITLN1	5.70975	3.27265e-41			IL22RA1	1.9529	1.63065e-07
ITLN2	6.40726	8.41795e-48			IL24	0.445898	0.0125043
DDX47	0.187454	5.93867e-16			IL27RA	0.559384	0.00043981
ITPA	0.580904	5.38014e-06			MARCKSL1	0.342046	4.43994e-14
ITPKA	3.71073	5.07537e-25			IL33	0.533217	0.00532982
ITPKB	0.0646982	0.0302744			SHH	0.342412	1.09613e-07
DIEXF	0.187524	5.7096e-09			IL6	0.409521	0.00985545
UBE2T	0.187625	4.31345e-06			IL6R	2.87829	2.04473e-15
HSD11B1	0.188349	0.000263672			HK2	0.34267	3.22011e-13
ITPRIPL2	0.166796	0.00371456			ILDR1	0.634659	0.000418961
FOSL2	0.188611	0.002317			NUAK1	0.342698	3.19835e-12
IYD	3.67638	7.49876e-25			ILF2	0.55994	8.2784e-07
JAK1	0.604738	5.08396e-05			ILVBL	1.86325	1.46821e-11
JAK3	0.0731212	0.00392653			IMPA1	1.53437	5.96526e-06
JAM2	17.2239	1.75355e-07			IMPA2	0.625972	0.000261716
JMJD6	0.601037	6.09537e-05			IMPACT	0.658732	0.000266058
GFPT2	0.189025	1.71107e-05			IMPAD1	0.662045	1.65883e-05
CA5B	0.189101	0.00017319			IMPDH1	0.536859	1.12355e-07
PTPRG	0.189932	2.97058e-07			ING2	1.54973	0.00213573
LRP10	0.190135	2.02725e-09			ITGAM	0.342983	8.4804e-09
KALRN	2.26636	5.29988e-11			CCDC113	0.343504	1.89209e-08
KANK3	2.37539	0.000487069			MMP2	0.344064	6.26527e-09
KANK4	0.0168651	0.00600486			INPP4B	0.585958	9.82985e-09
KAT7	2.15496	0.00141262			INPP5D	0.633959	0.000103126
KBTBD11	1.86658	6.97686e-14			INPP5J	3.70495	5.10826e-11
MOB4	0.190239	1.84469e-07			INSM1	1.93722	0.000171904
ARG1	0.190352	7.20913e-14			INTU	0.617174	6.38808e-07
KCMF1	0.621415	0.00352664			IPO5	0.522348	1.56531e-11
PTGIS	0.19077	1.15048e-16			IPO7	0.625087	2.57643e-08
KCNH4	0.385958	0.0449187			SHISA6	0.345302	0.0012738
KCNJ13	15.12	9.05925e-06			IQCH	0.579706	5.58144e-06
NAV1	0.190857	0.00148037			SLC2A10	0.345555	5.95364e-09
KCNS2	0.0546759	0.0103102			STEAP1	0.345803	2.0653e-06
KCTD10	0.17013	0.0247842			IQGAP1	0.580978	4.68856e-11
NCEH1	0.191156	6.48667e-36			IQGAP2	2.00375	8.13884e-12
TRIM24	0.191225	6.67701e-08			IQGAP3	0.629064	0.000425258
TANGO6	0.191537	0.000981248			CTSK	0.345808	2.16326e-09
GGNBP2	0.19157	0.00299141			ILDR2	0.346015	5.56439e-07
ASNS	0.192056	3.68645e-22			IRF1	1.77175	6.01478e-09
FKBP7	0.192957	7.76598e-18			IRF4	3.1226	1.69261e-09
KDELR3	0.0579914	0.0403416			IRX5	0.50282	0.000161927
KDM1A	0.589489	5.85057e-08			ATAD3C	0.346281	7.94589e-05
SYNC	0.193206	4.51351e-06			ISLR2	0.646648	0.000107064
OLFML3	0.193239	2.99326e-11			GPR115	0.346762	9.30559e-08
RIF1	0.194044	6.70298e-08			ISX	5.4693	3.80821e-14
KDM3B	0.663802	0.00052934			ITFG3	2.14429	4.08832e-13
KDM5B	14.3075	0.000805264			SERPINE1	0.347084	1.64823e-07
DAGLB	0.194125	1.44208e-12			KCTD17	0.347982	4.64093e-12
POLB	0.194294	6.10738e-15			ITGA8	1.92092	7.63146e-07
KEL	0.617488	0.0165853			ITGAE	1.89523	1.27258e-07
BBS1	0.194368	0.000142928			PTPN14	0.348204	6.16629e-15
KHK	22.6348	1.07978e-57			ZNF117	0.348376	4.28289e-09
KHNYN	1.74894	5.54663e-06			PHLDA1	0.348439	1.46912e-11
KIAA0020	0.475977	0.00535753			ITGB1	0.55595	1.51515e-08
KIAA0247	0.401889	0.0239933			CPLX1	0.348794	9.88477e-07
KIAA0319L	2.03239	4.08821e-05			ITGB6	0.546187	2.65694e-05
KIAA0430	0.243362	0.00416328			VWA1	0.349356	1.93809e-12
KIAA0930	0.299364	0.00310291			WWTR1	0.3499	2.40168e-13
C1orf35	0.194512	0.000203443			ITIH5	1.81606	7.04252e-07
KIAA1161	2.5039	1.29067e-12			ITLN2	10.6315	1.97367e-10
PTK7	0.194688	2.83993e-24			ITPA	0.647704	4.94646e-06
KIAA1211	3.69326	9.91284e-16			ITPK1	1.61875	7.91246e-09
SLC25A32	0.195415	1.22304e-07			ITPKA	3.81171	2.59259e-12
NNMT	0.195435	1.24821e-38			ITPRIP	0.533945	1.89665e-05
SPARCL1	0.195518	0.000167834			ITPRIPL2	0.541051	1.00902e-10
KIAA1429	0.576644	0.0028803			IYD	1.68323	1.80171e-05
ITPRIP	0.195973	2.69152e-07			JAG2	0.527922	1.43069e-08
GPC1	0.1963	5.05259e-18			JAK3	0.629532	0.00266654
KIAA1683	0.32954	0.00751264			JAKMIP1	0.603348	0.00689732
TTC5	0.196414	2.54341e-06			JAKMIP3	0.590766	0.0107968
PRIM1	0.197449	0.000618786			JAM2	1.6694	0.0236786
KIF15	0.0292917	0.00642037			JAM3	0.570516	0.00014265
KIF16B	1.63397	0.00809544			JAZF1	0.522502	1.32168e-06
KPNA2	0.197586	7.11226e-28			LOXL1	0.350211	4.16195e-10
GNA14	0.19763	0.000216786			JUP	0.653086	0.000492599
LMTK2	0.198035	1.39812e-06			KAT2B	1.70624	3.42857e-08
KIF27	2.44363	0.0434594			KATNAL1	0.536111	4.73456e-06
TEAD3	0.198715	1.29856e-05			KAZALD1	1.57726	0.00364489
NCS1	0.198995	1.27575e-05			KBTBD11	2.32743	1.52577e-14
KIF4A	3.64406	3.91924e-05			KBTBD12	1.56052	0.00232352
PXDN	0.200188	3.20464e-31			KBTBD3	0.560966	0.0296971
MUC4	0.200271	1.47085e-14			KCNA3	1.93993	8.28225e-06
KIN	0.604859	0.0184897			KCNA6	3.28054	1.79103e-06
SIRT1	0.200413	0.00251345			KCNAB2	0.522831	2.40209e-06
MTHFD1L	0.200631	2.03424e-27			KCNC3	0.597355	2.37664e-05
GLTSCR2	0.201187	3.04837e-09			GJA4	0.351209	0.000347594
PRELP	0.201383	7.21332e-10			PTGER1	0.351598	4.18263e-06
DCAF13	0.201507	4.28087e-08			KCND3	0.615487	0.0219724
KLC4	2.01412	7.6032e-17			NKX3-2	0.351882	3.26344e-05
KLF16	0.269599	0.00472787			KCNE3	0.618871	0.0111244
C1GALT1	0.202658	7.83915e-09			AADAT	0.352113	7.35157e-07
COL12A1	0.206075	4.45314e-26			KCNG3	0.597071	0.0124947
KLHDC7A	0.223679	0.00608912			BCAT1	0.352198	1.47491e-07
FKBP9	0.206771	1.25848e-31			KCNH6	6.72374	8.90547e-08
MEIS1	0.206902	6.64197e-06			SP5	0.35375	0.000950245
KLHL22	0.20596	0.0206151			MOGAT1	0.353785	0.00264966
KLHL25	0.223489	0.0155858			KCNIP3	1.91869	0.000769589
KLHL26	0.313211	0.010906			KCNJ11	0.570292	0.0228982
KLHL42	0.429973	0.00632478			KCNJ12	0.647128	0.0065037
KLK1	2.66889	9.98796e-08			KCNJ13	2.65906	0.00374769
ZWINT	0.20697	7.03786e-05			HS3ST1	0.35396	3.39643e-08
ZWILCH	0.20763	4.89218e-05			ALDH1A2	0.354178	8.64501e-05
WDR3	0.208285	2.92741e-07			KCNJ3	3.53928	4.83736e-12
ASRGL1	0.208573	8.48266e-10			KCNK10	4.031	2.80057e-09
PYCR1	0.20878	1.57163e-24			CYS1	0.35449	0.00278042
KMT2D	0.252163	0.0318133			KCNK16	5.26741	0.000200874
MARVELD1	0.208907	6.62028e-10			KCNK17	1.75188	0.0389889
KNOP1	0.0113189	0.0101419			KCNK5	2.10904	4.37882e-10
ITGB5	0.209012	7.12561e-17			KCNK6	0.662279	0.000293327
KPNA6	0.599491	0.0037047			NDUFA4L2	0.354523	7.16061e-06
KPTN	0.338526	0.00912673			KCNMB3	0.502681	0.000381423
SGK196	0.209504	3.42898e-15			KCNMB4	0.635334	0.0218235
KRT14	0.550858	2.86114e-09			CDKN2A	0.354712	0.000226614
KRT16	0.501439	3.62754e-07			KCNQ3	0.623523	0.00635314
SFR1	0.210901	2.45888e-05			ST6GALNAC5	0.354893	7.86417e-05
FBLN1	0.211677	1.57182e-27			KCTD12	0.642537	0.000321139
KRT19	0.553663	7.7553e-13			KCTD14	0.541875	0.0191701
KRT20	3.31045	3.32851e-34			KCTD15	0.617696	0.000100235
APOBEC3C	0.212016	1.60037e-15			TNFRSF21	0.35511	3.55918e-13
KRT6A	0.552949	0.00358906			KCTD21	0.641697	7.4892e-05
SLC4A2	0.212504	1.06419e-15			TMEM97	0.355815	1.10864e-07
PADI2	0.212787	4.16337e-18			KDELC2	0.558929	7.72946e-07
AQP1	0.212852	4.82652e-08			KDELR3	0.535401	0.000198764
KRT73	0.494634	0.00571039			KDM4A	1.69625	2.26416e-09
BAG3	0.213166	3.7876e-14			KDM5B	0.584503	3.91425e-09
KRT83	19.0881	0.018541			PDGFRB	0.356096	4.44613e-14
KRTCAP2	1.88376	0.000889432			KHK	8.82758	2.10005e-19
KSR1	0.0787108	0.00636705			KIAA0020	0.649869	2.44065e-05
KTN1	0.655446	0.00173815			KIAA0040	0.591488	3.77451e-08
KXD1	0.647446	0.00309661			KIAA0125	2.27364	6.86241e-09
LDLRAP1	0.213211	2.46547e-05			KIAA0319	0.525399	0.00781773
L1CAM	2.94325	9.80003e-27			KIAA0754	0.549007	5.8487e-09
DDR1	0.213396	1.02964e-13			KIAA0895	0.59294	1.97851e-06
L3MBTL2	0.317697	0.0418823			KIAA1161	2.07028	9.49378e-11
UTP6	0.213601	6.79987e-10			TREM2	0.356117	6.34816e-08
LACE1	1.59275	0.000346099			KIAA1211	1.71663	2.42827e-06
LAGE3	0.548272	0.0402512			KIAA1217	0.620587	1.0797e-09
LAIR1	0.519768	0.0302434			KIAA1244	0.521826	3.87078e-07
OAS2	0.214197	5.09718e-11			FAM83A	0.356154	0.00344834
ITGA2B	0.214322	0.00118645			TANC2	0.356447	5.36152e-13
LAMA4	0.647428	0.00113352			KIAA1524	0.519439	2.6915e-05
LAMB1	0.527023	6.07764e-11			KCNC4	0.357828	1.63213e-10
TRMT61A	0.21457	6.93853e-21			KIAA1586	0.57509	0.00156362
LAMC1	0.651727	0.000542007			KIAA1598	0.587285	2.31731e-06
CDK13	0.214589	1.68888e-05			ULBP3	0.357924	0.00147773
LAMC3	0.102735	0.0138051			KIAA1755	0.520285	1.24098e-07
ENTPD2	0.215233	1.36413e-07			KIAA1919	1.86008	1.47939e-09
LAMP2	0.576695	4.32492e-11			KIAA2013	1.67089	1.24198e-07
PLSCR1	0.215608	2.71769e-20			KIF11	0.635322	0.000800776
LAMTOR1	0.543532	7.43686e-13			KIF14	0.656385	0.000431506
LAMTOR2	0.643794	3.78272e-07			KIF19	5.54372	4.79717e-11
LAMTOR3	0.588029	5.1531e-05			C1QTNF1	0.358068	2.99561e-12
LAMTOR5	0.662084	0.0192727			KIF2C	0.528597	0.000383915
GTF2H3	0.215637	0.000169667			KIF3C	0.660154	0.000890743
LAPTM5	0.0161523	0.00316566			KIF5B	0.602006	8.50662e-08
LARP4	0.576487	0.00521867			KIF7	0.54141	4.52673e-08
LARP4B	0.614539	0.0402531			KIFAP3	0.598264	0.00617462
LARP6	0.00761342	0.0174636			KIFC3	1.50734	1.46381e-05
LARP7	0.634745	0.000735751			SLITRK5	0.358123	0.000554629
TMEM138	0.216135	2.54939e-06			ITGB8	0.358388	1.18563e-14
CLDN4	0.217545	0.000221604			KISS1	1.9493	0.00223205
SQSTM1	0.217689	1.88714e-13			KIT	1.64683	0.00973222
LCK	1.61765	2.04962e-08			KITLG	0.644206	0.000158628
LCN15	4.04273	3.98138e-14			KL	2.34542	0.000135516
DHCR24	0.218385	4.40719e-11			KLC4	2.08114	2.40525e-12
LCT	15.2728	5.11625e-39			KLF2	0.599548	0.00491288
LDB1	0.458103	0.00310877			KLF4	1.82097	1.18817e-08
LDLR	4.99161	0.009381			KLF7	0.55545	6.124e-10
FMOD	0.218654	2.46908e-12			KLHDC1	1.56718	0.0255009
LEMD2	0.622713	6.78151e-08			ITGAX	0.358466	1.96191e-09
LEMD3	0.615271	0.0376343			KLHDC9	0.533181	0.0013835
LENG8	0.505564	0.00456151			KLHL2	0.659484	2.86866e-05
LEO1	0.435925	0.0449366			KLHL21	0.653227	1.69297e-05
IL1RN	0.218883	5.2394e-14			KLHL29	0.621533	0.000425138
SLC41A3	0.218981	0.00160283			SLC7A11	0.358612	3.82406e-07
ROR2	0.219403	0.000396945			KLHL5	0.612554	8.50862e-05
TFEB	0.219577	2.41169e-09			KLHL6	1.72083	2.04808e-07
NAALADL2	0.219862	2.91604e-06			UPK3A	0.359149	0.00153498
SMC2	0.220184	0.000778648			PLAU	0.360023	2.59343e-07
C1orf106	0.220391	0.000508384			HDGFRP3	0.360142	7.47889e-06
LGI3	7.98712	3.58356e-15			CCL20	0.360201	0.000208435
THSD4	0.220567	2.15702e-08			FCGR2A	0.36041	3.75387e-08
HPDL	0.220619	0.000173256			PCDHGA4	0.360432	0.000555793
LHPP	1.58925	4.1796e-07			KLKB1	2.08628	5.12708e-07
CTTNBP2NL	0.221417	0.00108403			KLLN	0.626497	0.00337041
LIG3	0.598314	1.37112e-06			SOX4	0.360946	6.13877e-13
LIG4	0.320825	0.0277569			KNG1	3.32738	0.0277629
C2CD2	0.22215	7.2314e-12			KPNA2	0.52376	3.02652e-05
SLC2A1	0.22265	2.40258e-12			KPNA3	0.584644	4.19891e-05
LILRB4	0.164225	0.00664129			DRD1	0.36106	2.24438e-06
LILRB5	7.23943	3.47332e-21			KRBOX1	0.648413	0.0406153
LIMD1	0.630038	0.00801245			KRT12	3.22644	0.0212757
GALNT5	0.222813	6.76079e-08			CCL22	0.361608	5.56446e-06
ETV6	0.222843	5.89832e-16			MAPK11	0.361714	1.01978e-07
SLC25A25	0.222978	3.11767e-06			ZNF683	0.361731	0.000490667
LIPA	2.76296	1.62095e-14			KRT2	9.33077	1.03256e-05
LIPF	46.0255	3.28682e-08			KRT20	4.37618	4.02478e-13
ASPH	0.223052	6.72975e-15			LY6G6C	0.361877	0.00107623
GORAB	0.223421	3.1955e-05			PPM1H	0.361887	7.24669e-14
LLGL1	0.544957	1.73484e-08			KRT72	8.78181	3.82192e-15
LLGL2	0.618159	2.5731e-05			KRT73	8.61088	4.93512e-15
LMCD1	0.539084	9.41644e-09			GZMB	0.362821	0.0029553
LMNA	0.599711	4.33274e-13			WNT5A	0.362952	4.36228e-09
[truncated: 2,102 more rows]

## Sheet: Supplenebtary Table 3b
Enriched pathways at protein level
Type	Category	Term	Count	%	p_value	FDR
up-regulated	KEGG_PATHWAY	hsa04512:ECM-receptor interaction	36	1.47844	7.04423e-11	2.09918e-08
up-regulated	KEGG_PATHWAY	hsa04510:Focal adhesion	51	2.09446	7.13293e-07	5.31403e-05
up-regulated	KEGG_PATHWAY	hsa04151:PI3K-Akt signaling pathway	75	3.08008	1.88491e-06	9.36174e-05
up-regulated	KEGG_PATHWAY	hsa04310:Wnt signaling pathway	42	1.72485	1.43356e-05	0.000534001
up-regulated	KEGG_PATHWAY	hsa04010:MAPK signaling pathway	59	2.423	0.000288515	0.00505749
up-regulated	KEGG_PATHWAY	hsa04020:Calcium signaling pathway	49	2.01232	0.00123279	0.0183686
up-regulated	KEGG_PATHWAY	hsa04115:p53 signaling pathway	18	0.73922	0.00718179	0.0615234
down-regulated	KEGG_PATHWAY	hsa03320:PPAR signaling pathway	32	2.26148	3.77317e-14	5.43337e-12
down-regulated	KEGG_PATHWAY	hsa00071:Fatty acid degradation	20	1.41343	8.91499e-10	3.9983e-08
down-regulated	KEGG_PATHWAY	hsa04146:Peroxisome	27	1.90813	4.17296e-09	1.50227e-07
down-regulated	KEGG_PATHWAY	hsa00830:Retinol metabolism	24	1.69611	8.17366e-09	2.61557e-07
down-regulated	KEGG_PATHWAY	hsa04977:Vitamin digestion and absorption	12	0.848057	2.17317e-06	4.17248e-05
down-regulated	KEGG_PATHWAY	hsa00020:Citrate cycle (TCA cycle)	9	0.636042	0.00376638	0.0278133
down-regulated	KEGG_PATHWAY	hsa00010:Glycolysis / Gluconeogenesis	14	0.989399	0.00547205	0.0375226
Enriched pathways at protein level
Type	Category	Term	Count	%	p_value	Genes
up-regulated	KEGG_PATHWAY	hsa04610:Complement and coagulation cascades	48	1.61671	1.46904e-16	4.50994e-14
up-regulated	KEGG_PATHWAY	hsa04110:Cell cycle	62	2.08825	3.38846e-12	3.46752e-10
up-regulated	KEGG_PATHWAY	hsa04512:ECM-receptor interaction	42	1.41462	2.29997e-11	1.76523e-09
up-regulated	KEGG_PATHWAY	hsa04142:Lysosome	49	1.65039	9.1404e-09	4.67684e-07
up-regulated	KEGG_PATHWAY	hsa04510:Focal adhesion	54	1.81879	0.000146112	0.00299042
up-regulated	KEGG_PATHWAY	hsa04151:PI3K-Akt signaling pathway	75	2.5261	0.00840818	0.0717031
up-regulated	KEGG_PATHWAY	hsa04115:p53 signaling pathway	20	0.673627	0.0223288	0.139897
down-regulated	KEGG_PATHWAY	hsa00190:Oxidative phosphorylation	57	5.41825	8.54544e-29	1.08954e-26
down-regulated	KEGG_PATHWAY	hsa00071:Fatty acid degradation	22	2.09125	3.67555e-13	8.52059e-12
down-regulated	KEGG_PATHWAY	hsa04146:Peroxisome	28	2.6616	1.59725e-11	2.90927e-10
down-regulated	KEGG_PATHWAY	hsa00020:Citrate cycle (TCA cycle)	15	1.42586	7.16151e-09	8.30085e-08
down-regulated	KEGG_PATHWAY	hsa03320:PPAR signaling pathway	23	2.18631	1.4156e-08	1.56947e-07
down-regulated	KEGG_PATHWAY	hsa00830:Retinol metabolism	21	1.9962	6.14899e-08	6.27197e-07
down-regulated	KEGG_PATHWAY	hsa00010:Glycolysis / Gluconeogenesis	17	1.61597	2.47188e-05	0.000180094

## Sheet: Supplenebtary Table 3c
Supplenebtary Table 3c. Lists of DEPs in one of the four histological subtypes.
Gene symbol	Mean of Intestinal-type	Median of Intestinal-type	Mean of Pancreatobiliary-type	Median of Pancreatobiliary-type	Mean of Mixed-type	Median of Mixed-type	Mean of Duodenum	Median of Duodenum	p_value
KIAA1217	0.291777	0.177396	0.250525	0.120573	0.11605	0.08505	0.0830667	0.0593	0.00787236
CLC	17.7539	4.5481	5.65678	2.75552	15.0285	1.9073	11.1565	5.57405	0.0478854
MYH10	9.7163	4.0793	8.74727	3.60235	2.47047	2.08988	2.88272	2.3516	0.0215055
SNX1	1.07964	0.65225	1.55834	0.9724	1.33838	1.13085	1.45062	1.07525	0.0380306
LGALS2	9.50431	1.75152	9.25582	1.37638	3.95832	1.05494	1.14054	0.65412	0.00678428
NUDT21	16.3014	15.6605	15.1218	13.5524	13.1672	11.1448	9.46787	8.51205	0.0356112
DR1	4.86922	3.85105	4.57456	3.16641	2.16033	1.09592	2.10561	1.5357	0.0104548
ANXA11	18.4548	16.1307	23.3664	20.5377	18.5423	14.1501	16.6304	12.0915	0.0144919
MTCH2	24.2808	17.4288	14.5187	10.6601	13.1138	7.93055	11.7571	7.8483	0.00325044
PDXP	2.25347	1.4629	1.63607	1.0648	0.9914	0.7627	1.25053	1.11624	0.0469012
GEMIN4	0.476036	0.27705	0.548451	0.216808	0.5242	0.31255	1.83508	0.4929	0.0363693
GTF3C2	0.139233	0.104355	0.114614	0.0714153	0.0693843	0.0589191	0.116279	0.0637688	0.0132063
VPS41	0.105582	0.0869675	0.166578	0.11395	0.0668746	0.065	0.094829	0.0498	0.0113392
BPNT1	10.6677	8.8406	6.90557	5.38305	8.3489	6.88505	8.66876	7.13785	0.0320148
NSFL1C	6.42715	5.3789	4.74406	3.301	3.2514	2.08025	4.62295	2.8622	0.0438543
DHRS11	13.5198	2.05545	10.9711	0.946909	5.96325	2.75685	7.81838	4.45475	0.0028097
IDH3A	8.10988	6.84165	5.43748	5.00005	7.46242	6.9902	7.57678	7.4025	0.00213689
POLR2D	2.00341	1.50525	1.37977	0.9497	1.61763	1.65675	2.04847	1.64035	0.0255833
A1BG	13.6945	7.6715	18.7853	12.5892	5.73175	4.52785	23.1846	10.1413	0.0296218
GSS	8.69482	5.0376	5.14506	3.6139	11.3771	4.62635	8.88989	4.11175	0.00554337
NUB1	0.918875	0.6339	0.722911	0.5242	0.754191	0.5558	1.46006	0.98205	0.0414968
FKBP7	0.716878	0.629005	0.971066	0.834858	0.428222	0.423962	0.554482	0.532519	0.0181539
CPVL	1.71164	1.21055	3.45602	1.9906	1.37134	0.8746	3.35188	1.8403	0.00724283
COPS4	3.83033	3.3082	3.20565	2.5116	2.03661	1.8628	2.28713	1.6181	0.00359904
SIAE	1.02908	0.648	0.704488	0.44365	1.7862	0.92405	0.600475	0.64255	0.0103855
DBN1	2.50193	1.5678	4.54235	3.58085	10.2523	2.65075	2.37115	2.1584	6.29808e-05
MRPS25	3.454	2.46335	1.81948	1.16063	3.78814	3.12235	2.31616	2.10445	3.08899e-05
RTN4IP1	1.76517	0.582812	1.20294	0.37695	0.349052	0.33266	0.691386	0.421767	0.0204289
USH1C	0.943054	0.6661	0.554003	0.374044	0.757385	0.67025	0.728026	0.53605	0.00253729
NPEPPS	5.68108	4.86925	6.12562	4.90185	3.77367	3.5323	3.64682	3.5008	0.00522508
CNKSR1	0.13914	0.0898	0.102633	0.0743101	0.0975072	0.0593787	0.0570167	0.03935	0.0128732
PFN2	1.6542	0.7918	3.26556	0.9935	0.882408	0.5755	0.687914	0.47775	0.030398
CCS	3.27897	0.407112	1.0759	0.360226	0.341799	0.306999	0.221629	0.2279	0.0285879
C1QBP	19.3067	15.2109	12.4763	9.2469	17.0135	14.9124	21.5892	21.1974	0.000148702
SERPING1	8.99387	3.9977	11.4091	7.1179	4.40694	1.37015	10.2502	4.4651	0.0408513
DDX6	10.2609	9.54	8.01943	7.37375	9.27119	7.6253	9.00306	7.21865	0.0456129
CLUH	0.703546	0.5227	0.498412	0.247786	0.791325	0.8083	0.462517	0.27095	0.00011173
PDK3	2.43652	1.2864	1.45766	0.77995	1.48625	0.54905	1.26224	0.62575	0.00444322
CYB5B	24.7216	15.801	16.3397	11.9977	31.7621	19.8203	20.0547	12.2952	0.0320712
AIMP1	6.00373	5.2212	4.15969	2.9473	4.10406	3.8469	4.51814	3.6782	0.00212433
KIAA0368	1.05836	0.89475	0.768143	0.63425	1.12689	0.89785	1.15532	1.09915	0.00907869
SQRDL	7.91068	6.021	11.5589	8.4312	9.79567	5.7321	4.89774	3.41965	0.00720243
AOC1	1.84867	0.88965	1.07094	0.459743	1.95862	1.4292	2.34373	2.1809	0.000891086
MRPL50	9.61795	7.01135	4.91877	4.0417	6.76061	6.1599	5.78572	5.75855	0.000204573
NUP133	1.18541	0.90395	0.96156	0.66365	0.598513	0.48555	0.6952	0.6742	0.0172588
PTCD3	1.35187	1.02835	0.9117	0.6058	1.35013	1.29205	0.723967	0.5772	0.00628424
PRPF19	5.36715	4.795	4.72194	3.6965	7.63145	7.7487	8.16104	7.42565	0.00738695
RPS13	78.2221	68.7344	61.657	47.9378	103.986	94.439	102.336	88.1512	0.00157189
FAM98C	1.11703	0.78595	0.752151	0.4819	0.434544	0.256161	0.676215	0.226969	0.0296222
PARP1	3.8677	2.0994	2.30549	1.6625	3.39594	2.91175	4.09008	2.71035	0.0386968
NOC4L	5.68272	0.30295	0.33316	0.21765	11.6333	0.26395	1.04797	0.46315	0.0379392
LXN	12.0009	6.69005	23.7445	12.1004	8.53605	8.3771	8.92409	7.25077	0.00619343
GLOD4	5.65471	4.8129	4.25941	3.3286	2.42009	2.28035	3.94827	3.09745	0.0028842
TMX3	0.805512	0.5782	1.20524	0.82855	0.443331	0.30994	0.781946	0.73765	0.032247
ADH5	13.0038	9.1314	13.4269	11.6314	5.47942	4.91155	8.63272	8.28415	0.0298396
C3orf37	0.907046	0.592535	0.527997	0.448368	0.530071	0.342534	0.744243	0.601068	0.0369278
FBLN5	15.4278	6.3113	19.5872	6.78275	4.07705	3.04905	4.75916	1.75575	0.0419446
RPRD1A	1.28914	0.840487	1.00507	0.703278	1.81898	0.6596	2.33971	1.6716	0.0129686
FCGBP	17.2903	4.37245	10.7457	1.5648	7.0697	2.5039	8.32316	2.83385	0.0201885
MYO1A	1.99248	1.0505	1.37314	0.467066	2.13874	1.6965	2.47905	1.1163	0.0260429
SLC1A5	5.35548	2.1297	3.88609	1.24355	1.34192	0.711216	2.95211	0.5457	0.012664
CUL4A	1.08469	0.76365	0.776134	0.435894	1.03489	0.64835	0.519359	0.415635	0.0208568
PRKCSH	23.0126	18.8285	19.8086	14.3636	17.7266	13.0093	12.0267	9.08205	0.0186871
USP39	4.06747	1.5965	3.74207	0.9925	2.67864	0.8352	2.52157	1.25055	0.0413884
EPB41L2	6.24476	4.68345	3.56301	2.86775	2.74056	2.12245	3.99011	2.86855	0.000796409
CLIC2	2.86799	1.9622	4.31918	3.13345	2.04406	1.4035	2.22505	1.77	0.0105628
PARK7	54.1335	42.7484	52.9516	47.969	26.3384	18.3998	32.284	17.6232	0.0171551
TYMP	52.1357	26.6208	85.2728	50.8698	36.0372	25.1565	64.3308	59.3798	1.64964e-05
TRA2B	65.1983	52.0682	48.0699	36.611	80.2287	68.3558	78.2046	77.6182	0.00415337
SUCLG2	18.6156	14.1045	12.2782	7.49685	9.46091	6.7213	10.6946	9.53255	0.00322933
ZNF800	0.1356	0.09905	0.0965323	0.0759321	0.0609775	0.0523599	0.198747	0.0961814	0.00739813
COQ7	1.05643	0.6401	0.672118	0.389133	0.675527	0.4988	0.563637	0.5182	0.0340235
AVL9	1.65689	0.812	1.20038	0.381131	2.57958	1.30365	1.75443	0.500359	0.0306927
MBOAT7	2.96362	2.11695	3.03829	1.5418	2.629	0.6884	1.53198	0.47375	0.0196384
LGALS4	986.687	784.819	608.226	308.633	1296.35	1027.36	793.555	663.182	0.0047151
LSM14A	3.71385	2.5958	2.59166	1.86285	1.42776	1.098	1.93453	0.75365	0.00553817
CFD	0.838531	0.642982	0.973526	0.626	0.458523	0.314486	0.428448	0.14925	0.0212592
RNASE4	2.55281	1.04928	2.61775	1.32921	0.708477	0.61565	1.02104	0.7247	0.0237392
MTG2	0.577451	0.45678	0.404222	0.37865	0.314978	0.1737	0.352982	0.273812	0.0253639
HEATR2	0.81327	0.70995	0.561913	0.346	0.563262	0.5682	0.651725	0.1327	0.0112305
RTKN	0.573491	0.42985	0.456677	0.313372	0.695701	0.6843	0.391653	0.17102	0.00981968
MRPL40	6.34441	4.48115	3.71243	3.10235	3.64479	3.0631	4.73218	4.19285	0.0315878
EXOSC2	4.50089	3.7102	2.78904	2.28885	2.76731	2.9392	2.73039	2.5116	0.000132934
RDH10	0.328187	0.24392	0.308632	0.19314	0.251812	0.19375	0.121495	0.0955112	0.0365981
DEFA6	136.001	7.4109	38.2958	4.48723	14.2862	2.15298	16.6809	3.60633	0.0189464
PRUNE	0.454722	0.27445	0.456504	0.29742	0.746587	0.7005	0.399419	0.32745	0.0495866
MSR1	0.150009	0.1064	0.227491	0.131537	0.0719945	0.071856	0.100943	0.0743	0.0122241
PLEK2	0.867925	0.351822	0.427945	0.247536	2.25137	0.8313	1.16198	0.48635	0.000605533
NUBPL	2.31664	1.66104	1.40284	1.13075	2.18605	1.0138	1.39671	0.948024	0.00172955
ACAP2	0.660634	0.558	0.899105	0.55675	0.60365	0.41985	0.269525	0.2477	0.0126444
AQR	0.64926	0.525611	0.501255	0.3689	0.737925	0.75945	0.797933	0.66775	0.0201418
MED30	0.832439	0.530265	0.540474	0.412463	0.921381	0.318496	0.362686	0.33397	0.0302205
SEMA3B	0.0914333	0.0581121	0.117688	0.0688622	0.0254528	0.02085	0.0673615	0.0585801	0.00818892
ACOT9	2.89637	2.20695	3.84855	3.09455	2.56139	2.968	2.36202	1.9298	0.0170578
CYB5R2	0.614969	0.380423	0.798559	0.487871	1.0651	0.47666	0.255465	0.26223	0.0228369
UTRN	0.487178	0.1635	0.677163	0.2279	0.0753375	0.07655	0.144617	0.11855	0.00207368
SUPT16H	1.79712	1.2982	1.1846	0.8213	1.53022	1.34885	2.33265	2.7147	0.0067272
MCM7	3.75486	2.46275	2.80697	2.29485	4.17859	3.7623	3.28033	2.7912	0.0451281
S100A14	3.38982	1.61895	3.76298	1.59935	5.76553	4.9772	4.99613	1.6433	0.0458855
DDC	2.06248	0.749867	0.956195	0.404754	0.719564	0.3943	1.77703	0.234457	0.0201388
PACS1	0.261656	0.1448	0.33714	0.22685	0.228449	0.2035	0.213184	0.15105	0.028512
NUP98	1.16047	0.801	0.71033	0.58825	0.407112	0.3496	0.904142	0.62035	0.00522564
H6PD	2.57889	1.7714	3.9638	2.8735	5.21992	3.10475	2.16898	1.75495	0.0289523
UQCRC2	36.5397	24.7274	25.2736	17.6562	34.3033	29.9657	26.8426	26.9982	0.0345597
HNRNPU	39.5621	35.9807	29.5505	25.6505	31.1092	25.8141	29.5379	24.2508	0.0140878
CARM1	3.76812	2.29035	4.31485	2.135	8.96604	8.26525	6.07326	3.9626	0.0278621
PDGFRB	1.87695	0.21035	2.33895	0.4614	2.21934	0.09415	3.30888	0.2244	0.00498836
ITPA	13.3299	9.9112	8.60304	6.1704	11.7955	6.3742	6.68957	3.52885	0.0120895
NIP7	5.60214	1.27146	1.25263	0.865038	2.4058	1.2937	6.45033	0.70695	0.000421929
U2SURP	0.704541	0.4783	0.646991	0.25295	0.653388	0.46715	0.555392	0.4589	0.00630872
PSMB2	14.5906	8.47925	15.3637	7.3253	5.0137	3.983	5.33194	4.9737	0.0260594
LAMC2	0.695088	0.4588	1.2628	0.6786	0.275987	0.237	0.867649	0.123546	0.0197348
AEBP1	1.87355	0.97345	2.84496	1.71555	0.91995	0.7048	2.31558	0.65745	0.0174545
A2M	9.02667	6.56315	10.9455	8.56735	5.38336	4.6146	10.4257	9.58265	0.0392257
CES2	18.7695	8.3767	8.57243	2.02298	22.9604	5.4559	29.5016	28.9423	5.91723e-05
CCDC124	4.18869	3.60085	3.80036	2.5008	6.71281	5.57875	5.32633	4.40245	0.000808644
PARS2	1.21203	0.602612	0.734379	0.279463	0.451343	0.280565	0.649645	0.481998	0.00370044
MDH2	160.768	132.671	115.816	102.171	98.6129	64.3971	115.068	48.4969	0.00121369
COL18A1	4.82196	3.4909	6.21767	4.468	2.2038	1.72875	2.9808	1.96505	0.00485884
SGTA	2.23969	1.9592	1.86917	1.43645	3.16776	2.40575	3.94916	3.22585	0.0177846
PDZD8	0.108454	0.0591363	0.103344	0.070567	0.0823585	0.0408	0.0394393	0.0392667	0.0465102
CD163	0.26349	0.175972	0.498402	0.29606	0.11514	0.0797553	0.21614	0.10125	0.00179952
ITGAX	0.17038	0.106268	0.355181	0.158939	0.132785	0.0710636	0.158226	0.15815	0.0130918
UBQLN4	3.25226	2.52105	2.30228	1.3491	1.98576	2.17925	2.16599	1.6713	0.00667041
NXT1	1.89501	1.32955	1.13094	0.91595	1.46145	1.28105	1.62171	1.1601	0.0315756
BPHL	3.74423	1.4398	2.43999	0.74365	2.70058	1.52285	2.42517	0.268042	0.0222167
ARHGEF6	0.0757583	0.0475818	0.13439	0.0749931	0.0579724	0.0607899	0.0446702	0.04615	0.0335113
FUOM	1.70067	1.2567	1.21358	0.816384	1.89492	1.20815	1.98974	1.28971	0.0169144
DARS2	5.19397	3.87415	4.48131	2.3379	4.39131	3.4326	6.4316	4.00585	0.0226253
FKBP5	1.52601	1.03345	2.86918	1.9108	1.11773	0.96515	2.1856	0.82335	0.0113073
IGLL5	142.329	113.049	218.552	166.64	77.0019	52.9834	217.213	148.631	0.015728
AP1S3	1.87574	1.34873	3.04969	2.10505	2.73821	1.8428	1.30885	1.174	0.00198646
GPHN	0.757149	0.5197	0.474477	0.28905	0.565863	0.4257	0.584883	0.2421	0.00164766
UPF1	3.54473	3.2026	2.77944	2.4101	3.04169	2.53195	2.91211	2.4952	0.00280171
STARD5	1.28042	0.83855	0.884921	0.637052	1.18562	0.926999	0.835782	0.62889	0.0351552
TTC9C	2.76886	1.32458	2.39601	1.14408	1.05406	0.567724	0.791818	0.748749	0.012543
MRPL24	1.07932	0.66345	0.756709	0.419196	0.738738	0.6823	0.855688	0.9536	0.0241841
MYH11	44.8186	10.5643	32.8218	7.0105	8.5222	4.82435	6.65228	6.84715	0.0453385
WDR12	0.454686	0.304087	0.321	0.208527	0.538142	0.375137	0.640678	0.44075	0.00151248
OGN	10.7448	4.76365	33.0399	13.0675	6.09665	5.6961	6.45131	3.60315	0.000138874
LSM14B	1.80572	0.9988	0.834588	0.541877	1.1541	0.8728	1.19503	0.615059	0.000442815
COL6A3	73.2786	47.4339	102.676	70.3218	47.1237	31.2435	46.3148	38.4273	0.00714483
SELENBP1	61.9742	35.859	30.8984	22.3528	34.7673	33.6403	52.8417	30.7406	0.0111438
ILK	13.3515	10.7764	17.2283	13.786	8.34955	6.9368	9.68407	9.21575	0.0227323
PUF60	8.84861	8.868	7.67962	7.16035	8.87852	8.0081	7.12303	6.9616	0.0242436
GSKIP	2.31612	0.833772	0.84786	0.509915	1.65194	0.758921	0.999063	0.786694	0.0271592
C1S	1.51008	0.99475	2.41188	1.65435	0.615712	0.54505	1.15947	0.77705	0.000183944
MRC1	1.46651	0.212006	1.387	0.578832	0.503272	0.167252	0.56212	0.37345	0.0400775
COLGALT1	1.08876	0.80175	1.87768	1.20445	1.2482	1.1728	1.24398	0.91135	0.0105995
CSNK2B	1.41882	0.8264	1.13479	0.59551	2.6759	2.7384	1.70639	0.83065	0.0108346
LCP2	8.01881	0.46385	10.7176	0.638696	17.5509	7.49465	26.2709	14.2285	0.0109915
GRSF1	1.25177	1.06437	0.816775	0.6085	0.871337	0.87365	0.971892	0.87175	0.0072592
RAB27B	7.69282	1.82355	24.9487	2.71525	1.13591	0.7528	2.86632	0.9252	0.00999136
RNPS1	7.56412	6.7535	5.89528	5.34595	12.4722	11.0273	7.81668	8.46045	0.00256768
MIPEP	0.873377	0.5452	0.629651	0.314376	1.71403	0.65155	0.332222	0.279082	0.0133744
ROBO2	0.0679074	0.0412877	0.0633208	0.0282371	0.0325657	0.0317516	0.0236002	0.0210371	0.00581124
PNO1	2.1809	1.49055	1.25836	0.8001	1.63901	1.4789	0.879092	0.4139	0.000281724
ARHGAP1	9.83519	7.7756	11.0282	9.4797	4.33031	2.9392	5.64529	3.92205	0.000814733
QTRTD1	1.03205	0.7491	0.611864	0.496894	0.889563	0.85545	2.6102	0.6644	0.0488648
CALU	12.5834	11.1035	16.7575	15.7084	8.72345	7.10885	10.7621	9.2283	0.0235164
BLVRA	8.12224	6.6625	10.1365	8.58035	6.73446	2.69865	10.4658	8.1541	0.012904
TENC1	0.147512	0.08775	0.194802	0.11205	0.0574839	0.0473808	0.127523	0.044402	0.0242115
MTMR14	0.358538	0.20015	0.331028	0.16555	0.110757	0.0958804	0.118601	0.10765	0.00629545
EIF2S3	4.87653	4.31755	3.9196	3.51125	5.08761	4.59555	4.65693	4.1013	0.0420394
CYBRD1	0.577129	0.3605	0.770895	0.579305	0.304262	0.265879	0.74404	0.548636	0.0238102
COX15	0.530707	0.309024	0.293998	0.164212	0.374199	0.199489	0.171953	0.15575	0.0214872
AGRN	2.19752	1.4564	2.9147	2.19625	0.638212	0.43495	1.51756	0.48615	0.000234275
THOC1	0.237637	0.1721	0.17339	0.11875	0.103962	0.114522	0.229144	0.131098	0.00496347
FMOD	4.97279	1.73825	7.16106	3.3139	2.12643	2.10745	3.0451	1.0703	0.0173489
SF3A1	3.60872	3.33815	2.88581	2.5307	3.99757	3.0994	3.90429	3.2309	0.0190671
HARS	5.42551	4.5722	4.49412	3.85005	3.52694	2.80675	2.93938	2.91485	0.004305
NOL6	0.389326	0.2177	0.277896	0.1309	0.3247	0.28005	0.385786	0.3014	0.00814475
PRELP	5.49992	1.67205	23.545	6.57055	1.92244	1.2368	3.23913	1.58135	1.10288e-05
DPYSL3	18.5963	11.1825	22.0022	17.1829	10.273	7.73205	14.2682	10.4968	0.0176968
ZNF622	0.753969	0.35965	0.504965	0.232772	0.24594	0.154842	0.257188	0.2409	0.00454015
TOM1L2	2.43136	1.3651	2.07108	0.89765	1.52744	1.15565	0.631345	0.5032	0.00412088
HLA.F	0.824334	0.582588	1.03654	0.72845	1.73848	1.07515	1.27289	1.55065	0.00138713
CRLF3	0.835871	0.272169	0.738897	0.392423	0.375255	0.214221	0.356381	0.286248	0.0423594
EFEMP1	7.14618	3.81955	12.2302	4.74725	0.831225	0.70235	12.5478	2.0586	0.000379922
LSM5	4.2069	2.41255	2.77541	1.45612	1.46041	1.6555	2.20591	1.01693	0.0370543
UBA7	1.71917	1.26585	1.9711	1.80155	1.46964	1.05185	2.48881	1.7401	0.0389823
GMDS	20.4648	15.144	11.486	7.24315	11.0241	9.95755	14.0811	10.3794	0.000815867
CLPX	0.328785	0.18965	0.162313	0.09585	0.286398	0.202	0.192524	0.140955	0.0108355
SLC27A2	1.0508	0.562779	0.514766	0.375347	0.665331	0.348549	0.357782	0.259004	0.00296805
TBPL1	0.945117	0.615767	0.56802	0.462039	0.664849	0.67685	0.500674	0.440082	0.026584
PRKAR2A	12.7752	11.4412	10.3168	8.6096	7.10756	6.50145	7.56277	6.2052	0.0265536
UGP2	12.5001	11.1478	14.4196	12.7149	10.9027	6.63135	9.18427	7.54545	0.0240899
RPL30	19.1277	14.3959	23.2711	11.605	17.7498	18.8568	24.1594	18.9701	0.0297752
CRELD1	0.184185	0.129205	0.27245	0.143973	0.158227	0.116906	0.0887258	0.0939057	0.0361019
POLD1	0.604805	0.3277	0.334035	0.13565	0.26105	0.1409	0.482759	0.322653	0.00633349
PELP1	0.666273	0.5642	0.577819	0.333297	0.5085	0.52315	0.728841	0.5253	0.010531
ABRACL	87.9114	56.2554	51.7481	23.978	23.9127	10.2051	27.809	5.11025	0.000107603
CAD	2.65342	2.3389	2.18037	1.83035	2.38871	2.28505	2.14869	2.1363	0.0378788
ENG	1.62875	1.12205	1.99846	1.1103	0.382271	0.15445	1.07968	0.431924	0.00990988
DNAJC13	0.767556	0.6399	0.982604	0.8638	0.676575	0.41685	0.571608	0.5809	0.00583759
MRPS31	1.45785	0.8297	0.801196	0.5682	1.4207	0.86265	0.667933	0.663	0.00585136
RNF2	0.791225	0.61845	0.502563	0.3988	0.796773	0.709794	0.883942	0.9425	0.000368992
RPL35	15.8677	13.2495	11.5334	8.5992	18.9716	20.647	22.5906	21.3068	0.0134939
YWHAQ	56.9938	45.7592	50.8379	38.1022	34.4896	33.2923	34.5744	33.4001	0.0462917
NUP214	0.269546	0.1991	0.180648	0.12007	0.251125	0.22705	0.345725	0.19855	0.00811599
CCDC127	0.988648	0.641266	0.69868	0.493539	0.616512	0.52655	0.406443	0.416146	0.0390166
TSSC1	0.92668	0.528917	2.0787	0.451731	0.255608	0.24255	0.433032	0.305751	0.0238421
ECHS1	28.6636	18.5063	20.3236	14.7833	45.2474	39.0787	56.5873	25.2628	0.0427496
MYO7B	0.620482	0.40705	0.344777	0.227222	0.392352	0.34395	0.488429	0.354297	0.00329672
FUCA1	12.8183	8.95055	11.188	6.5746	4.82125	3.96605	6.16586	3.89295	0.0224753
RPS15A	65.433	55.7882	63.081	53.5305	92.7061	90.1753	90.1668	83.6998	0.0309952
NDUFB6	10.488	7.02065	6.59549	4.28406	5.59804	2.3736	4.15747	3.053	0.00213084
CNPY4	0.760874	0.59785	1.10319	0.7555	0.629112	0.430874	0.651069	0.5268	0.0347124
GSTZ1	2.972	1.68605	2.08521	1.19067	1.34048	1.0669	0.93973	0.552562	0.00811973
ALDH1L2	0.50649	0.222616	1.09015	0.57195	0.246325	0.21125	0.673481	0.30995	0.000608532
ADO	0.653103	0.391864	0.601693	0.390639	0.224245	0.163289	0.747672	0.196915	0.0133396
HSPA14	1.05767	0.8346	0.73226	0.6186	0.790725	0.6213	1.12458	1.16895	0.0206758
CTSD	86.4753	66.5851	122.997	98.2549	56.4885	31.7357	95.0393	67.71	0.0235319
LPCAT1	0.710091	0.5613	0.507142	0.37475	0.7287	0.48635	0.34628	0.2863	0.0181055
PMPCB	2.16727	1.98545	1.39993	1.15405	1.76309	1.6102	1.91531	1.6543	0.000175542
FAM162A	10.9219	7.07435	5.08073	4.54775	7.07276	6.3991	6.04883	6.6829	0.00899567
TCOF1	0.158281	0.1049	0.145163	0.0871	0.324462	0.18105	0.362531	0.1102	0.0323304
KRT18	381.006	306.227	285.651	206.587	723.859	518.055	353.474	316.818	0.000209109
PTGR2	2.4616	1.5489	1.45907	0.775458	3.11112	0.97259	0.520959	0.259258	0.000129197
ADI1	2.28104	1.6727	1.74835	1.40735	2.7332	2.39805	2.85532	2.78635	0.0379604
PSMB9	39.7019	28.1714	36.1863	26.1665	51.8679	43.908	69.0215	84.2517	0.0463126
MRPL28	7.84764	5.7469	4.45538	2.8779	2.4902	2.37925	2.97574	2.0354	3.60817e-05
MRPL55	5.51736	3.50045	3.92168	2.70254	2.48625	1.6373	2.4973	1.9115	0.0469349
MST4	1.44202	1.34751	1.16948	0.966421	1.54825	1.43155	1.53301	1.6221	0.0256537
U2AF1	5.8222	4.0414	4.64319	3.4409	4.88638	2.2231	3.045	2.31595	0.0109022
PCOLCE	3.17262	1.0444	8.90592	2.24895	12.6092	0.6079	12.1632	1.8622	0.0121916
NEDD4	1.18032	0.330987	0.444992	0.21271	1.18719	0.5506	0.360058	0.1168	0.0161935
GTF2F1	0.757349	0.48885	0.503327	0.318867	0.957775	0.94375	2.15342	0.45955	0.00701785
GDI1	21.6201	19.4071	21.242	19.6131	13.6372	11.5982	14.963	14.0874	0.0287894
PTRF	22.1023	11.1484	18.5991	13.4732	5.07655	4.6649	5.166	2.4026	0.000344433
HAT1	2.61302	1.82605	2.03377	1.23509	2.96844	1.7296	1.17272	0.99465	0.0297519
ITGA1	0.576803	0.3794	0.820302	0.52915	0.248512	0.22405	0.310608	0.29805	0.0189527
PCCB	8.7807	5.1655	4.93531	4.2054	7.69285	4.9127	6.62421	4.1746	0.00538306
LRRC1	3.10837	2.52585	2.10661	1.7434	3.71223	2.5575	2.02024	1.6525	0.00132433
MMAA	0.655254	0.4883	0.609815	0.3862	0.264689	0.241	0.381223	0.394738	0.0198116
AGT	2.21408	1.335	3.6836	2.29615	1.06938	0.88565	2.63834	1.2732	0.00145914
ACTBL2	433.685	354.479	428.091	399.417	214.012	130.36	264.712	231.534	0.0474254
TRMT61A	2.68911	1.52666	1.66584	0.6787	2.46444	1.1447	1.13463	0.63985	0.0389181
MVK	0.787931	0.575133	0.61345	0.34675	1.07364	0.6176	0.423363	0.3579	0.0408024
NOP2	1.26976	0.7346	0.638029	0.3765	1.63161	0.9584	1.36279	1.11945	0.00766258
TUBB4A	286.109	283.203	253.212	247.89	227.926	235.023	210.577	211.815	0.0266573
RAB20	1.00779	0.66015	0.535885	0.425121	0.550861	0.270992	1.78562	0.97325	0.000616593
PRKACB	1.82279	1.5532	2.49904	2.16115	1.69942	1.3192	1.9385	1.42912	0.0107407
RRM2	2.24828	1.4725	1.20892	0.735488	1.47241	1.08485	1.60074	0.944266	0.0164643
ARMC1	4.02183	3.60845	2.93518	2.46325	4.16381	3.22995	3.52621	2.7047	0.0441673
AK2	26.4653	19.5052	20.7494	18.1979	39.2213	40.6175	36.8088	26.506	0.00978879
TXNDC17	17.6016	12.6867	12.4125	7.64765	9.54789	6.67865	14.5246	8.60335	0.0313864
UBXN6	0.53221	0.443321	0.46579	0.3682	0.226597	0.206639	0.786434	0.3846	0.0388365
WASF2	1.72759	1.1321	2.43961	1.2359	0.855988	0.6067	0.931108	0.86435	0.0175208
MDC1	0.232767	0.0774	0.163971	0.0502	0.165475	0.02585	0.160033	0.06725	0.00381096
RAB34	1.10013	0.723566	2.10987	1.45635	0.782582	0.625383	1.06629	0.5859	0.00333135
COQ5	5.25629	3.4086	2.85049	2.27852	3.34404	1.7245	1.72558	1.7489	0.00096501
PSMB7	3.1295	2.5454	2.25777	1.65525	1.52903	1.2496	1.52325	1.27645	0.00548841
CD14	4.25915	3.49845	7.11938	4.41595	2.25152	1.3952	6.12287	2.6464	0.0103912
PTGIS	2.73697	1.40835	7.48505	4.867	1.06103	0.98955	3.09462	0.937371	5.02563e-07
CANT1	3.26963	1.7234	4.00117	1.08275	8.48584	4.03	3.37882	2.13995	0.00141871
SORT1	1.11088	0.84595	0.88457	0.56465	0.362513	0.3564	0.726967	0.39135	0.0183227
MRPS26	2.14132	1.7799	1.23898	0.66095	1.83783	1.21505	1.17548	1.2271	3.50402e-05
RPL34	7.65221	5.7001	5.11009	3.70077	9.60957	7.2371	13.2412	10.517	0.0316272
OAS2	0.512783	0.281259	0.965623	0.497667	0.567801	0.381233	0.5649	0.43225	0.013406
MRPL11	8.84203	5.96465	4.63774	4.02275	5.01991	4.33945	7.07856	2.68445	0.0205166
DNASE1L1	0.589986	0.44187	1.28996	0.508241	0.361463	0.196151	0.659115	0.337525	0.0467412
PDE12	1.58309	1.333	1.04159	0.75185	0.82875	0.5924	1.12983	0.95325	0.022389
MAP2K6	0.515789	0.34334	0.353935	0.30955	0.219989	0.1737	0.498384	0.354968	0.0170014
IDH3B	4.02019	2.57	2.32348	1.7519	2.9685	2.5199	2.71333	2.47625	0.0023956
FUK	1.45769	1.2663	0.81957	0.62055	1.12689	0.53575	0.754308	0.65865	0.00498181
CTBP2	1.1748	1.04895	0.884463	0.8758	1.6591	1.6292	1.33986	1.1596	0.00257434
RPL7L1	1.46038	1.16925	0.949848	0.634	1.77309	1.9277	1.26578	0.94765	0.00223043
RPL23A	61.7349	40.8421	63.1862	41.0513	121.108	124.503	110.291	80.5877	0.00376797
PPP1R1B	9.61813	2.59987	4.09529	1.85199	2.75118	1.27102	2.70581	0.5967	0.00334771
RPS21	105.369	80.2879	71.296	60.7993	87.7703	74.4204	79.4968	53.1542	0.0157745
TMED9	13.329	10.7141	12.1701	9.86195	6.20793	5.654	7.96954	6.23965	0.0312257
GTF2I	3.14478	2.596	2.38277	1.919	2.44955	2.25535	2.10458	1.7874	0.0264141
MRP63	4.04076	2.4991	4.55507	2.15903	9.8021	5.8214	4.02002	2.53835	0.0369358
OSGEP	9.98065	4.9617	6.19767	3.82315	10.8362	13.8462	4.81843	2.1898	0.0135443
NUTF2	18.5288	13.0176	12.4345	6.62285	13.0043	12.3324	11.8081	10.0912	0.0437659
HNF4A	1.01258	0.653226	0.603745	0.510475	0.625565	0.599111	0.988495	0.88365	0.0219972
EPM2AIP1	0.63637	0.384724	0.673229	0.37905	0.239913	0.1535	0.144855	0.0669	0.000560134
GIMAP1	0.947975	0.6817	1.1861	0.8975	0.454824	0.362096	0.739542	0.49665	0.0243557
PCYOX1	5.46928	4.8865	7.0446	6.0071	4.23757	3.7268	4.82397	4.16245	0.0156942
PRPH	48.8515	32.0092	105.259	55.1578	39.0435	25.4146	43.8527	37.8642	0.0132787
POLDIP2	1.31091	0.9142	0.877979	0.683042	1.24289	1.13525	1.11767	0.76575	0.0482905
RPL28	35.5474	20.0748	24.4243	13.979	25.219	8.8097	18.8467	8.24725	0.0398667
GNAQ	2.05992	1.5448	1.96478	1.63085	1.14009	1.00905	1.35203	0.92615	0.0413087
NUPL1	1.22647	1.00185	0.978884	0.72205	1.24789	1.05845	1.532	1.1428	0.048026
MRPL3	1.4419	0.9778	0.825072	0.60435	1.0482	0.45825	0.638408	0.3567	0.0028627
GALE	15.2177	12.8249	14.6831	12.7576	13.3108	8.59245	7.18963	5.2352	0.0205841
TRAPPC4	4.53278	3.57385	4.4431	4.2338	2.4654	2.4415	2.81011	1.63415	0.0435486
RICTOR	0.0912818	0.0496044	0.0941202	0.033673	0.0368987	0.0446447	0.0335101	0.03005	0.00179778
COL6A2	118.243	72.1913	158.512	114.33	65.2141	45.5229	73.6479	60.7972	0.030227
POLR2L	3.48757	3.01875	2.90432	2.34719	1.85725	1.7537	2.85665	2.49065	0.0120636
PFKFB2	1.5997	1.2185	1.1841	0.74025	1.88221	1.2215	1.81668	0.96375	0.0437182
TOR2A	2.08657	1.4071	1.23097	0.834261	1.51854	1.50695	1.28186	1.09638	0.00875377
MISP	11.2719	8.5308	7.93844	5.1275	10.7916	9.40045	21.8524	10.7132	0.00292485
PRG2	21.8299	5.8034	5.93973	2.36314	63.7513	11.4506	21.8113	11.6486	7.64002e-05
DHODH	1.0904	0.7664	0.82637	0.45185	0.870426	0.86535	0.521617	0.38675	0.0059004
PMVK	5.48697	4.5241	5.83706	4.8164	2.9277	2.0934	3.62827	2.29085	0.04822
PSMD2	2.24993	1.85765	3.02962	2.38695	2.61794	1.8975	3.23142	2.937	0.0357766
CLIC4	5.19667	3.96085	7.40571	6.22905	3.58055	3.27975	5.42126	5.28275	0.0110689
AIMP2	6.15463	4.2639	4.22808	3.02965	3.913	3.43115	5.20322	3.5936	0.0144898
FUNDC1	0.936691	0.735683	0.789615	0.531181	0.52558	0.409033	0.662082	0.588055	0.0328276
LSM12	2.06812	1.63925	1.81823	1.36727	7.15988	3.7965	2.89485	1.95845	0.00426141
ATP2B4	0.630459	0.40005	1.06866	0.4095	0.301988	0.25805	0.242617	0.2052	0.0143282
STX7	10.1676	8.2682	14.047	11.6561	11.6507	10.548	14.1155	10.8093	0.0144856
CTNNB1	9.22147	8.32655	5.41474	4.39095	6.03536	6.9502	9.24783	5.86635	1.02803e-06
ACSS2	1.49121	1.0863	0.695212	0.45875	0.587325	0.5014	0.960908	0.8516	4.91125e-05
BGN	60.2937	26.6213	139.659	83.2502	37.8556	20.7242	62.7693	20.969	0.000128434
CCBL2	1.17867	0.750204	1.3745	0.965947	0.572356	0.36675	0.859705	0.82995	0.0363265
AHNAK2	0.255198	0.057952	0.340256	0.0955	0.277798	0.2	0.0913618	0.0713219	0.00676621
PRPF4	1.37146	1.15585	1.06015	0.8638	0.86245	0.48505	1.20948	0.6846	0.0450529
STAP2	1.02578	0.653898	0.533217	0.459378	0.650204	0.61765	0.936048	0.76825	0.000408795
ITIH4	8.67181	5.6967	10.9638	8.08645	7.24033	7.05505	13.2744	7.1718	0.0264071
BCL2L13	3.3947	2.4814	3.22989	2.04765	6.72334	4.86575	1.66383	1.40015	0.0342431
OSBPL9	0.371639	0.2858	0.349273	0.23335	0.153128	0.100694	0.212507	0.0826705	0.00532362
GDA	5.21736	3.09665	4.81804	2.2271	3.65986	1.633	3.70941	2.20149	0.0402195
UXS1	1.39693	0.55325	1.09925	0.420188	0.237417	0.1429	0.259822	0.188958	0.0096631
FAM175B	0.851632	0.527129	0.98001	0.731288	0.893661	0.558941	0.346039	0.290733	0.0320832
PIN1	19.9585	16.3165	14.6583	10.8628	7.94832	5.5029	11.1072	7.264	0.00325601
PPME1	3.88849	3.0877	3.27284	2.19205	2.25635	1.67675	4.33376	2.43722	0.0187808
C2	0.811013	0.4864	1.58129	0.81745	0.476737	0.4237	1.70135	1.27225	0.0123042
GPC1	0.582517	0.258388	0.632951	0.378196	0.153632	0.102314	0.352972	0.167963	0.0181953
DNAJC19	2.1754	1.32385	1.95885	1.2416	3.92341	3.2447	2.02958	1.3328	0.0410096
MLLT4	1.0203	0.82315	0.711638	0.6284	0.709963	0.6671	0.481092	0.459	0.00759394
SPRYD4	3.63483	2.5804	2.31529	1.3819	2.989	2.4214	1.63742	1.22195	0.0154683
CMAS	5.14199	3.75485	2.94304	2.38696	3.37515	2.67195	3.01316	2.53115	0.00105382
POGZ	0.324994	0.21175	0.173727	0.115125	0.258987	0.1799	0.23875	0.24595	0.00112148
TF	18.0414	15.0837	26.5937	19.1908	12.0689	11.4989	23.1555	20.3124	0.0343049
LBR	2.44509	1.74765	1.66214	1.12665	2.14755	2.04205	2.77542	2.7951	0.00597468
NRP2	0.167944	0.0814326	0.254587	0.12445	0.0704977	0.0602	0.0865083	0.06115	0.00762566
SPARC	0.799258	0.466459	1.50204	0.905248	0.465582	0.381093	0.529146	0.43715	0.00139563
TRIM21	1.29239	0.69425	1.40585	1.04125	2.20487	1.1041	2.6807	1.4467	0.031385
CRIP2	5.33279	3.0149	7.6732	5.51185	7.14647	3.28675	4.03388	2.66785	0.00409462
NOP14	0.414864	0.197123	0.24115	0.156828	0.157257	0.0617771	0.218055	0.126557	0.0176352
HNRNPK	229.592	220.69	186.458	162.53	215.748	218.446	206.319	209.274	0.00938406
KNG1	3.48834	2.16755	7.82967	4.35165	1.93539	1.76305	4.46007	3.27605	0.000659088
MYEF2	0.784189	0.27382	0.523871	0.183678	0.158153	0.122	0.152149	0.049	0.001266
PA2G4	6.67546	5.37105	5.26827	4.41365	8.27848	8.04685	7.37397	7.42635	0.0217254
AMBP	4.88162	1.9687	5.84048	3.35255	0.735838	0.6742	6.97227	1.1835	0.00171682
PIK3CA	0.0632163	0.0530541	0.106201	0.0716	0.0445754	0.0415	0.0463861	0.043	0.00780755
TACSTD2	10.2544	6.39252	16.9132	10.3696	14.3416	10.8422	9.44629	4.55075	0.0461614
POR	8.87369	7.2008	6.38525	5.4162	8.75074	5.9922	7.34904	6.18805	0.046056
PPP2R4	12.9169	10.9051	11.8887	9.6071	6.16878	5.22965	7.71149	7.01645	0.00452416
XPNPEP1	7.96806	7.1137	5.83372	5.41765	5.08143	5.26195	6.65717	5.1939	0.020152
JUP	7.98562	6.21965	5.36302	3.7841	6.59155	3.96	4.50535	4.74635	0.000811737
DLGAP4	0.585726	0.4791	0.426752	0.357844	0.368762	0.29045	0.391586	0.28005	0.0101046
PRPF39	0.496548	0.21765	0.246051	0.182554	0.0914725	0.0927145	0.190732	0.125607	0.00433535
CPA3	4.27595	1.07645	5.3118	2.31651	1.98753	0.545957	1.81688	1.07235	0.00677324
ARAP1	0.552614	0.2756	0.627378	0.53965	0.329938	0.28295	0.63236	0.36435	0.00695655
ZCCHC6	0.269375	0.10755	0.102864	0.0622954	0.0572579	0.0687581	0.129797	0.08445	0.0174456
DIMT1	1.34504	0.632	0.972399	0.498281	0.559055	0.505821	2.48214	0.707865	0.0481838
ESRRA	0.298975	0.155553	0.136143	0.09405	0.207041	0.173403	0.250617	0.1249	0.0169657
SLFN5	0.433969	0.35	0.721917	0.4267	0.202687	0.22745	0.752681	0.5638	0.00944631
ARHGAP25	0.173065	0.0977719	0.32978	0.1898	0.105567	0.0332676	0.253833	0.25605	0.000268448
ST14	2.03173	0.94105	1.29772	0.5988	1.27098	0.9705	0.8378	0.81255	0.0203496
NDRG1	11.9619	7.81335	8.03854	4.26595	42.9009	11.3282	10.4923	10.1302	0.00360545
UROD	1.1886	0.63785	1.11912	0.582	0.68211	0.392091	0.27479	0.211027	0.011877
FTH1	15.5915	11.4266	31.1682	21.1367	20.4973	7.16655	26.1923	15.8086	0.001381
HCCS	0.658649	0.41055	0.392056	0.303586	0.720912	0.7067	0.706695	0.40085	0.0323009
PPID	1.299	1.0405	1.0191	0.680006	0.612014	0.59835	2.97829	0.83495	0.0174416
C8A	0.496068	0.2727	0.824118	0.6076	0.351118	0.2083	0.353473	0.19805	0.000359754
PRKAR1A	9.80927	9.0305	12.8966	10.1576	8.32691	6.3837	6.92372	5.02	0.00989436
DMD	0.73907	0.268819	0.481846	0.2317	0.186495	0.143763	0.163604	0.162855	0.033134
ACE	0.248287	0.169062	0.409252	0.242274	0.1599	0.1253	0.519176	0.3327	0.00720418
NES	0.99889	0.72225	1.25201	0.98545	0.724537	0.30405	0.602475	0.249	0.00228777
APOB	1.34721	0.79245	2.12612	1.3168	0.949838	0.74055	1.11841	0.75505	0.0142879
AIF1L	0.882121	0.662231	1.17962	0.723484	0.693091	0.45672	0.527949	0.464554	0.0416382
COQ9	1.2715	0.812684	0.854556	0.57445	0.889144	0.68015	0.969542	0.655911	0.0282167
C19orf33	4.51005	2.88688	14.6594	5.2751	13.9195	11.1446	9.18687	6.6682	0.000563821
GPX3	9.38852	5.75605	22.8223	10.5404	3.57464	3.66985	8.40263	7.30205	0.000747384
ND1	1.45674	1.06335	1.09382	0.62685	0.497319	0.3583	0.673219	0.5426	0.00406324
GIPC2	4.13799	1.73401	2.85404	1.03375	4.24589	3.01249	4.19418	3.65245	0.0439021
LAP3	23.3345	20.2378	28.925	24.7824	17.156	13.6591	25.5917	21.8505	0.0341231
ARHGDIB	11.543	6.82495	17.2975	10.0138	9.49949	7.6371	12.0896	12.6314	0.0247423
COTL1	18.4452	13.4228	28.5792	23.6632	12.9941	10.3178	25.6731	23.5084	0.00435066
GSN	73.032	64.5019	85.7593	76.7545	46.9309	45.6427	57.3298	57.4329	0.0105706
HIST1H1B	49.6962	9.9607	32.1286	10.3024	47.0656	43.7828	40.0211	28.5154	0.0349526
CLU	36.8923	17.6623	36.7045	25.4702	15.0255	10.2578	23.4048	7.86075	0.0144778
SLC12A2	4.9987	3.97345	2.01893	1.3825	3.09656	3.1482	3.19362	3.54325	2.21832e-07
VWA1	6.66222	5.17205	8.9028	6.5632	2.8514	2.763	5.56039	4.2142	0.00956951
POSTN	29.1807	5.8031	36.025	15.3469	8.85298	4.8678	33.9968	7.51995	0.0282447
FAT1	0.0900973	0.0492577	0.0741959	0.0448332	0.0175625	0.0165	0.0828811	0.0342712	0.0202084
TNXB	1.25773	0.31	1.13192	0.52	0.671675	0.211248	0.239983	0.167948	0.0433618
ETHE1	133.523	101.3	78.3772	65.6095	86.4703	81.0779	127.094	91.7132	0.00505828
NBEAL2	0.53934	0.3606	0.479572	0.286	0.389625	0.1974	0.233901	0.12495	0.0405355
PTBP3	4.84848	3.18	3.76256	2.7028	8.39934	8.71515	7.37917	6.3944	0.0111029
TRIP12	0.618173	0.57585	0.490238	0.3873	0.454813	0.4732	0.393983	0.4014	0.0281222
SORD	22.2018	16.4919	11.7638	9.8133	15.4443	13.5136	15.8827	10.7173	8.73822e-06
HPGDS	2.63344	1.75075	5.7218	3.47525	1.79632	1.3258	2.25586	1.00235	0.00345511
MCU	23.0428	4.03375	21.1393	2.8329	6.63528	1.58695	22.1617	1.72325	0.0320289
RAB11FIP5	0.291213	0.1916	0.499039	0.3569	0.38138	0.131371	0.1869	0.143405	0.000458591
LLGL2	1.78462	1.55615	1.42993	1.18255	2.11764	1.74715	1.58866	1.1791	0.0466912
DIS3	0.5677	0.4963	0.434264	0.30545	0.576287	0.5506	0.83718	0.70165	0.0393386
TOP1	1.45557	0.96725	1.0097	0.62245	2.41374	2.54635	2.36232	1.5046	0.00257414
TGFB1	0.142794	0.09995	0.224529	0.136055	0.155002	0.111285	0.161148	0.0990276	0.0377807
TOMM70A	2.04105	1.58595	1.78624	0.82435	2.28384	1.93725	1.01679	0.96695	0.0400569
TIMMDC1	0.860935	0.412296	0.557696	0.280608	0.206272	0.17402	0.215598	0.178234	0.00767576
PSPC1	10.644	9.3032	8.04064	7.584	8.69104	8.26845	10.5364	8.67415	0.0283204
SUGT1	2.96964	1.23235	1.82777	0.73409	4.34509	2.57065	2.84172	1.0289	0.00910856
CDK5	1.23107	0.781576	0.785542	0.548599	0.416137	0.208749	0.703836	0.4732	0.0027104
BCL2L15	2.42951	1.7918	1.62484	1.1814	2.09409	1.14765	1.80815	1.3471	0.00625413
PCBP2	14.6539	12.1846	11.5952	7.97995	10.4396	8.24335	10.2187	6.69485	0.0101098
RAB12	0.94447	0.7344	1.34566	1.14407	0.463658	0.390331	0.693025	0.4042	0.00225404
LRP1	1.26605	1.08785	1.7316	1.60165	1.14302	1.33445	1.06161	0.9032	0.00280228
SMC2	1.99477	0.214162	0.931605	0.158841	0.334189	0.25355	12.287	0.5059	0.00697913
RPA3	16.1414	11.0127	12.3392	8.42985	6.82423	5.69515	8.0574	3.57085	0.027462
STOML2	10.786	8.29995	9.07783	6.03005	8.71515	9.9805	8.06638	8.08435	0.021111
ALDOA	99.1022	85.4924	94.1596	83.0789	131.716	149.696	148.192	137.03	0.0455226
CRYL1	19.7313	11.2701	10.3331	6.415	14.3157	10.423	12.5014	10.0869	0.0181612
COX2	289.465	230.887	182.945	125.399	168.156	111.721	148.48	111.949	0.00444818
YARS2	2.02131	1.4423	1.35258	0.72055	1.5156	0.63875	0.778058	0.546	0.00128124
ITIH1	9.45393	5.1399	16.9663	7.8072	2.82876	2.3315	8.3221	3.26785	0.000731062
MYO1C	7.30443	5.30485	8.32792	5.0235	3.77859	3.6569	3.96857	3.815	0.0315246
CPA1	14.995	3.06814	73.9014	3.95963	5.41465	1.30709	23.2372	3.69697	0.0198668
MRPL17	1.87375	1.1843	1.04774	0.704	1.35394	1.20695	0.840892	0.9071	0.00310611
RPS23	33.7879	26.5936	25.648	20.9145	40.3819	37.3987	47.8185	39.7983	0.00324325
TIMM8B	5.23377	3.92055	3.22968	2.508	5.22426	4.61369	3.63668	3.2171	0.000579404
OVCA2	3.06929	2.35195	2.32466	1.4425	1.92679	1.99305	3.01987	4.0573	0.0128508
C1R	0.646897	0.326974	1.20756	0.657	0.257088	0.2356	0.384823	0.2137	0.00243519
TIMM8A	12.0444	5.0377	5.85883	4.571	3.61706	2.1842	3.5834	1.6172	0.00765139
SERPINB1	100.281	87.0033	75.3026	66.8804	122.966	103.541	113.538	94.662	0.00219279
MTM1	0.425362	0.3066	0.357535	0.28575	0.198563	0.24115	0.175438	0.0839029	0.0120398
TUBB4B	272.084	269.297	241.138	235.94	185.95	183.771	197.851	184.667	0.0135693
TUBB6	40.1912	37.7891	46.8113	44.8382	26.7265	23.5496	36.8469	33.1232	0.0405348
MRPL14	8.76806	6.32875	4.09126	3.33075	3.5185	3.0902	5.43489	3.8818	2.27203e-05
GNG2	17.5296	8.84938	15.8724	10.3681	5.75119	3.0822	5.69961	2.42455	0.0498857
WDR7	0.453807	0.120308	0.446225	0.187329	0.218608	0.086428	0.0932801	0.0967	0.0447231
RCN3	5.86933	2.63235	10.0637	6.0176	7.84519	2.0576	6.04964	5.6059	0.0442119
BRCC3	1.15949	1.05775	0.876233	0.62861	0.8849	0.52425	1.06263	0.7447	0.0250061
LAMA5	1.80685	1.17005	2.13944	1.64935	0.745825	0.6381	0.833433	0.62275	0.00613446
FARP1	0.979904	0.7638	1.21317	0.9313	0.667	0.45265	0.5675	0.3321	0.0206048
QTRT1	0.885553	0.66865	0.54667	0.41975	1.06806	0.8714	0.633855	0.48755	0.00173212
NDUFB4	32.7419	24.5727	23.8723	18.6024	18.2906	12.7177	15.8875	8.20025	0.0323886
MYO6	4.62642	3.76685	3.49812	2.618	4.35814	4.36255	3.64803	3.4333	0.0208502
GALC	1.25406	0.61855	0.628494	0.387154	1.21265	0.7544	0.624024	0.384477	0.0228586
GNB2L1	89.1876	78.0541	66.092	56.5282	86.4147	75.6594	97.6616	96.7213	0.00112161
DDX39A	15.2895	13.5552	13.0695	10.3038	21.4717	21.4066	16.5913	15.5024	0.00443478
PTPRC	2.25071	1.88525	3.2034	2.42745	1.61149	0.9173	2.01233	2.16065	0.0378692
PML	2.71835	2.035	5.00595	3.02465	2.85858	2.3432	3.57626	2.4105	0.0203761
LRPPRC	8.39991	6.62225	5.86183	4.36425	7.4444	5.83115	9.36443	6.5489	0.0112972
THOP1	1.99251	1.4018	1.88135	1.4011	2.85988	2.35675	3.79934	3.57665	0.0192129
HDGFRP3	2.38918	1.62284	3.91186	2.4431	1.29204	1.2144	2.937	1.69977	0.00148703
GGT5	0.972252	0.5753	2.23867	1.2651	0.365837	0.3484	0.966375	0.7694	1.17477e-07
PCNA	10.1858	8.31455	6.60398	4.1002	8.75275	9.1089	7.61873	7.55065	7.42065e-05
PBXIP1	0.768315	0.60305	1.00384	0.78825	0.389922	0.25395	0.2734	0.16635	0.00015895
EZR	20.0835	17.1129	25.0474	22.4662	29.486	32.0847	21.7465	18.7035	0.0308021
CECR5	2.79888	2.1021	1.91773	1.37425	2.64209	1.79705	2.33826	1.89045	0.0146919
MGST1	5.54276	3.08502	3.64583	2.05116	4.0391	2.97257	2.82271	1.22113	0.0112695
MRPS21	5.5586	3.8901	3.15628	2.407	5.1792	4.81455	4.08911	3.9451	0.00268306
MUC13	26.57	15.9134	17.2811	9.36685	23.5817	18.6507	38.8818	26.3288	0.00204013
USP19	0.548498	0.1286	0.802524	0.0919	0.099625	0.0973	0.205617	0.03635	0.0336462
IRF9	0.499744	0.359721	0.406435	0.284612	0.174524	0.109496	0.52106	0.359814	0.0167476
RAB25	21.791	12.5531	14.3531	7.1786	23.6151	12.7035	9.42635	8.52225	0.0396173
ALDH18A1	16.194	14.6279	11.5	8.6672	18.3621	15.8307	12.1532	13.7827	0.00512435
TCEA3	0.540368	0.463661	0.574481	0.39656	0.274994	0.2189	0.443414	0.306932	0.0205829
RTF1	0.236359	0.144223	0.256697	0.103085	0.281373	0.1805	0.169287	0.0989	0.0465717
NFATC2IP	0.898576	0.57625	0.766206	0.397956	0.377569	0.332006	0.687892	0.351951	0.0398866
HSD17B4	8.43995	6.6487	6.57505	5.3476	7.9158	6.60935	8.9498	7.0854	0.0315953
SEPSECS	0.299791	0.252	0.307502	0.247875	0.185519	0.145957	0.168279	0.119329	0.0373899
CHDH	8.19357	6.4308	6.52123	3.83325	8.25755	3.1447	6.8185	2.90655	0.0189557
MRPL39	3.32778	2.72405	2.00829	1.76425	4.06895	1.973	3.01937	2.61715	0.0106943
METTL16	0.28071	0.242745	0.236457	0.191208	0.157549	0.1439	0.384766	0.310553	0.0128988
HEPH	1.00586	0.5889	0.372936	0.192098	1.00436	0.7679	0.912524	0.5659	3.72452e-07
ETF1	6.92953	5.49615	5.83407	5.25015	11.1524	10.1357	9.05398	6.9456	0.0119425
CORO1A	9.65178	7.6977	14.6462	10.3248	10.6229	10.8203	32.3111	11.5266	0.0108494
CPOX	2.09831	1.73075	1.58875	1.29	3.24302	2.2764	1.95162	1.79455	0.0415149
ATP5D	16.2704	11.8992	9.39733	5.82085	10.7357	6.92765	10.199	6.67945	0.0277035
DNAJC10	0.768992	0.50705	0.770751	0.552679	0.54995	0.3482	0.324026	0.2727	0.0391749
RANBP2	0.326642	0.22715	0.273271	0.15375	0.462938	0.4084	0.223392	0.12905	0.0434928
C14orf159	1.55485	0.80845	1.71397	1.15155	0.543475	0.4219	1.49082	1.0016	0.0205316
PPL	0.699203	0.30975	1.55907	0.7214	1.30904	1.0128	0.177839	0.0857	1.4705e-05
TFRC	4.78909	3.9133	2.77483	2.0639	6.63314	4.9613	5.26722	6.22035	4.81933e-05
GPA33	2.89641	1.02499	0.786102	0.480233	1.5703	0.959786	2.04286	0.975548	2.62007e-05
PCK2	19.6307	9.6593	15.946	5.88695	15.5342	5.30955	19.0101	8.07725	0.0361993
FAH	1.47956	1.13385	2.14282	1.92045	1.46649	1.53025	2.01943	1.7132	0.011529
SNX2	1.96543	1.47485	2.79965	1.9675	1.7679	1.09155	1.72777	1.56785	0.0403813
SERPINA1	116.952	84.1658	137.476	107.971	98.5269	76.7095	156.49	70.9565	0.0359561
MRPL23	3.42134	2.28085	1.98611	1.23972	3.00289	1.89465	2.76564	2.195	0.0202235
SNRNP40	3.00088	2.3058	2.16188	1.687	3.04901	3.1084	1.8435	1.67975	0.00262699
UBR5	0.329768	0.23165	0.220866	0.15915	0.302475	0.2448	0.246817	0.179	0.0159382
PAK1IP1	0.703343	0.43415	0.499383	0.216835	1.18454	0.96305	0.92555	0.3328	0.00178578
DNMT1	0.262365	0.179	0.187124	0.1103	0.300837	0.2817	0.298358	0.2512	0.00852811
MGAM	0.270615	0.10859	0.387011	0.119547	0.114875	0.0469	0.442807	0.05015	0.0137547
SYTL1	0.7943	0.376347	1.31821	0.92115	0.6969	0.2584	0.740092	0.5625	0.00847192
COL15A1	2.05398	1.17605	2.82238	1.6855	0.655613	0.5616	1.20904	0.74525	0.00550704
IPO9	1.63769	1.1887	1.20014	0.9048	0.654637	0.4608	1.88438	0.98045	0.0309535
TBC1D9B	0.279614	0.212106	0.317034	0.26165	0.231121	0.127885	0.130667	0.0824	0.0140253
CCDC88B	0.119596	0.0743576	0.117509	0.0696365	0.129086	0.0613953	0.0412473	0.0448412	0.0328394
ISYNA1	2.41223	1.05393	3.72062	1.9389	2.14367	1.02705	1.66511	0.940081	0.00269258
C8B	1.47362	0.951978	2.39125	1.9374	1.17122	0.9824	1.58753	1.2386	0.000992943
BDH1	11.8117	7.9885	4.76702	2.9088	8.61131	3.53015	8.11618	8.2418	0.000111456
GNAI2	14.1137	12.2371	19.0809	16.6221	11.8879	7.3748	14.2692	11.1555	0.00286076
QSOX1	2.04387	1.2433	2.40323	1.32615	0.545212	0.2091	1.09343	0.72515	0.0126618
PSMB3	106.408	93.1327	86.8374	76.7048	53.6494	58.1675	58.3673	50.3457	0.00670644
ORC4	0.544507	0.287672	0.438136	0.246753	0.1299	0.1422	0.613052	0.1675	0.00528354
RNF14	0.78767	0.501452	1.04568	0.7666	0.861687	0.454509	1.21489	0.665705	0.0354824
MOCS3	1.39174	0.8371	0.92794	0.61875	1.19083	0.84665	1.12828	0.5799	0.0232814
KCTD12	20.0912	15.8634	31.7327	26.8867	13.6425	12.3707	22.7688	19.0213	0.000317666
ADPGK	0.694794	0.5153	1.028	0.83145	0.998413	0.808	0.786858	0.81935	0.0206182
PLEK	2.62957	1.87615	4.46864	3.30935	3.33412	2.11215	3.49301	2.95555	0.0122204
TMEM43	12.612	9.9447	17.9702	15.2673	15.0786	15.043	11.2049	8.6916	0.0106318
PPP2R5A	4.20019	1.27955	1.85436	0.815705	3.02394	2.0293	5.55863	1.11895	0.0175425
SPR	21.6234	19.8888	16.6295	12.301	17.3392	7.7913	12.4909	9.56285	0.00155509
DCTPP1	10.481	4.76685	5.76736	3.18465	7.33287	7.22255	10.3028	4.1391	0.048663
HARS2	3.15124	2.64221	2.73043	2.06084	1.72244	1.30455	1.90518	1.9684	0.00414796
TAGLN2	153.186	124.508	204.599	168.775	127.601	95.3976	147.652	131.392	0.0302891
TBRG4	1.35525	0.84125	0.691999	0.397963	1.55858	1.24515	1.88216	0.9813	0.00234063
UQCRC1	18.9929	14.663	13.3953	9.84675	22.7687	15.7024	22.9386	19.719	0.0355745
HADH	19.5547	15.2767	13.6525	10.3748	7.97635	6.0837	12.845	6.39645	0.00192901
TTC19	1.53129	1.0757	1.04529	0.5701	1.9268	1.79905	1.92234	1.19445	0.000650124
CLTA	16.477	12.855	12.9041	10.9629	8.23519	9.2417	10.5648	7.0978	0.0111692
LTBP1	0.453175	0.275	0.553531	0.34265	0.1331	0.1288	0.281468	0.27275	0.0267228
TACO1	2.1865	1.28395	2.2414	0.92715	4.50539	4.3208	2.97707	1.8211	0.0256796
FKBP2	3.50114	2.45449	6.479	3.03965	1.49055	1.56635	2.54598	1.8115	0.0233962
ARHGEF10L	0.402575	0.306148	0.251845	0.122114	0.40045	0.11475	0.139971	0.115774	0.000218645
VTN	38.8743	16.0225	40.5771	23.2625	32.7107	27.2921	32.6885	9.20615	0.0376669
NDUFB9	2.99665	1.45616	2.45398	1.1693	0.8313	0.8297	1.91943	0.7348	0.0424575
WDR82	1.10454	0.7746	0.830725	0.6081	0.409975	0.3979	0.71915	0.67635	0.0121397
MRPS36	16.203	12.602	11.8285	9.19895	12.3764	11.8437	10.4446	7.6533	0.0107566
SLC12A7	0.386475	0.19695	0.314056	0.130738	0.207862	0.0853013	0.154782	0.0936391	0.00211915
TIA1	3.33481	2.9602	2.48619	2.0378	3.95866	3.39265	3.10969	2.2221	0.0200225
PHGDH	1.97858	0.9726	4.30519	2.2908	1.2663	0.9469	2.70253	1.52617	2.45759e-05
CA2	24.4575	10.3994	61.6758	24.8011	11.6918	8.12065	14.3953	10.5304	0.00786496
NCEH1	2.04785	1.5323	4.83655	2.41555	2.68288	1.52305	2.16922	1.90265	0.00038251
NMNAT1	2.67702	1.9743	1.94177	1.26271	2.93248	1.89435	1.21526	0.97945	0.030816
NOP9	0.707154	0.52455	0.486341	0.31825	0.645725	0.5738	0.483908	0.4258	0.0476412
UBA1	48.5484	48.0385	44.198	43.9519	34.7963	22.9732	31.913	28.8187	0.0351524
RPS5	28.7361	21.3704	21.7494	16.6597	12.1327	9.2075	16.4106	16.7342	0.00564348
GTF2H4	0.425433	0.200713	0.358552	0.143581	0.132598	0.07895	0.151233	0.10252	0.0487537
EDC4	1.72309	1.5856	1.28393	1.1392	1.12156	0.89545	1.21212	1.19815	0.0012442
HIST1H1C	57.3157	32.7487	47.0687	34.7092	126.175	72.026	88.0785	61.0756	0.0401565
HDHD3	9.81681	6.4934	5.17285	3.18985	7.1715	7.3136	7.54232	5.9438	0.000714645
ANXA3	41.7842	32.825	50.4737	42.4319	22.6066	16.2157	18.1864	16.2135	0.000228902
ACAA1	6.40454	4.8823	6.38782	5.51155	3.62803	1.94135	2.87578	2.89925	0.0114177
CLPP	7.76573	6.4083	5.01482	3.29095	4.97788	4.85325	6.92857	5.95325	0.00241925
MRPL15	4.75872	3.34815	2.69156	2.12705	4.3257	3.73425	3.95866	3.34525	0.0118276
YWHAB	87.7982	75.4672	74.0114	57.4853	52.4027	47.4202	53.5695	53.9748	0.0356013
LMOD1	2.30526	0.6446	2.34913	0.70175	0.56967	0.3483	0.490683	0.3287	0.0243321
DPP8	0.203188	0.1312	0.253458	0.186416	0.140882	0.0957024	0.199707	0.0934	0.0310666
RAD23B	7.02352	6.24425	6.55452	5.7973	4.0047	2.9779	4.49659	4.08765	0.0187461
FTSJ3	0.549297	0.29725	0.319136	0.208607	0.307412	0.26185	0.337022	0.24475	0.0268774
LUM	37.6388	23.3633	119.548	58.1616	31.1979	24.5382	40.2641	17.0757	4.06119e-07
EXOC6B	0.285965	0.17475	0.252603	0.1713	0.125738	0.0887019	0.121925	0.07105	0.0187196
RAB22A	3.69582	1.9748	2.30095	1.85945	1.69931	1.60465	1.2182	0.976412	0.0211367
LRRC40	1.28737	0.92075	1.04594	0.65195	1.10316	1.4885	0.72555	0.4773	0.0178994
GSK3B	0.380486	0.2987	0.273121	0.1779	0.387718	0.27	0.27555	0.191929	0.0467245
COX5A	33.2663	21.7915	20.9791	15.8977	41.1852	25.4826	33.0743	23.8264	0.00599778
ITGA6	5.30336	4.1509	3.79547	2.5133	4.21462	3.80215	4.43879	4.5714	0.00201263
LNPEP	0.671432	0.52695	0.957117	0.9217	0.56245	0.58095	0.889667	0.6674	0.000111395
RAB23	4.17903	2.80195	4.62453	3.5945	1.67451	1.1517	2.52144	1.45055	0.0168925
NAIP	0.142886	0.0672761	0.250031	0.089287	0.0482544	0.0412755	0.645509	0.1705	0.00775197
CDC73	1.55927	0.8317	0.888055	0.5173	0.999663	0.6719	0.990092	0.61825	0.0445008
CYTB	2.11852	0.96355	1.18404	0.62245	0.630801	0.429083	0.855514	0.47465	0.0292942
CASP1	5.72855	2.79485	3.32824	2.3489	4.37396	2.04491	15.5475	11.2359	0.0324392
WIBG	4.52388	3.50555	3.5309	2.00967	4.55786	4.5489	3.64856	2.8323	0.00412861
GTPBP4	1.16343	0.60315	0.81382	0.467653	1.73497	1.4384	1.11994	0.8233	0.0207321
FASN	16.3659	11.3655	12.4161	8.5991	19.6077	15.0799	20.1756	16.0647	0.0276121
HIP1	0.154929	0.0963416	0.245282	0.14755	0.160558	0.127931	0.113208	0.0889857	0.0106896
MAP7D1	0.225373	0.162096	0.336101	0.2574	0.147114	0.123504	0.207892	0.11115	0.0130789
MRPL16	1.8297	1.00685	1.26093	0.643417	1.427	1.1688	1.47602	1.34334	0.00625673
G3BP2	2.49952	1.93165	1.83789	1.52505	1.33201	1.17975	2.1442	2.14605	0.0383009
TMEM173	0.977197	0.56695	1.49734	1.08143	0.802884	0.599662	0.902252	0.66251	0.0201218
LARP1B	0.203885	0.14008	0.120903	0.0929	0.132755	0.108322	0.153736	0.0916	0.014795
SPG21	1.78156	0.4997	1.10713	0.5402	0.281726	0.2588	0.401379	0.365925	0.0499716
LMNB1	23.9486	20.8967	17.8853	15.4575	21.8878	16.9825	26.2152	16.9052	0.0328806
HPCAL1	2.60724	2.07475	2.15976	1.75636	1.1346	1.1433	0.989492	0.946368	0.00467293
X44815	7.73564	6.3982	9.28209	7.69095	4.36493	4.55045	6.01773	5.47425	0.0142401
BAG6	4.20771	3.99825	3.74886	3.34025	5.58734	5.02265	4.06937	3.9273	0.0117879
TANC1	0.0656795	0.0349822	0.0716991	0.034376	0.0233697	0.0139	0.0189457	0.0175309	0.0021462
SERPINA3	46.695	29.2432	73.1542	48.0757	53.4244	27.2773	50.3262	37.3045	0.00651167
SAMD9L	0.136592	0.0846912	0.244711	0.14929	0.173738	0.0991732	0.468215	0.114098	0.0143392
FABP1	135.933	32.0577	96.5379	11.7252	115.624	57.9382	238.846	61.6191	0.000660731
SRSF6	1.62495	1.1373	1.29549	1.0566	2.19686	2.3628	2.53141	2.10115	0.0281126
HABP4	0.508877	0.4133	0.392823	0.3394	0.264084	0.14685	0.286606	0.2036	0.00600256
CTSZ	3.27033	1.91045	4.52365	2.0247	1.2745	0.5914	4.17112	3.1349	0.0406564
NOP16	3.95005	2.62745	2.89136	1.70932	6.95225	7.0467	3.30918	1.8853	0.00321382
CFDP1	0.900629	0.492704	0.687176	0.522	2.15758	1.2625	1.22247	0.76801	0.00728529
ACOT11	1.0789	0.67285	0.756125	0.38735	0.36955	0.2106	1.01856	0.74075	0.00110748
ANXA5	119.175	94.9854	227.707	194.244	104.136	97.1171	132.519	111.45	2.90418e-06
NID1	10.9615	8.9776	12.0614	9.16855	5.56405	5.0245	5.74373	5.48555	0.0214021
ANXA1	105.524	78.8283	226.899	171.891	107.162	87.0323	115.745	97.3303	3.50163e-06
BCAM	1.28426	0.6072	2.3315	1.0049	0.262537	0.156	0.71094	0.2576	0.000124466
FAM129A	0.80502	0.55255	1.06053	0.79015	0.415104	0.176665	0.93185	0.443	0.0140539
YTHDC2	0.412279	0.30525	0.288477	0.153197	0.367025	0.3226	0.312755	0.209	0.0144034
PLS3	14.746	9.54075	18.3325	15.9193	13.6217	6.679	13.4974	10.098	0.00596211
MRPS6	2.32005	1.83785	1.56535	1.1663	3.27081	2.38825	3.4794	1.87795	0.00760574
NCKIPSD	0.513576	0.392	0.469345	0.3689	0.250462	0.1944	0.233375	0.192949	0.0186275
TGM2	32.3889	22.2457	77.2952	55.4847	37.7856	21.4003	27.8456	22.8732	1.13971e-05
STAU2	0.808968	0.483342	0.750766	0.418356	0.680678	0.388569	0.260025	0.219069	0.0382466
DLST	11.3128	7.39785	9.80125	6.98935	7.77416	7.8168	4.55228	4.81515	0.0286808
NUMB	0.697437	0.486902	0.624727	0.39455	0.610175	0.52195	0.292895	0.180523	0.0270288
POLDIP3	1.53134	0.9768	0.923187	0.53085	0.985675	0.9706	0.964567	0.6947	0.00638321
NTPCR	4.05112	3.2017	2.45728	1.60198	1.43683	1.2053	1.82511	1.207	0.00980162
WARS2	1.29175	0.734157	0.739147	0.481282	0.813789	0.59565	0.432741	0.4336	0.00126023
PCBP1	25.3098	18.3602	26.0081	13.3994	16.6609	15.3374	18.7955	11.8471	0.00678892
VDAC1	166.548	131.298	109.118	97.3034	213.073	151.861	131.475	98.2631	0.0136481
TMEM201	0.343606	0.231236	0.253385	0.1875	0.245701	0.15845	0.133799	0.114348	0.0292614
TMEM230	9.44401	2.8809	14.154	2.19571	4.12006	1.99325	1.71267	1.44715	0.0386551
CUL5	0.608333	0.335216	0.853437	0.52575	0.765663	0.70445	0.592003	0.50405	0.0205029
DDX21	2.58287	1.94965	1.67012	1.32965	3.12409	3.25085	2.45366	1.91595	0.0090069
DPP9	0.776798	0.5188	0.792451	0.34895	0.680612	0.486	1.18048	0.91125	0.0106251
RPLP0	87.3531	80.3425	75.8156	65.5062	76.4044	64.3298	55.3554	54.6841	0.0236048
DOCK7	1.14913	0.30435	0.678422	0.1582	0.257456	0.189574	0.200917	0.1651	0.0195404
ATP5O	16.7405	11.8704	13.306	8.15635	19.7193	16.5031	17.0097	14.017	0.0444272
TXN	231.498	168.091	174.118	91.1759	350.257	222.605	202.937	176.694	0.00908524
HSPG2	9.86032	7.10445	12.7004	9.4721	4.4722	4.91995	6.21107	3.64975	0.0056527
NSUN2	3.35267	2.872	2.44103	2.019	4.65271	3.1925	2.99582	2.33915	0.00412744
PARVA	4.47092	3.48425	4.87581	4.0973	3.19825	2.9493	2.31933	2.40285	0.0289781
CLNS1A	4.43645	3.0825	3.11214	2.00424	6.04309	5.88505	10.5882	4.97705	0.00161697
OSBPL1A	0.091506	0.0581016	0.126944	0.07765	0.127155	0.0804731	0.0583	0.0442	0.0418013
EWSR1	7.99754	6.87865	5.90286	4.4546	8.3653	8.9342	6.62131	5.6438	0.00842763
REEP6	2.86795	1.37665	1.38747	0.6116	1.4899	1.33838	3.53042	2.984	3.46706e-06
RRM1	1.70885	0.49075	1.3463	0.444263	2.90621	2.52625	2.32856	0.952404	0.00807141
MRPL22	4.28876	2.8001	2.60519	1.93565	3.16452	3.2421	1.91337	1.96925	0.00137885
B4GALT1	1.59326	1.28245	1.57029	0.86125	1.13215	0.432	2.91245	1.1565	0.0453143
CYCS	59.6179	47.2833	56.4234	34.4308	92.0978	75.6323	72.4867	47.3073	0.00710702
FAM136A	0.799535	0.52145	0.693234	0.365846	0.706899	0.45235	0.750869	0.4319	0.0225153
WDR48	0.180751	0.1429	0.126369	0.0968874	0.205888	0.19675	0.156362	0.1345	0.0166966
THBS1	4.5679	1.56935	7.4106	4.6367	3.48369	1.85145	10.2482	3.1148	0.00658614
ABLIM1	0.950243	0.51535	1.58937	0.76185	0.574975	0.331	0.253686	0.25405	0.00429999
DOPEY2	0.436417	0.27295	0.372885	0.18301	0.176862	0.116147	0.491317	0.16615	0.000904031
MMP2	1.29723	0.7694	1.85348	1.20505	1.19568	0.532245	0.529496	0.255131	0.0030061
MSH2	0.738382	0.53675	0.418738	0.29425	0.517988	0.5967	0.607683	0.54535	0.00805692
EML3	0.91996	0.471053	1.25679	0.7278	1.21384	0.222	0.342833	0.2038	0.0053028
ADCK3	2.07369	1.33035	0.958934	0.4822	1.28306	0.55545	0.707317	0.62945	0.000144774
ANXA4	257.229	167.078	360.024	256.06	390.184	365.015	201.779	191.261	0.00535367
PYGL	1.63426	1.3632	2.22624	1.8685	3.60126	4.0028	1.77192	1.14255	0.0270028
GORASP2	12.854	11.1073	10.2299	7.8637	6.58429	5.71315	9.2152	5.50775	0.00509378
VCAN	5.75893	2.04745	15.5367	4.79665	1.20151	0.8887	8.50384	1.4224	6.21019e-05
NCOR1	0.437228	0.143803	0.13817	0.078925	0.211468	0.116046	0.26974	0.110342	0.00192624
MSN	23.9421	20.5335	40.1196	40.0877	28.8772	19.4749	31.7933	24.1369	3.73849e-06
ISCA2	2.25853	1.69195	1.45165	0.99745	1.3406	0.5998	1.51743	0.537939	0.00206625
COL14A1	10.0679	2.7712	34.0066	8.76105	4.13631	3.6897	5.37343	2.34425	3.0789e-05
COMMD3	1.35773	1.01395	1.77516	1.46175	1.76561	2.02725	1.78102	1.3226	0.00945475
KIF1C	0.22424	0.154166	0.186457	0.124279	0.106705	0.096	0.110702	0.0865425	0.0291732
ABHD11	21.2532	13.1517	9.383	7.06385	22.0387	14.3718	14.8623	7.43555	3.40493e-05
ACAD10	0.855403	0.349693	0.323063	0.18214	0.680676	0.7205	0.690042	0.4151	0.000361913
NDUFS1	11.0295	9.8027	8.42968	7.9521	7.25577	5.13395	7.57661	7.92385	0.00177393
GIGYF2	0.829886	0.6143	0.608018	0.457	0.952525	0.933	0.598092	0.4394	0.0402399
LRRC47	8.72676	6.61915	8.95028	6.0793	3.73663	3.87465	5.68752	4.6393	0.0274485
FARP2	0.726588	0.399791	0.402369	0.284599	0.541261	0.181144	0.418239	0.24555	0.0396378
DIAPH2	0.733129	0.16695	0.168094	0.107345	0.292049	0.3416	0.113237	0.102228	0.00107104
PPP1R11	12.45	8.6294	7.56964	6.34015	4.28221	2.9728	6.30368	2.38498	0.0040353
ITFG3	0.498249	0.289885	0.2402	0.166799	0.495037	0.34105	0.272648	0.161187	0.010996
TAF6	0.189251	0.13935	0.130451	0.100053	0.12554	0.102163	0.113373	0.0823092	0.0214108
MRPL19	4.57616	3.7756	3.52481	2.59839	5.20264	5.0699	4.99476	2.79585	0.0240848
EPCAM	12.8202	8.2231	6.2281	3.8433	14.5519	12.4479	8.84417	7.0682	5.42814e-05
RALGAPB	0.416631	0.3521	0.327165	0.24525	0.38245	0.337	0.245417	0.2045	0.0156462
SAMM50	3.10737	2.6321	2.58387	2.0032	2.27501	1.4616	2.36891	2.31275	0.0345675
RPF2	2.1964	1.67544	1.00463	0.7618	1.80052	1.30415	1.73613	1.5355	0.000191262
TMCO1	4.39445	2.8421	3.99718	2.3734	10.1142	1.4994	8.39508	5.2445	0.0286871
LRWD1	0.274935	0.19	0.221166	0.1154	0.150309	0.11835	0.157725	0.120749	0.0336948
TLN1	12.9492	9.4116	13.1161	11.2463	6.48069	6.1066	8.37956	7.7512	0.00660184
UBE2O	0.31741	0.16085	0.298252	0.1047	0.130732	0.0959	0.118175	0.08185	0.0148968
LYAR	0.879389	0.687324	0.598308	0.428287	0.831864	0.561157	1.08253	0.67935	0.0377775
SERPINA4	2.02066	1.4187	3.40698	2.2185	1.13406	0.7933	1.85258	1.26795	0.00385181
COL6A1	59.5609	35.8271	84.8752	53.9564	33.0117	19.4834	29.7548	23.111	0.0150804
NDUFB2	2.00199	1.18153	1.18817	0.821279	1.5139	0.699178	1.73365	1.3142	0.0443837
MTHFD1	10.006	9.91775	9.18719	7.86865	11.2073	11.1448	8.01489	5.46225	0.0293618
POLR2I	1.24225	0.810661	0.896646	0.5694	0.481551	0.37405	0.599842	0.459266	0.011552
DEK	2.69086	2.31785	1.79802	1.38335	3.74919	2.73535	2.46532	1.9294	0.000280764
RAB31	2.55765	1.29465	3.41515	2.7376	1.92726	0.8209	2.39847	1.37025	0.0376008
IFI30	0.665892	0.390559	0.937804	0.4029	0.785131	0.444702	1.96268	1.98735	0.0057232
YWHAZ	288.695	247.899	255.435	252.216	171.592	177.437	162.93	144.699	0.0100456
BTN3A3	0.477867	0.31485	0.490523	0.36295	0.160137	0.1782	0.47695	0.29195	0.0312281
SMARCA4	0.417489	0.34115	0.323935	0.2012	0.444937	0.35265	0.336608	0.326	0.0245049
CANX	31.3068	26.5828	40.131	38.1835	31.3468	29.4041	31.4313	32.3588	0.0269412
NDUFB11	5.9674	4.31635	3.46146	2.58095	4.80224	2.17725	5.02624	2.17965	0.0109573
EPB41L4B	0.724087	0.506931	0.514878	0.396945	0.495032	0.46735	0.623515	0.345975	0.00623102
DPT	7.36269	3.2847	25.0306	6.88219	4.13278	3.4361	4.43849	3.1549	0.0118549
CYB5R3	58.6197	54.4149	65.5145	66.7392	36.2208	37.9592	34.539	29.3011	0.00164799
OGDH	8.88042	7.9635	7.72844	6.56	7.2111	5.8158	6.61888	4.8931	0.0328942
TCIRG1	0.698639	0.45475	1.24008	0.81715	0.931963	0.8343	1.19981	1.1335	0.000192298
RAE1	3.94406	3.0976	3.255	2.4074	1.73791	1.8323	3.27631	2.25405	0.0341842
DCTN2	13.3302	11.2857	13.8152	11.8413	9.36105	6.4173	7.00478	6.52495	0.0107513
NUP54	2.848	2.68885	1.91495	1.44205	1.75599	1.35995	1.91983	1.8868	0.000658834
PAWR	2.31282	1.78673	1.99663	1.52695	1.32776	0.8558	1.0259	0.48915	0.0470675
EPHB2	0.773837	0.5067	0.481511	0.359151	0.439366	0.326587	0.638627	0.361922	0.0107852
COG1	0.904366	0.5114	0.52309	0.36175	0.411325	0.35015	0.566225	0.51805	0.028998
LEMD2	2.77188	2.16295	2.90234	2.53295	1.41204	1.1025	1.66037	1.0562	0.0366207
CTSL	5.75548	2.8479	8.08162	4.14905	8.12667	5.96045	8.24273	6.8286	0.0430433
UACA	0.12654	0.07325	0.1043	0.0631	0.0557064	0.0492909	0.031261	0.02105	0.00184117
GIMAP4	0.933708	0.566639	1.46839	0.8512	0.433115	0.343873	1.21662	0.656	0.00542333
AGPAT1	2.03774	1.5058	1.79923	1.3181	0.766732	0.798938	0.891551	0.480638	0.0168617
BOP1	0.643496	0.4349	0.418256	0.227045	0.484913	0.43705	0.509033	0.29215	0.00364238
AATF	0.521628	0.27745	0.24456	0.163464	0.323958	0.133984	0.183987	0.15016	0.00341249
ELAC2	0.558208	0.46645	0.356353	0.268279	0.5607	0.6277	0.44545	0.335	0.0128954
DDX3X	6.3562	5.5889	5.38636	4.3575	4.66779	3.46095	4.09708	3.18345	0.00247153
DNM1L	3.07159	2.55085	2.54678	2.1268	2.44698	2.4159	2.22078	1.8118	0.0478175
PET117	5.25286	2.8612	3.20698	2.24809	4.10064	2.99836	4.24559	2.0859	0.013533
AGFG2	0.802883	0.556059	0.547606	0.411247	0.508588	0.506921	0.430431	0.362942	0.0224861
LPP	8.03242	3.83375	8.18424	3.913	3.65035	1.50195	2.1475	1.55705	0.00832286
ASPN	8.31766	2.2792	21.398	8.02915	2.36315	2.15565	4.32057	2.4617	0.000152768
TMOD3	9.80102	7.5808	11.7088	7.6298	5.0346	4.11655	5.80124	4.86185	0.042506
LAMB2	5.56396	1.5653	6.22649	2.77285	11.1113	0.93965	0.949408	0.6246	0.00430787
SRSF5	13.3551	10.8259	10.6495	8.21225	13.4152	13.9444	13.5462	13.5952	0.0208297
NCDN	0.377475	0.275852	0.477825	0.33925	0.165875	0.13425	0.34197	0.1943	0.0362764
HTT	0.434052	0.24805	0.552319	0.32815	0.173063	0.0726	0.21535	0.1394	0.0047038
SURF1	4.33799	3.22705	2.29379	1.84585	2.84324	2.42485	2.07659	1.497	0.00177556
CDH17	20.0914	13.4584	6.76099	2.0247	16.1745	16.2097	13.8282	13.5984	3.40879e-07
MAL2	46.3378	27.8317	53.5581	35.877	18.5997	15.5879	18.8197	7.19965	0.00890748
WDR33	0.212027	0.157857	0.190653	0.10215	0.20665	0.16645	0.116217	0.056	0.0373582
RNASE3	56.4916	27.2828	24.1092	10.6029	149.957	16.63	41.9057	11.5419	0.0132401
MFF	5.60771	3.72495	3.96212	2.62285	6.75909	5.6613	4.58978	3.41555	0.0349935
DMBT1	12.7561	1.97366	7.11381	1.1836	6.77583	2.0846	11.5407	7.22355	0.00312182
NID2	1.77431	1.3756	3.47088	2.2101	1.44108	1.36045	2.11976	1.18485	0.00206277
MCM3	2.55124	2.00445	1.62427	1.2513	3.0725	3.14865	2.28627	1.56225	0.00208948
ANXA6	48.5465	41.5108	60.7797	53.8693	41.3084	33.5055	35.1863	30.3581	0.0296021
ICAM1	3.17043	2.11665	5.10754	3.57525	2.45869	1.75675	4.6231	2.9078	0.0172005
CAPN2	7.60433	6.8046	10.0408	8.9184	9.29886	9.3443	4.99542	4.5951	0.000890369
HNRNPM	53.599	52.7854	43.2518	41.0671	54.4626	57.0939	49.1099	49.5848	0.000827702
LDHB	26.3187	16.6198	37.1007	30.7999	10.7401	9.39	16.7158	13.7141	1.94054e-05
ALB	1013.41	685.365	1324.6	996.4	628.771	581.958	1475.03	857.564	0.00351884
AGMAT	9.38043	3.5265	3.79897	1.53827	11.1695	2.08315	6.20365	1.701	0.00193581
HK1	5.13872	3.6856	7.73288	7.1684	7.18521	6.853	5.96872	5.1286	0.000149766
TRIM2	0.924917	0.53335	0.822716	0.249215	0.336276	0.29775	0.511467	0.325057	0.00157922
GNPDA1	4.67715	3.8555	7.62062	5.8083	5.31778	5.2009	7.08777	5.1354	0.00638081
POLR1A	0.268499	0.1154	0.117122	0.0462774	0.0861875	0.092	0.199023	0.1063	0.000266977
FAM83H	0.903142	0.722	0.729728	0.43265	0.831387	0.8824	0.63175	0.75405	0.0467734
RPL37A	65.2495	49.1819	45.6114	37.8623	90.1157	78.7399	80.6876	64.1701	0.000280788
WIPF2	0.609806	0.32575	0.422315	0.259679	0.292287	0.2527	0.175825	0.13905	0.0302309
SKIV2L2	0.596656	0.45465	0.455274	0.2879	0.635525	0.61245	0.738275	0.5945	0.0138156
VCP	53.8993	51.2792	49.3581	43.8659	33.3453	30.1748	50.6135	50.5515	0.0318793
NFYA	4.37774	2.9639	2.78396	2.06462	2.42825	2.38595	2.61162	1.39846	0.0224592
ATP5S	0.874299	0.536117	0.673332	0.487309	0.442356	0.207085	0.322455	0.259896	0.00908628
NRM	1.05226	0.76625	1.04361	0.791742	0.645986	0.2229	0.596727	0.326743	0.0165349
AOC3	23.9259	13.1801	19.6475	8.09485	3.41288	2.5816	7.67453	3.9626	0.00590022
EXOC8	0.350064	0.251961	0.297918	0.23385	0.367312	0.1635	0.124057	0.0971557	0.0200054
MTIF3	0.338537	0.245963	0.229789	0.176776	0.203279	0.151565	0.192131	0.1327	0.00206674
S100B	3.66002	2.12165	8.96422	3.53025	3.56695	2.64466	3.17851	2.82095	0.0421494
TRAPPC6B	0.436274	0.296641	0.514709	0.362721	0.239759	0.25545	0.26812	0.16695	0.034144
ANKRD44	0.32086	0.259969	0.489083	0.37605	0.224835	0.1967	1.02844	0.4584	0.00188437
CFB	2.1195	1.2196	3.94138	2.48635	2.53151	2.13485	2.65213	1.59105	0.0317794
COL4A2	0.899824	0.58475	1.4704	0.76675	0.419275	0.4156	0.379725	0.36205	0.00474324
YME1L1	0.755248	0.3672	0.502167	0.239039	1.49466	0.7298	0.941018	0.44135	0.0218393
RSL1D1	1.81702	1.33875	1.3475	0.90735	3.07029	2.58975	2.43462	1.45455	0.00148126
SEC11A	5.29785	4.71215	7.305	6.4199	4.92044	4.76905	5.29723	4.5637	0.0260111
HRSP12	4.72062	3.40935	3.40531	2.3328	4.64352	3.64905	3.81746	3.6961	0.00772272
ORM2	9.37839	4.85915	16.3633	9.38837	7.18515	6.4486	21.1235	12.0127	0.00334292
S100A4	23.9967	8.19465	50.1032	14.9124	61.6266	16.9404	19.1775	16.87	0.0226481
AKAP13	0.176376	0.0853702	0.231169	0.12505	0.046	0.02465	0.253673	0.109491	0.0434163
ATP1A1	33.861	28.5891	22.6298	18.5347	28.3975	20.1031	26.6401	21.569	0.00672357
ABI3	2.2192	0.5232	7.48863	0.7602	8.87093	0.468076	8.81687	0.555541	0.0490889
RPS8	181.071	135.4	126.207	90.4451	313.058	255.214	183.799	127.167	0.0066399
BZW2	2.6461	1.6146	1.75551	0.98925	1.6867	1.4176	1.71266	1.69735	0.0123772
IMP4	1.66814	1.2832	0.984347	0.733453	1.54943	1.53315	1.50896	1.2059	0.000290417
MLEC	7.79586	6.17385	4.64266	3.4063	6.17041	5.7535	7.71594	5.3834	0.0101892
RAP1GDS1	1.61689	0.95425	2.62624	1.08985	0.562925	0.48985	1.08765	1.08785	0.0344847
THY1	7.15355	3.094	13.594	5.03235	7.31634	6.03245	12.7484	11.9086	0.0120683
PRDX6	122.963	106.171	136.778	119.226	78.6187	84.8492	116.227	58.9818	0.0141684
ICT1	2.5868	1.90985	1.93364	1.31375	3.49158	3.58475	1.91041	1.77625	0.00117878
DPYD	0.402761	0.282443	0.624632	0.38645	0.306182	0.146028	0.3097	0.2149	0.0155084
CPN2	0.613821	0.338701	0.712999	0.495	0.291888	0.14535	0.617392	0.23625	0.0315281
SNTB2	1.64119	1.20675	1.98539	1.65105	0.813063	0.7474	1.27978	1.22445	0.0214984
HSPA12A	0.380553	0.1897	0.589313	0.254844	0.108908	0.0993221	0.177239	0.128087	0.00751001
AMDHD2	0.319121	0.267729	0.68742	0.373514	0.196007	0.1264	0.260864	0.2422	0.000496174
MRPL20	2.21585	1.33245	1.49692	0.9507	1.97644	1.64145	1.62268	1.42435	0.0434565
SYNPO	0.880442	0.47555	0.945223	0.4238	0.160272	0.102698	0.412942	0.1483	0.00468
HDAC2	0.742209	0.54725	0.589217	0.4094	0.650765	0.45385	0.325167	0.25865	0.0436545
MRPL44	3.97405	3.0154	2.37835	2.0434	3.5436	3.3734	2.37641	2.22785	0.000561574
TFB1M	0.657612	0.42815	0.317795	0.2378	0.892783	0.5752	0.383527	0.299778	0.000664452
FTL	188.369	92.2721	399.923	220.079	631.015	65.2609	476.558	160.943	0.0381522
SIGMAR1	1.37776	0.669708	1.4549	0.87703	1.97365	1.5496	2.57496	1.34715	0.0113012
PLEC	14.7014	11.6944	17.5076	14.4759	11.3821	9.33665	8.67236	9.26255	0.00311747
LYRM7	8.26957	5.7405	4.54038	3.6565	4.22175	4.3651	3.67478	2.92397	0.00751994
GPX2	22.3966	17.1487	15.5745	6.6293	13.4395	8.76995	8.64907	8.4405	0.00318554
PPP3R1	2.16304	1.52255	3.28492	1.51539	1.01129	0.89765	0.95465	0.8103	0.0100637
CCDC58	9.27963	6.07495	6.3492	4.4184	9.55203	5.68815	5.29255	4.1773	0.0227144
GLYR1	1.5388	0.82235	0.843997	0.562944	0.422488	0.26545	0.690768	0.34045	0.00211843
MEPCE	0.265486	0.177934	0.203821	0.119105	0.374957	0.276029	0.202773	0.166176	0.0290366
OSBPL2	0.637231	0.35245	0.47395	0.2768	0.175067	0.132167	0.277802	0.156752	0.0117789
ANXA2	355.321	305.687	480.236	412.726	605.229	647.027	270.336	235.902	0.00111628
PDCD11	0.136766	0.0611	0.0617962	0.03405	0.154965	0.105862	0.150253	0.112921	0.000434174
SRPK1	3.32964	1.05795	2.14815	0.6659	2.38466	1.61115	1.17003	0.8711	0.0219505
SLC25A12	3.36475	2.78885	3.38523	3.2179	2.7856	1.8314	1.68707	1.6561	0.00727831
CRAT	3.05058	1.77495	1.93725	1.17165	2.04415	1.7604	1.66061	1.15635	0.0341743
SLC25A10	1.54035	1.00585	1.25914	0.476125	1.20444	1.11633	1.02613	0.6451	0.0141593
PMPCA	2.1151	1.4368	1.29285	0.808	1.35821	1.0877	1.85661	1.09475	0.00615767
YBX3	26.9838	23.2013	20.9167	18.1426	33.5648	26.6018	28.0681	26.9341	0.0304478
CSPG4	0.208806	0.1067	0.211893	0.1081	0.0694654	0.05725	0.0626	0.04755	0.0303831
CASK	2.27441	1.8517	1.38148	1.0423	2.0321	1.66395	1.3795	1.0366	0.0104849
LEPREL2	0.375561	0.177895	0.694366	0.3393	0.351311	0.17494	0.367115	0.19195	0.00620487
CFI	0.573408	0.351922	0.800135	0.5934	0.402804	0.25585	1.50748	1.04645	0.00231809
WDR18	0.458536	0.3147	0.378039	0.188826	0.620268	0.5543	0.520289	0.3721	0.0313671
RPL8	15.559	11.707	12.6422	7.34635	26.4544	26.4707	22.7442	17.0275	0.0372363
POLR2A	0.503113	0.3334	0.33764	0.2133	0.2698	0.2351	0.401142	0.4239	0.0350455
PRDX1	77.4741	49.6583	99.4662	59.7565	88.9669	66.2779	112.242	95.2738	0.0268188
KHSRP	18.1957	15.696	13.4133	10.7162	13.6707	10.8832	14.0384	12.2318	0.00329263
VPS29	2.19587	1.41575	2.44477	1.7076	16.3511	3.3875	4.63455	2.95975	0.00679288
EPS8L1	0.70362	0.37025	1.17357	0.71085	1.177	1.15585	0.709108	0.7014	0.0145562
HEBP1	5.90805	4.40625	5.5751	3.2077	3.20178	2.9485	5.38086	2.6825	0.0260107
SERPIND1	1.1148	0.5927	1.55076	0.97485	0.689237	0.6925	1.31543	0.89655	0.0463855
PREP	11.5501	9.92725	7.11514	5.87865	7.63882	7.77085	8.44662	7.2032	0.000558799
QPRT	1.56812	1.01588	0.766976	0.506	0.973428	0.762263	1.47812	0.86982	0.000167072
HSD11B2	0.469335	0.2562	0.262741	0.18066	0.215599	0.22885	0.397799	0.22527	0.0338761
MYH14	21.6343	19.8585	15.4893	11.4818	23.2339	17.7716	19.6785	16.6548	0.00027995
RBM10	0.328033	0.23945	0.231159	0.1379	0.481863	0.5873	0.212733	0.1552	0.00159892
FYTTD1	1.07604	0.700094	0.979773	0.772187	0.426928	0.403551	0.538575	0.443722	0.0384221
KYNU	0.633688	0.471192	1.25844	0.702473	0.308323	0.306175	0.447242	0.39225	0.000581528
PODN	0.50194	0.369588	1.10772	0.51395	0.240844	0.1824	0.273526	0.12479	0.000511071
DECR2	4.19577	2.6171	2.60124	1.3523	3.24711	2.51625	2.73726	1.34215	0.0162438
COG7	1.19194	0.333359	0.910348	0.24605	1.89033	1.86005	0.947967	0.1358	0.020923
ASL	8.67774	7.862	6.78449	3.97455	6.97304	4.6397	5.12324	3.78625	0.0103691
SRRT	2.62268	2.175	2.15874	1.59185	1.62112	1.075	1.45034	1.2535	0.0332796
GMPS	4.60385	3.9109	3.18382	2.6989	3.09757	3.0506	5.50481	4.9533	0.0041869
BCL2	0.700685	0.568115	0.798852	0.58385	0.454445	0.397758	0.399401	0.242623	0.0470727
RRAS	10.9331	9.54275	12.7859	10.8683	7.47386	7.27645	7.10848	5.414	0.0351039
PSMG2	1.56018	1.2024	1.04502	0.8435	0.831511	0.8395	1.32873	1.26755	0.0387106
LIN7C	4.30761	2.42605	2.21553	1.29855	4.55063	2.4985	2.35244	1.92295	0.00264718
C19orf70	3.39987	2.1482	2.25688	1.20456	1.53903	1.6274	1.32273	0.81115	0.00192137
MYBBP1A	0.561243	0.40565	0.328401	0.19195	0.46395	0.36455	0.835308	0.37765	0.00116235
EMG1	1.21056	0.922	0.7736	0.597132	1.0584	0.6348	1.08253	1.00775	0.00211527
ARHGEF16	1.78872	1.2901	1.88505	1.04556	3.20481	2.8573	2.6657	1.34578	0.0140204
UQCRFS1	24.3444	19.6009	18.3127	15.9361	18.8418	11.7071	19.7022	18.6336	0.0160305
MRPL51	3.32657	1.44483	1.60743	0.981537	1.45667	1.00863	1.45584	1.02057	0.0113136
F13A1	8.67226	3.89925	26.2533	13.0318	6.00269	2.2909	8.90157	5.2905	1.22142e-06
BOLA1	0.923182	0.656153	0.716556	0.501731	0.529347	0.47925	0.389779	0.42455	0.00106969
CLASP2	0.122789	0.0627363	0.148684	0.0687825	0.0540777	0.018961	0.0322047	0.0202	0.0218538
VIL1	12.2683	9.8238	7.3447	3.98935	13.013	11.7346	13.5212	10.2783	3.26475e-05
USP11	0.164197	0.0893	0.19838	0.107399	0.0529513	0.052598	0.0710801	0.0715272	0.038266
NDUFB7	12.8258	8.764	8.09626	6.04615	7.22802	5.9413	6.12826	5.1234	0.00551485
TNIK	0.339321	0.2436	0.212831	0.165075	0.416824	0.298247	0.503892	0.3687	0.000884046
KRT8	1186.2	1096.97	1133.16	848.135	1685.53	1364.11	851.69	636.553	0.0307034
PWP2	0.429287	0.331768	0.322399	0.21768	0.5804	0.43175	0.31162	0.23575	0.0434891
PLXNB2	0.669811	0.57295	0.744068	0.6625	0.352013	0.2856	0.422067	0.3959	0.00610311
STOM	36.2262	26.8747	47.1682	41.0734	24.6358	21.0291	33.255	29.6011	0.0244326
SRRM2	1.09791	0.95975	0.901235	0.5509	0.833237	0.515	1.05374	0.8543	0.032851
CD2BP2	0.592388	0.36465	0.608919	0.298521	0.531342	0.440537	2.34802	0.50755	0.0430743
APCS	3.34042	2.02305	9.63387	3.2117	2.85303	1.0761	3.08121	3.11355	0.0110184
PTGES2	4.41408	3.60065	2.85408	2.07955	5.81131	4.068	4.32982	2.82895	0.00695402
TST	35.2829	26.8148	28.3172	15.5341	26.7877	24.8023	22.5977	17.1381	0.0285194
CARHSP1	27.6159	14.8927	23.7076	12.0656	9.67524	10.4236	10.0955	5.15715	0.0137478
PFAS	1.49153	1.2694	1.08671	0.9195	1.56986	1.70725	1.92781	1.3313	0.00548455
TRABD	1.38112	1.0523	1.00056	0.73795	0.902936	0.82725	0.992525	0.899	0.0193974
HSPB1	511.47	350.401	516.634	337.7	203.013	169.695	399.361	158.672	0.0341441
UNC119B	1.95914	1.15874	1.41839	0.8489	0.897238	0.7844	0.689192	0.5345	0.000674282
PPP1R7	5.87532	5.39435	5.30761	4.5831	3.08292	3.2487	3.8815	2.71025	0.00174184
SOD3	3.9575	1.7415	6.08874	2.22505	1.051	0.96115	1.67463	1.1266	0.0423435
TNFAIP2	1.25151	0.71445	1.83295	1.2565	1.36563	0.8688	0.858983	0.6804	0.020197
C19orf10	4.75535	2.9745	4.63893	3.53259	10.1034	5.9646	7.7732	4.9716	0.0170855
SRSF11	9.1194	8.04195	6.35986	5.04845	4.70871	3.07765	6.13478	3.1282	0.0117813
STAG1	0.358028	0.24595	0.20408	0.14555	0.1494	0.1468	0.248417	0.1836	0.00453082
HMGCS2	33.0842	6.43317	18.1712	3.33102	9.70566	5.46475	7.98492	2.04305	0.0207207
USP10	3.42246	2.3361	2.33942	1.59995	2.19612	1.7797	2.4377	1.9347	0.0323678
BCLAF1	0.672483	0.36935	0.43668	0.21405	1.34339	0.93825	1.11573	0.33725	0.00921788
PDLIM1	35.6535	30.0865	24.891	19.5403	18.5626	13.9942	16.9186	16.6298	0.000741037
AP2A1	3.09897	2.76275	4.27029	4.1119	4.35224	3.67355	3.16628	2.8088	0.00328539
COL1A2	17.8549	4.08285	51.7747	11.5142	7.6906	5.29855	10.2914	6.3636	0.0173215
CEACAM5	4.82843	1.6001	3.68354	1.03106	5.62272	3.6362	7.42628	2.17423	0.0197065
DOCK9	0.115792	0.0451456	0.116884	0.0552942	0.0450157	0.03975	0.0370146	0.0307	0.0232773
FKBP8	3.62038	3.1335	2.63432	1.71085	2.85826	1.33945	1.87377	2.09035	0.00679449
ABHD16A	3.56526	1.78515	2.52087	0.9182	3.48714	0.543152	1.71202	1.01455	0.0174547
CDH1	6.65872	5.76035	4.317	3.2947	5.23009	4.5709	5.97637	4.48095	0.00390543
MTA1	0.562628	0.449145	0.440177	0.285706	0.307451	0.27085	0.344355	0.262532	0.000382687
S100P	18.4345	10.2623	58.569	14.2158	14.7271	5.00295	13.018	9.3418	0.0332291
RPRD1B	4.04685	3.32275	3.31907	3.07795	2.46992	2.31755	2.0882	1.6896	0.0240429
SEC61B	3.67786	2.6243	3.1779	2.3322	3.03154	3.25995	5.81453	4.86715	0.0162197
RPL38	60.5292	44.0964	54.617	37.2207	82.9522	60.5429	89.3171	80.4104	0.0365053
DSP	3.60929	2.08895	1.53205	1.268	2.94258	2.08565	1.70366	1.08045	1.58886e-05
TPMT	3.70002	3.0757	2.84566	2.0221	5.32394	5.3833	4.63599	3.67535	0.000121198
RAP2B	1.60656	1.2292	3.68345	3.0982	2.41609	1.55905	2.78661	2.38345	9.63509e-09
UBAC2	0.909745	0.67875	0.589853	0.3562	0.875038	0.47535	0.615825	0.54945	0.0155694
TMEM45B	0.852719	0.652	0.653649	0.466892	0.851077	0.8923	0.649211	0.5557	0.00751009
SNW1	2.80185	2.1018	1.82763	1.43285	1.34729	1.3894	1.47193	1.0643	0.0034239
OPLAH	2.68202	2.11015	2.11685	1.3589	1.58548	1.26148	1.96606	1.8566	0.00982912
MAP2K7	0.403276	0.2712	0.299549	0.237017	0.950389	0.93485	0.360908	0.19985	0.0010212
NXN	0.629898	0.52645	1.04459	0.69485	0.780596	0.6307	0.658448	0.311539	0.0272429
NHEJ1	1.44854	0.86625	0.939498	0.755137	1.08377	0.477562	0.741385	0.54469	0.0283536
LMCD1	2.02285	0.916979	2.7013	1.8378	0.949582	0.582878	1.34544	0.7086	0.00654923
ORM1	21.9126	11.1968	37.934	22.0256	22.7809	24.0676	52.5628	22.5033	0.0345898
STAB1	0.411605	0.27245	0.553374	0.41795	0.232338	0.10305	0.596337	0.34075	0.0269294
MCM4	2.59466	1.29425	1.58219	0.9462	2.23128	2.87435	2.36165	0.84445	0.0402404
CPNE2	1.47986	1.0766	1.30857	0.927646	0.764112	0.83255	0.725555	0.432628	0.0347742
C15orf48	19.5567	8.42975	7.88997	4.5764	12.743	14.686	6.09263	4.6273	0.00206184
ITGB3	0.235541	0.0988673	0.343696	0.1473	0.194254	0.12586	0.217896	0.1655	0.0141054
KRT10	62.4755	39.8171	63.5524	40.3567	46.5688	28.9475	21.3343	13.7276	0.0185058
KPNA2	2.11845	1.2915	1.38249	0.9099	1.91946	2.2149	1.86166	1.22825	0.0233197
MNF1	4.09561	3.13815	2.57806	1.95125	2.74074	3.1228	2.70832	1.9637	0.0147432
NGLY1	0.126902	0.0899144	0.150668	0.0794475	0.0699672	0.054175	0.113884	0.0317606	0.0389076
LGALS3	87.432	51.5046	54.6418	35.7977	96.236	67.3635	84.5958	95.6016	0.00670229
FBLN1	15.2265	9.4989	28.2426	17.4232	6.41758	6.9997	15.9618	9.05775	0.000454078
DNTTIP2	0.246459	0.139609	0.137937	0.0972956	0.305225	0.21685	0.180658	0.1344	0.0156094
SMTN	3.13663	1.1145	2.35659	0.4101	0.335512	0.27515	0.883139	0.24645	0.00426989
FBXL18	0.184969	0.1397	0.136007	0.09095	0.223438	0.2099	0.12003	0.104478	0.00826609
RIPK3	0.402075	0.202527	0.392272	0.197612	0.181905	0.1312	0.126732	0.0973	0.0294024
SCRIB	1.98837	1.51405	1.39983	0.9862	1.48861	1.45025	1.04907	0.92875	0.000911354
VPS37C	1.04795	0.3534	0.482295	0.352862	0.235588	0.21495	0.183649	0.1338	0.0083044
C9orf142	10.8457	7.3419	6.53863	4.9364	4.24488	3.4561	6.17174	4.8584	0.0055384
FAM213A	2.97292	1.7957	3.79418	2.91565	3.4562	1.6107	2.24906	1.67085	0.049534
TOR1AIP1	1.87011	1.339	1.97219	1.53675	1.02041	0.586881	0.892658	0.4184	0.0471902
EMILIN1	13.9009	10.8863	21.392	14.4676	8.15234	7.5129	10.8388	8.11625	0.00672043
VAT1	11.4929	9.46215	16.8799	14.0846	9.32344	7.0505	10.6479	8.7618	0.000919136
TOM1	8.25765	6.3342	7.43016	5.6687	3.76598	3.0954	5.32121	3.7015	0.0261303
IPO11	0.196429	0.0842779	0.21336	0.118173	0.128756	0.0606149	0.0593096	0.0454	0.0119852
SERPINF1	3.96238	2.39965	6.08336	4.6432	2.1019	1.4917	6.07667	2.5901	0.00564044
HINT2	14.9789	7.7502	8.98853	4.66115	5.46654	1.5209	7.47248	1.60975	0.00395541
VIM	323.456	260.601	579.444	523.035	279.807	204.686	293.414	226.19	5.84572e-06
FERMT1	2.29885	1.2981	1.12308	0.7865	2.28329	1.2448	1.05968	0.7902	0.00148722
STK38	0.404305	0.256238	0.2686	0.189447	0.1583	0.133121	0.218933	0.136932	0.00353077
AP1S1	4.68265	3.6505	3.28002	2.074	4.33277	2.81085	3.46608	2.9529	0.0100221
CTDSP1	0.662448	0.47261	0.570879	0.471777	0.244194	0.17325	0.508488	0.433301	0.0253967
M6PR	2.494	1.71715	3.61406	2.51985	1.64193	0.45935	2.01554	1.7775	0.0390368
CD109	0.616657	0.21765	0.658377	0.4765	0.254923	0.0922428	0.432583	0.17975	0.0276792
SYK	1.98029	1.5304	1.32729	0.8845	1.31989	1.1505	1.40724	1.04855	0.0125768
ADH6	1.48752	0.64415	1.07235	0.466619	0.550467	0.20635	1.03768	0.617038	0.00780403
CPS1	26.8034	8.27635	13.0928	1.92492	8.50275	5.177	26.1938	5.33795	0.0235741
GPC4	0.496999	0.35785	0.401233	0.329871	0.178939	0.183693	0.238606	0.179436	0.00255909
FERMT2	3.66415	2.88015	3.76832	3.0345	2.47757	1.2321	1.56947	0.91805	0.0106796
AAR2	1.0005	0.6501	0.916399	0.5324	3.22693	2.9778	1.61376	1.0146	0.0113004
MRPL4	5.65894	4.8947	3.7438	3.2382	4.71312	4.95085	4.63125	3.0248	0.0421628
DSC2	1.59139	0.957128	0.729447	0.48149	1.36125	1.1177	0.989242	0.55335	0.000313457
LDLR	0.0676103	0.0460386	0.130181	0.0774006	0.122887	0.08545	0.0719168	0.0764	0.0311708
PPP2R1B	1.6022	1.38847	1.50584	1.1651	1.59232	1.32285	1.60799	1.68693	0.0484706
KRT16	31.2487	16.7057	46.2428	25.3066	42.0065	28.4817	13.3582	13.9421	0.019228
STIM1	0.664539	0.56045	1.03399	0.8084	0.487038	0.28615	0.592867	0.4418	0.00485969
POFUT2	0.408893	0.27015	0.546196	0.41345	0.206555	0.118919	0.217652	0.09645	0.000434516
MAP4	4.59654	3.965	4.86184	3.91055	8.58041	1.8152	2.5199	2.3842	0.013159
MRPL27	1.72196	0.6023	1.22368	0.395929	11.3728	0.565056	0.763649	0.38495	0.0388659
BTF3	15.5196	12.2854	9.24588	7.90665	20.7734	23.1401	15.2471	13.8833	0.00110515
LBP	3.45585	2.32295	4.83503	2.6921	1.08921	1.01061	1.79301	0.62215	0.00103649
MRC2	0.662864	0.4481	1.14684	0.88055	0.594263	0.18185	0.634158	0.4577	0.00467471
C5	0.434932	0.240452	0.684884	0.45945	0.266775	0.25045	0.541948	0.45325	0.000472681
MX2	0.659256	0.514584	1.23251	0.599936	0.45413	0.363243	0.363904	0.2515	0.044143
PDXDC1	10.2254	6.45835	8.59487	4.47355	5.86576	4.1428	3.96129	2.75165	0.0380899
NDUFS7	6.28643	3.9409	4.62203	3.3889	9.42168	10.5588	7.62111	5.974	0.010361
NUP35	1.85195	1.1518	1.546	0.8019	1.19598	0.75735	0.89398	0.5378	0.0421242
CYC1	13.1456	7.0359	6.38489	4.2776	13.5466	13.9468	15.8813	10.5978	0.000315772
SPATA20	0.427155	0.286633	0.367006	0.21605	0.20875	0.1961	0.173297	0.08925	0.00691457
RALY	7.59231	6.85645	6.01036	5.58935	8.92455	8.35525	9.05327	6.7758	0.0112006
CPQ	2.95271	1.43445	2.00906	1.22085	1.16485	1.20925	0.849175	0.5453	0.0435638
NT5C2	0.854575	0.5072	1.00772	0.79895	1.81397	2.0896	1.13195	1.0307	0.00655337
CDH5	0.424278	0.307247	0.455674	0.3997	0.201238	0.189848	0.248708	0.24795	0.0119523
DCN	7.59841	3.33325	16.2483	8.1361	2.41787	2.3616	4.49597	2.22015	1.05325e-05
EPX	24.5697	9.3699	8.07097	3.08484	53.2609	8.8049	15.6921	7.2083	0.000178591
IDH2	64.6678	42.6527	37.4453	24.2065	27.1531	18.2033	31.1085	31.1255	0.000344601
RANBP3	0.834078	0.39215	0.577195	0.334095	0.471469	0.17395	0.642968	0.3664	0.0299163
PLCB3	3.00021	1.63625	1.44418	0.8904	2.66619	2.3327	3.20321	2.33165	5.97405e-05
IGFBP7	1.51947	0.871537	1.94257	1.2624	0.726457	0.395314	1.21134	0.44947	0.0491434
ALOX5	4.42461	2.4014	6.58849	3.986	3.71351	4.11445	4.68003	2.7209	0.0484953
DECR1	32.0378	21.9199	22.2568	17.7403	29.5899	27.7938	33.819	20.9409	0.015224
GATM	4.72405	1.29189	12.557	2.4983	5.08431	2.5946	2.8589	1.66451	0.044463
CFL1	480.855	445.274	492.167	466.449	686.036	595.306	789.209	919.046	0.0205267
COL1A1	30.072	6.88055	88.0509	18.4895	17.0416	5.77385	13.0431	9.4649	0.00243728
PREX1	0.0849808	0.0580185	0.145336	0.0896558	0.0971958	0.0797831	0.0919452	0.0711601	0.0119546
HEATR3	0.376114	0.2254	0.308512	0.169742	0.105559	0.094	0.141297	0.0952647	0.0071056
HINT1	22.889	18.6105	23.9587	17.8077	47.4666	42.1328	29.3213	20.0969	0.0372937
MANBA	0.621102	0.3988	0.811875	0.34635	0.313538	0.20405	0.248833	0.19365	0.015012
FARS2	0.609984	0.395269	0.419624	0.27045	0.265087	0.2072	0.857904	0.212674	0.00606301
UBXN7	1.12659	0.877539	0.798969	0.69785	0.419586	0.429946	1.40254	0.7649	0.00539749
NDUFA2	17.4374	10.5831	10.2235	6.05205	8.30776	7.06695	8.3259	7.75805	0.00778747
NDUFA3	20.9315	14.6216	13.4185	11.1283	8.62826	9.44915	11.508	12.994	0.0470118
PYGB	13.3029	9.9149	18.9944	13.3739	16.5637	13.6692	9.52756	7.20445	0.049673
ABCB1	0.265769	0.183002	0.215707	0.129119	0.162747	0.108986	0.144505	0.124038	0.0358762
WDR91	1.42606	0.117368	1.00619	0.22085	0.0921817	0.0810266	0.173638	0.14995	2.05252e-05
L2HGDH	0.853018	0.6032	0.563619	0.425748	1.36944	0.5896	1.06937	0.616166	0.0160556
DST	0.0516133	0.0346607	0.0695553	0.0268969	0.041771	0.01965	0.0177269	0.015	0.0436612
LRRC16A	0.653934	0.4569	0.472359	0.23625	0.911042	0.5708	0.360033	0.31035	0.00360022
DOHH	0.724912	0.5009	0.467537	0.376853	0.268879	0.1575	0.440792	0.464842	0.00910384
TMEM2	0.467663	0.340212	0.373407	0.17335	0.6282	0.1539	0.351225	0.08305	0.0113197
COPS7A	2.35891	1.4299	2.65609	2.00968	1.11017	0.6168	0.994208	0.684	0.00292674
BAZ1B	0.344786	0.22585	0.232231	0.1241	0.260275	0.20365	0.257758	0.2	0.02322
MRPL13	3.74903	3.1696	2.58795	2.22375	3.2699	2.5627	2.24355	2.1609	0.0139832
NOB1	1.58303	0.81785	0.866284	0.4294	1.03818	0.9568	1.79963	0.8405	0.00344947
ASB9	0.501107	0.329821	0.637727	0.34575	0.771627	0.5523	0.249248	0.1851	0.0312643
THRAP3	0.4242	0.242037	0.282569	0.1578	0.462137	0.5345	0.55445	0.34735	0.0129698
HNRNPH1	63.0403	49.465	47.0183	37.4535	36.9532	35.3235	40.2066	26.0033	0.0293731
WBP11	0.553831	0.459	0.364791	0.25905	0.5796	0.4693	0.64375	0.4833	0.00165226
CBR4	1.94387	1.08945	1.24109	0.856538	0.817075	0.666	0.562209	0.560611	0.0108925
PPP6C	1.65731	0.98425	1.59054	0.7808	0.349687	0.36945	0.781375	0.42715	0.00417633
VCL	32.5223	24.1226	35.7378	27.8262	21.0803	18.0719	16.7459	15.3821	0.0109255
CIRH1A	0.309677	0.18685	0.152144	0.112455	0.220975	0.123	0.607858	0.18415	0.00216876
SHPK	0.606413	0.40407	0.482818	0.306699	0.569465	0.208028	0.753021	0.6973	0.0326369
MRRF	2.93023	1.79625	2.07624	0.87325	2.22244	1.9321	1.97301	1.5579	0.0264776
DKC1	1.4724	1.0726	0.911851	0.68755	1.94299	1.85915	1.48263	0.8959	0.00455331
AFM	0.648738	0.3524	1.14962	0.6969	0.323701	0.2598	1.01881	0.87485	0.000483877
KANK2	0.801104	0.4202	0.987599	0.83405	0.207588	0.2165	0.451381	0.299837	0.00085128
NADK2	3.03618	2.50035	1.96063	1.4474	2.08284	1.5363	1.98174	1.4343	0.00140125
ALDH1B1	24.2613	13.2799	12.6081	6.2177	11.4785	9.263	13.9559	7.50035	0.000132094
MCUR1	0.428487	0.29815	0.33788	0.254479	0.235505	0.239179	0.33788	0.219246	0.0333745
IL18	2.24509	1.1993	3.61386	2.41583	1.34851	1.19985	1.59285	1.1669	0.000375473
PIGR	18.235	6.61245	7.74219	2.63265	14.1771	2.08935	29.8033	12.4838	0.0051397
APOBEC3G	0.45241	0.266404	0.838987	0.41605	0.153688	0.16485	0.630617	0.2906	0.00981777
AKAP12	1.2357	0.23385	2.63917	0.6692	0.153057	0.123997	0.280586	0.145729	0.00103247
SERPINB6	105.025	87.7221	61.8399	57.7118	121.804	114.847	114.723	88.4071	2.9787e-06
MRPS28	4.33543	3.53505	2.93712	1.9015	3.34934	3.47445	4.06419	4.0033	0.013969
RBP1	35.5053	20.3373	46.7417	22.4972	24.3997	12.4159	8.1405	6.58775	0.0021217
ACOT8	1.86281	1.3166	1.27953	0.667544	1.48731	0.55175	1.66019	0.812233	0.0273208
MRPL9	2.35828	1.76095	1.36264	0.951924	1.10762	0.93965	1.24831	0.61985	0.000955087
ITGAM	1.21931	0.57835	1.85797	1.0438	1.91141	1.19915	0.987825	0.52325	0.0457552
TOP2B	0.410233	0.187488	0.217411	0.132935	0.307	0.1807	0.459559	0.2111	0.0143309
TJP2	1.72189	1.65615	1.2001	0.90105	1.62596	1.7144	1.98364	1.89955	0.00150593
MCM5	2.6578	2.16555	1.83554	1.1098	2.77522	2.0077	2.13097	1.58315	0.0020204
RTCB	16.1184	14.6945	13.1031	11.7669	17.1335	16.8491	11.4326	11.3245	0.0030975
ZNF326	0.7848	0.599959	0.514468	0.279815	0.833275	0.339	0.504658	0.37955	0.00533522
APOE	4.95654	2.87005	8.53906	4.5846	3.20312	1.8604	7.85609	4.009	0.000197629
EPHX1	13.2398	9.46195	13.27	9.49515	7.05601	1.8165	6.68982	3.67845	0.00934701
IRF2BP2	2.39617	1.9726	1.73264	1.39145	2.08989	1.8084	2.54786	1.6256	0.00449562
VAMP2	24.1503	18.9959	24.2498	20.4722	10.3232	10.0732	12.8997	9.2142	0.0186281
PHLDB1	0.214215	0.0823295	0.302553	0.15605	0.0532485	0.0274985	0.0831011	0.05755	0.00160147
DDX18	1.32517	0.692214	0.83461	0.500773	1.30921	1.2443	0.993484	0.8954	0.00362319
PKP2	2.41994	1.811	0.830287	0.50376	1.97139	2.1104	2.33006	2.19815	1.08984e-09
PRKACA	3.13096	2.49545	5.05512	3.42885	4.05896	2.4963	4.70698	3.2366	0.0213158
SAFB2	0.496032	0.28525	0.309648	0.210266	0.170934	0.123386	0.504272	0.4282	0.0318294
ATHL1	0.280474	0.178	0.229498	0.1328	0.108586	0.091471	0.211341	0.0511513	0.0282753
RPP30	0.859681	0.631175	0.630261	0.50825	1.08951	1.07135	0.72505	0.7611	0.00771391
TBCEL	0.47173	0.255946	0.441245	0.31995	0.100057	0.0851798	0.235222	0.108029	0.000565086
FMNL1	0.732408	0.47985	0.96686	0.7691	0.326936	0.1944	0.759195	0.5106	0.0165331
MAVS	2.06087	1.7043	1.40597	1.1479	1.99036	1.47675	1.31296	1.1575	0.0134336
GADD45GIP1	21.9761	12.8634	10.5686	7.43265	9.67639	6.4985	12.6441	7.97965	0.00107865
CMA1	1.14586	0.41925	1.44914	0.598752	0.456948	0.370546	0.42444	0.311022	0.00749901
PES1	1.35592	0.784708	0.841197	0.498148	1.22437	1.19495	1.71866	1.23485	0.00202981
LRCH1	0.590218	0.3318	0.438006	0.227417	1.4416	0.2904	0.516025	0.4008	0.0482221
PLEKHJ1	0.82966	0.59095	0.517464	0.404601	0.547272	0.586839	0.601889	0.467541	0.0134007
PKN1	0.738567	0.56485	1.13868	0.93005	0.52775	0.350401	0.93205	0.5242	0.00353844
GATC	1.24286	0.874757	0.658974	0.48025	0.746038	0.5786	0.807844	0.567365	0.00224156
CTSC	1.06769	0.7207	1.86395	1.11985	0.713363	0.6038	1.33865	1.21665	0.00430002
DCP1A	1.06443	0.42855	0.636881	0.2796	0.781863	0.70945	0.696317	0.7014	0.0482215
CLDN3	3.50212	2.1858	2.16367	1.59961	3.40561	2.8776	2.15191	1.97107	0.045041
DIS3L2	0.401492	0.28515	0.356375	0.210971	0.295475	0.09395	0.269688	0.217558	0.0325813
MRPS10	2.37242	1.54321	1.93433	0.867575	2.08586	1.7468	1.22483	1.07917	0.0306816
MFGE8	1.43845	0.466377	1.90477	1.05962	0.745563	0.5854	1.29184	0.5475	0.00154372
SI	3.59958	0.79225	2.54819	0.422713	3.03421	1.77385	3.4375	0.287038	0.0446014
ASS1	7.626	4.36885	4.94555	3.1202	8.29443	7.5516	9.34853	6.6355	0.0139488
SEC16A	0.434849	0.3012	0.299658	0.1818	0.531775	0.3455	0.356625	0.1765	0.00776787
C3	41.3548	25.8921	57.093	46.5366	26.6788	24.8921	38.9363	35.0868	0.000666278
NCF4	3.50778	1.5551	5.39527	2.9469	3.51469	0.97635	4.89288	3.8642	0.0218612
MRPL38	2.04763	1.69665	1.91622	0.96655	2.2372	2.3427	1.32539	1.37775	0.00367145
HSD17B10	65.6391	52.4372	44.9059	37.5939	57.303	45.4904	50.2423	40.9618	0.0211198
ATP6V1H	2.13336	1.9418	3.09651	2.96575	2.39498	2.59265	2.59774	2.50305	0.000936668
PSMA5	18.1312	12.2543	17.8657	13.1439	34.0607	24.5019	33.3491	25.702	0.0247336
TOP3B	0.29367	0.1222	0.352475	0.09555	0.0800786	0.0570064	0.356074	0.114537	0.0379814
LAMC1	4.81183	3.38435	6.27743	4.72555	1.79614	1.8171	3.76174	3.2573	0.00272582
ATPAF2	2.47822	1.85879	1.33531	0.9915	1.28392	0.9191	1.02872	0.69595	4.95308e-05
SYNCRIP	22.937	21.4325	19.6346	18.4773	15.8701	13.7502	17.3699	15.3971	0.00216649
PRPS2	5.28955	4.7152	4.20493	3.25645	5.93611	6.00435	4.98243	4.4446	0.00293061
LTBP2	0.317483	0.1781	0.895649	0.270931	0.089527	0.0693874	0.22878	0.110229	0.000436932
KDM1A	1.94591	1.67275	1.59705	0.9841	1.54589	1.18015	1.30593	1.17045	0.0400065
BRK1	6.33832	3.17026	4.54572	2.11461	3.29785	3.0946	2.25777	0.9246	0.00774357
TRMT10C	1.53411	1.10345	0.836239	0.4943	0.9344	0.8796	0.8084	0.5767	0.0137227
CHD4	0.968145	0.55825	0.586511	0.3237	0.667475	0.5856	1.14227	0.4845	0.0427174
CASP10	2.39514	1.5917	1.70594	0.87105	1.97091	0.49665	1.31504	1.03325	0.0110969
NARS	19.9816	16.3367	15.371	12.6104	17.0229	11.5152	13.8658	12.5846	0.0341021
RPSA	322.258	296.175	247.412	224.095	228.585	211.39	312.35	211.565	0.0220798
RAVER1	3.04409	2.489	1.96187	1.75035	2.96589	2.90115	2.28868	1.87215	0.00308227
ELAVL1	13.3495	11.4872	9.8208	8.1229	7.84719	6.74735	9.12785	7.5969	0.00694733
PUS1	1.67671	1.3409	1.11214	0.84605	2.12224	1.97275	1.34909	1.2036	0.00150739
UNC13D	0.508596	0.3236	0.938558	0.5998	0.400425	0.1692	0.564208	0.15945	0.0034248
SFXN3	11.9797	8.22565	14.2916	12.1691	10.8622	6.4277	7.20682	7.80395	0.00146448
GSTK1	83.4535	57.8944	52.0365	45.56	92.4586	49.8268	47.981	44.2028	0.0176334
COX6A1	2.45947	1.44452	1.77992	1.05286	4.39618	2.78525	4.47111	1.66027	0.00209719
DDX31	0.141822	0.0854	0.100285	0.0649781	0.113678	0.107832	0.120222	0.0679	0.012025
CDKN2AIPNL	1.37154	0.728007	0.704116	0.525314	0.498197	0.4685	0.494428	0.392235	0.000400619
ITGB4	5.32419	4.46925	4.13179	2.8949	4.65318	4.76525	5.82854	2.30425	0.00491078
CHMP7	3.60089	0.21195	3.2893	0.26903	0.103712	0.0891	0.820127	0.1693	0.00627569
CGN	0.347887	0.25645	0.302449	0.1465	0.348963	0.3657	0.203501	0.0676	0.0136294
GIPC1	4.60129	3.03325	4.05048	3.03985	8.69748	6.48155	4.18741	3.5774	0.0214585
CDX2	1.26332	0.71969	0.696492	0.585982	1.53192	0.941067	1.25325	0.89205	0.0257488
FH	21.1902	16.8667	15.9002	11.6385	11.423	10.0598	13.5606	12.1833	0.00800748
SLC25A5	58.3178	47.3732	40.1535	33.7835	61.0368	53.697	53.1302	42.2407	0.0336386
GPC6	0.864327	0.453078	0.972831	0.6081	0.345538	0.1329	0.792773	0.478716	0.042742
SLC25A4	26.4588	19.7262	26.4621	18.2218	14.4034	13.3887	12.4775	10.8631	0.0438379
NCKAP1L	0.232346	0.1688	0.377581	0.2497	0.098675	0.02505	0.233117	0.21995	0.00115022
EIF2D	0.298498	0.20945	0.236671	0.159643	0.0724875	0.02495	0.244203	0.1553	0.0115394
RPL14	33.1993	21.9856	33.0086	21.8864	71.6791	75.5498	52.4357	40.0393	0.00582787
DDX58	0.417948	0.193078	0.62501	0.4122	0.295532	0.0881782	0.325251	0.284106	0.0100623
CCDC47	4.5348	3.6759	4.59863	3.1382	3.7901	2.0687	1.93763	1.78115	0.0131129
ITGA3	0.743816	0.44813	2.48791	0.87185	1.52924	1.1783	0.659133	0.45755	0.00356642
VWA9	0.300835	0.2183	0.265344	0.196118	0.128673	0.12465	0.167344	0.100487	0.0270707
PDP1	2.79295	2.06435	2.8205	2.3098	2.29089	1.3093	1.24784	1.33783	0.049383
TOMM40	19.3753	12.5079	13.2837	8.55345	24.7384	22.0972	24.0094	16.7238	0.00327309
PATL1	0.349068	0.3068	0.290884	0.18205	0.340558	0.31475	0.557683	0.39815	0.0160716
DCK	0.831222	0.662972	0.655918	0.522974	0.685775	0.572277	1.11964	0.94085	0.0337495
MICU1	0.748542	0.4974	0.547355	0.263	0.440028	0.33395	0.4636	0.23635	0.0171314
PPP6R3	1.30468	1.1078	0.995511	0.6391	0.88665	0.7181	0.856073	0.83185	0.00178758
EIF3D	18.1245	16.0183	13.6946	10.5808	10.0301	8.24975	14.9142	9.1427	0.00193843
SCRN1	2.08709	1.2508	3.5185	3.0336	2.68524	1.4468	3.14809	2.06475	4.01538e-05
MRPL41	3.04128	1.9497	2.21367	1.50155	3.47255	2.59355	1.46169	1.07695	0.00430141
MARCKS	1.07379	0.77175	1.03787	0.598097	1.2314	0.98145	1.21603	1.31385	0.0482609
CNRIP1	0.835686	0.533313	1.85013	1.03677	0.644859	0.24625	0.713628	0.231289	0.00254523
MYO5B	0.468247	0.3628	0.237683	0.13425	0.276987	0.26155	0.405952	0.42405	6.7198e-05
AKR1E2	2.00142	0.66425	2.36087	0.951736	3.45805	1.3316	5.25139	4.15285	0.0390047
NAA10	1.97889	1.2516	1.37116	0.760253	1.92607	2.22755	1.59884	1.33375	0.0346044
AP5B1	0.116626	0.0849	0.125323	0.08905	0.0435755	0.03915	0.101095	0.04825	0.0171608
MRI1	1.34212	1.16595	1.58188	1.1307	2.3834	2.37915	1.88677	1.66385	0.0126027
RTN4	33.0615	30.0264	39.4314	29.9932	26.3083	23.2542	16.7814	16.7377	0.039172
SCPEP1	2.04615	1.12682	2.72357	1.76015	0.532835	0.3927	3.24627	1.28655	0.00161069
EXOSC10	0.296431	0.20185	0.172987	0.096	0.328487	0.24975	0.239525	0.1182	0.0147633
PGAM5	1.47657	1.121	1.03167	0.6682	1.93942	1.6416	1.84066	1.7799	0.000507645
STK4	0.901224	0.7219	1.03897	0.844	0.478162	0.42205	0.687675	0.63005	0.0342129
ABHD17B	1.84138	0.820388	0.825256	0.5435	2.18311	1.582	1.35788	1.0239	0.0149517
UBQLN2	4.42537	2.9671	3.17239	2.31325	2.0614	1.6109	2.79202	1.3292	0.0139905
DPYSL2	26.8687	21.6141	28.6589	24.2744	16.7663	16.0652	16.3794	10.5095	0.00832175
GOLGA3	0.682776	0.36805	0.55698	0.2722	0.258987	0.1555	1.61093	0.48955	0.0338101
POF1B	3.53983	2.16385	1.40302	0.8322	2.47661	0.924638	1.48053	1.18925	9.89376e-07
NDUFS2	23.1032	18.624	16.2032	14.0878	20.0909	19.8431	20.5187	16.0563	0.0112519
MUC2	14.5257	0.76196	1.37652	0.328811	1.74449	0.455499	3.2215	0.590787	0.00974394
EXOSC3	3.47475	2.16455	2.29677	1.28965	1.60394	1.05399	2.07951	1.01176	0.036843
EPHX2	5.32521	2.8618	2.92832	1.4946	4.43444	3.1352	4.80609	2.074	0.0126506
MCAM	1.14211	0.7153	1.03351	0.60005	0.762737	0.32215	0.352625	0.25105	0.0449461
YBX1	30.7113	24.6429	26.5704	20.8141	35.7887	31.7653	35.2383	34.7671	0.0337597
NAGK	14.1074	11.2005	15.9526	13.4849	8.23436	7.20005	11.8494	10.4988	0.0250672
ABI2	0.389714	0.3166	0.371706	0.3031	0.172435	0.174195	0.308134	0.226125	0.0240491
KRT20	97.6245	39.1369	50.8305	6.70144	123.787	72.8722	143.138	39.0465	5.23632e-06
TSTA3	17.5313	14.4631	14.6457	10.7794	8.26582	7.42765	13.2304	10.929	0.0261762
NUP62	8.9189	4.1087	3.55558	3.2841	3.51443	3.7556	4.01203	3.7995	0.0117517
CHERP	0.503158	0.33245	0.267667	0.188436	0.33295	0.2711	0.428919	0.291815	0.00138361
COA4	1.93464	1.02508	0.913767	0.725497	0.419788	0.279159	1.75338	0.767987	0.000200612
FARSA	18.0153	16.6862	13.5895	12.9993	20.1542	20.1407	12.0361	11.0961	0.000914212
HNRNPL	27.0064	24.856	21.316	18.6735	26.9847	24.9668	25.8882	27.104	0.0233619
GTPBP1	1.34524	1.2057	1.0662	0.8645	0.890575	0.63865	0.7849	0.62335	0.0273173
ACSL5	8.80263	5.4641	4.69673	2.04565	8.16023	6.2543	9.08705	4.35105	3.61618e-05
UQCRQ	4.80501	2.70285	4.39731	1.74842	8.45173	5.1088	6.04109	3.9777	0.00622996
L3HYPDH	0.70367	0.514004	1.17462	0.85685	0.440448	0.304344	0.715454	0.4761	0.0266086
MFSD10	1.06765	0.77585	1.06814	0.76695	0.6032	0.33985	0.399683	0.2358	0.0092044
ALYREF	39.9164	31.6519	26.7474	19.2399	23.1949	20.3524	29.0254	8.56675	0.00696778
DSG2	11.4711	9.2352	6.68882	5.36395	8.80138	8.1313	6.46723	6.8493	2.18066e-05
ITIH2	3.19789	1.7637	5.95842	3.42995	2.37701	2.4245	3.84263	2.78	0.0028314
SAMHD1	5.18448	4.40585	7.22801	5.7219	4.00891	3.9458	7.26124	5.1815	0.00955669
NUDT5	26.5049	20.0631	19.6528	12.4843	32.2946	34.7863	34.2659	29.521	0.0193026
SNRPA	23.361	18.8809	17.8932	14.3436	35.2253	34.6743	25.5178	23.4459	0.00919307
HNRNPH2	42.5911	33.9252	31.046	23.8501	20.7887	19.0849	21.0941	18.0677	0.00589677
LSM2	9.8811	7.1783	7.12035	5.70295	3.98199	3.4814	5.42962	3.46835	0.0382074
EPS8L3	7.05544	4.56685	2.92896	1.98865	3.8144	3.2918	5.67482	4.76625	3.99437e-06
CD276	0.250755	0.192516	0.371025	0.288515	0.304266	0.206951	0.38088	0.302656	0.024909
CLEC3B	1.41122	0.528841	1.17295	0.436933	0.316451	0.20608	0.867705	0.301912	0.0156359
CACNA2D1	0.225535	0.15305	0.338422	0.24065	0.0891171	0.0271641	0.152222	0.0878117	0.00313176
C1orf198	1.78914	0.89265	1.37906	0.791911	0.330548	0.3357	1.65629	0.463639	0.0266062
BCL2L14	1.04412	0.46394	0.564019	0.296005	0.753221	0.441835	0.464256	0.3948	0.0363333
PRKG1	0.417612	0.266156	0.629035	0.376693	0.309762	0.14265	0.196704	0.173388	0.00246747
COL5A1	0.627331	0.0894671	0.513394	0.23175	0.103039	0.0529539	0.292938	0.0582108	0.0274498
MAGOH	10.7351	8.71409	7.59423	7.19609	9.67157	9.1648	10.2868	7.61651	0.0142214
EVPL	0.222546	0.0953239	0.470254	0.13565	0.318302	0.15475	0.0570565	0.0282036	0.00421151
CDKAL1	0.317103	0.1516	0.340178	0.15382	0.127621	0.0511953	0.107644	0.0955445	0.0123068
GOLGA1	0.144923	0.116959	0.198582	0.122911	0.120581	0.0781	0.0750316	0.0685978	0.0245553
SERPINA5	0.966205	0.5822	1.65805	1.15235	0.606513	0.2571	1.10274	0.94825	0.000574749
ARHGEF10	0.0694977	0.0393	0.125138	0.0757	0.118038	0.109845	0.0789781	0.0668904	0.000871385
LAMA3	0.312315	0.148162	0.48245	0.1884	0.0931119	0.055996	0.367619	0.0775294	0.0374778
METTL1	0.979421	0.621381	0.557304	0.371273	0.601922	0.232176	0.694329	0.232064	0.0197975
FAM3D	4.73585	2.18377	3.83642	1.40876	2.79446	1.98045	2.10447	1.675	0.0286707
GNE	4.51267	0.43535	1.50107	0.30255	0.823388	0.2795	0.254581	0.15105	0.0288156
GDPD3	2.04883	0.53715	2.05678	0.626884	0.27881	0.3382	16.9877	0.547672	0.0279244
COMMD6	2.2035	1.78342	1.82849	1.53795	0.823123	0.617023	1.44882	0.9526	0.0239192
CPB1	15.3729	2.06824	56.982	3.199	4.20474	1.29475	21.4494	2.80049	0.0395985
MLPH	0.994958	0.494671	1.42821	0.66315	0.381211	0.216893	0.635128	0.27266	0.00477845
SDSL	1.63035	1.13985	2.74141	1.7782	0.875713	0.665866	1.2824	0.48205	0.000839001
SUSD2	0.460724	0.263112	1.27777	0.502553	0.172677	0.145856	0.379662	0.20934	0.000423466
TIMM23	2.03699	1.3072	1.17816	0.822654	1.4252	0.645155	0.916598	0.693289	0.00234325
POP7	3.36125	2.37065	2.22586	1.9633	2.87772	2.21735	2.75686	1.2791	0.0118225
DNAJB2	0.5989	0.444592	0.534164	0.357408	0.22417	0.199089	0.221884	0.24815	0.00103534
TXNDC11	0.0711752	0.04455	0.266167	0.0581879	0.0671556	0.0639271	0.0463424	0.0362928	0.0406024
CNOT2	0.744936	0.453934	0.497353	0.342941	0.422412	0.236228	0.252588	0.24602	0.00247657
DFNA5	0.860272	0.546306	2.16715	1.0024	0.807438	0.3422	1.07355	0.721947	0.00316132
GNL3L	0.470427	0.188239	0.388565	0.159275	0.115769	0.0912247	0.172187	0.141989	0.011971
NFKBIE	0.407547	0.3031	0.406421	0.28635	0.136746	0.109028	0.256329	0.2268	0.0258118
EMC10	1.31289	0.803143	1.08623	0.674773	0.501612	0.321349	0.911275	0.356959	0.0137196
PLTP	0.807028	0.407125	1.23521	0.686277	0.548884	0.284373	1.67732	0.91815	0.00761182
CHCHD5	4.23502	2.56051	2.97659	1.8117	4.94385	2.94109	2.19318	2.03142	0.00376768
UNG	0.626656	0.321559	0.523889	0.283114	0.251683	0.199145	0.185669	0.148616	0.0055173
PPP1R12C	0.399389	0.21025	0.470175	0.2022	0.147399	0.0810967	0.19512	0.0897	0.0439474
NOXO1	0.651622	0.496838	0.670035	0.527194	0.732778	0.470017	0.334721	0.117232	0.0399577
MAP1B	0.196192	0.0850614	0.380422	0.20475	0.143116	0.0357185	0.0820744	0.0612632	2.20374e-05
MARS2	0.348072	0.21195	0.277812	0.188209	0.199944	0.209333	0.14593	0.136088	0.0432767
SGCD	1.19937	0.666887	1.12798	0.696825	0.376986	0.348187	0.490172	0.441286	0.0238118
ATP11B	0.0940716	0.0710504	0.0912411	0.0721839	0.0750789	0.0678279	0.0423793	0.03075	0.0206269
SLC12A9	0.838658	0.63775	0.676224	0.47685	0.360774	0.4198	0.418585	0.376016	0.0491055
YIPF3	0.387634	0.22835	0.611004	0.282278	0.183553	0.123611	0.139301	0.14039	0.00615668
ITIH3	1.48952	0.5235	2.90681	0.98415	0.425522	0.20185	2.8114	0.36075	0.0283151
CHST14	0.25743	0.191307	0.484637	0.280832	0.219829	0.20825	0.16552	0.131793	0.00956619
COX7A2	155.444	101.037	87.7373	69.7184	67.9793	55.7249	66.7237	67.2536	0.0178294
MTA3	0.691362	0.434958	0.605568	0.349368	1.02586	0.751916	0.451659	0.383197	0.0439431
DYNLRB1	5.22144	3.9665	4.81151	2.62174	3.02034	2.6751	2.89205	1.45732	0.0370958
ANTXR2	0.235033	0.198069	0.254058	0.2234	0.138342	0.104986	0.129289	0.102008	0.00329155
KRT7	70.5614	40.9337	157.56	79.67	66.8853	56.3567	32.3983	31.0741	0.000458732
ALG11	0.99699	0.6653	0.668152	0.507366	0.631862	0.44065	0.401385	0.37545	0.00377151
NMNAT3	1.24821	0.799103	0.783475	0.678531	0.586665	0.404965	0.471484	0.320536	0.00726958
MTMR2	0.507854	0.31325	0.497793	0.3493	0.342256	0.225995	0.278514	0.132324	0.0413581
FABP3	1.40374	0.8134	2.75767	1.51902	1.56575	0.796348	2.83837	1.15545	0.00127059
PDIA2	2.6482	1.2206	8.56361	1.6887	1.05326	0.4211	3.0849	0.97637	0.0163626
TBC1D13	0.321304	0.227905	0.334136	0.215751	0.108313	0.108954	0.158925	0.127598	0.00241492
FABP2	18.2073	5.44968	14.2707	2.0831	9.60624	5.8422	18.3723	4.8119	0.000830741
LAMA2	0.183938	0.0662	0.444589	0.1595	0.0498263	0.0387018	0.103561	0.0650878	0.00086564
TOR4A	1.17765	0.798335	0.748961	0.545595	0.294624	0.294727	0.847613	0.32686	0.00132122
SH2D4A	0.720864	0.443753	1.02176	0.6338	0.374137	0.261467	0.661587	0.314122	0.00622232
TPPP3	7.18219	3.47565	5.42184	2.90684	1.86093	0.937	2.38587	1.0392	0.00126179
MATN2	0.608583	0.28061	0.855009	0.489231	0.251677	0.184608	0.231898	0.241499	0.0428578
FCGR1A	0.492268	0.301854	0.722384	0.371397	0.278978	0.220377	0.427909	0.3247	0.0451662
CA13	2.44261	1.2637	1.63238	1.0405	0.971839	0.5959	1.82021	1.05944	0.0391313
KRT17	36.6268	21.9484	99.3885	40.5533	51.4697	35.1065	21.7448	19.1652	0.00118669
ARAF	0.469552	0.3778	0.628192	0.38925	0.316383	0.306932	0.188246	0.149063	0.00512336
C19orf66	0.652813	0.369126	0.603814	0.376246	0.215073	0.1811	0.272466	0.16925	0.00869509
ATL1	0.127065	0.0873198	0.168915	0.120205	0.0643631	0.0601907	0.0730346	0.0451053	0.0035376
MMRN2	0.158555	0.0489513	0.167899	0.0862	0.0765286	0.0314566	0.0404146	0.032	0.0101317
PTPRK	0.125609	0.0734474	0.152629	0.0978394	0.0535882	0.0423	0.0640588	0.0661639	0.0101095
MSLN	0.821609	0.472541	1.97307	0.957884	0.484	0.329	0.74092	0.515019	0.00308037
CLIC3	1.93673	1.21155	3.8451	1.5944	0.915641	0.937316	0.78463	0.550326	0.000813495
CLDN1	1.38002	0.883347	1.69865	0.919248	0.486146	0.46862	0.695356	0.676122	0.0382903
PIGO	0.310327	0.167016	0.238965	0.11675	0.579725	0.295032	0.176309	0.120146	0.0227367
STK3	0.762432	0.647412	0.981868	0.70385	0.478306	0.3464	0.55056	0.488405	0.0154017
L1CAM	0.138761	0.0594163	0.175901	0.0578856	0.0444417	0.0442445	0.0382101	0.043029	0.0405471
ARHGEF12	0.0721262	0.0469268	0.0707653	0.0478562	0.0540577	0.020019	0.0306352	0.0260693	0.0248769
ANAPC13	2.43406	1.72782	1.94041	1.58446	1.28133	1.18524	1.40011	1.04369	0.0148472
FAP	0.524724	0.312394	0.927769	0.5112	0.372923	0.275418	0.453936	0.333698	0.00380195
ATXN7L3B	1.59098	1.27641	1.46373	1.23666	0.920796	0.762243	0.966315	1.04555	0.0265605
ZBTB8OS	1.13948	0.659911	1.02319	0.630234	0.505392	0.390974	0.6219	0.328916	0.0494706
PPP4R2	1.6306	1.49661	1.16246	1.15873	0.985305	0.837988	0.957857	1.06935	0.000512437
GOLGA5	0.419004	0.221104	0.279268	0.159908	0.27358	0.193554	0.176142	0.182001	0.0111495
REPS2	0.340375	0.243733	0.28678	0.229491	0.14146	0.0991704	0.17226	0.128774	0.0215509
TSPAN14	1.4236	0.83225	1.53118	0.87099	0.518722	0.484902	0.589825	0.438428	0.0229613
OLFML3	0.648256	0.427005	1.65287	0.70265	0.335198	0.183474	0.502762	0.45035	0.000770729
HLA.DPB1	2.32808	1.1262	3.10482	1.70839	1.16296	1.25224	2.1938	1.56582	0.00769868
CD55	0.544226	0.433173	1.32661	0.574724	0.475457	0.294515	0.450062	0.508803	0.0142723
TFEB	0.846483	0.606578	0.683052	0.38888	1.01966	0.543619	0.976965	0.855003	0.0104692
HMBOX1	0.00443417	1e-05	0.000618415	1e-05	1e-05	1e-05	0.0290325	1e-05	0.00618727
RAB19	0.194073	1e-05	0.0970616	1e-05	0.129192	0.025705	0.0374983	1e-05	0.0141776
SLC7A1	0.0785767	1e-05	0.0395223	1e-05	0.21084	0.22	0.159538	0.065855	1.94059e-05
RILP	0.471103	1e-05	0.0832099	1e-05	0.196354	0.0928	0.239929	0.1546	0.00925144
NSUN5	0.121105	1e-05	0.0386946	1e-05	0.12777	1e-05	0.0617133	0.005055	0.0244603
ALKBH7	0.20559	1e-05	0.071559	1e-05	0.11068	0.043305	0.152588	0.036005	0.00925146
INO80E	0.121354	1e-05	0.193015	1e-05	0.277805	0.105455	0.198813	0.14375	0.0225895
ZWILCH	0.0438236	1e-05	0.0375648	1e-05	0.11078	0.019305	0.0785233	1e-05	0.0437992
DDX24	0.00946813	1e-05	0.0108723	1e-05	0.00407	1e-05	0.0241142	1e-05	0.038277
ACSS3	0.113906	1e-05	0.246642	0.0332	0.00482125	1e-05	0.0263742	1e-05	2.6386e-06
MOGAT2	0.158856	1e-05	0.0886013	1e-05	0.045895	1e-05	0.268249	1e-05	0.00996522
PCK1	0.643538	1e-05	0.78457	1e-05	0.546551	0.19685	1.89755	0.41645	0.00514278
CHMP2B	0.176871	0.009055	0.113933	1e-05	0.349355	0.058905	0.513078	0.3819	0.0454456
PAXIP1	0.0436002	1e-05	0.0215495	1e-05	0.0344563	1e-05	0.0835458	0.0211	0.0396717
TSC22D1	0.77566	1e-05	0.230947	1e-05	0.0168338	1e-05	2.41592	1e-05	0.00551087
POLR1B	0.0545607	1e-05	0.027717	1e-05	0.0259925	0.013305	0.130329	0.00855	0.0033456
MON1A	0.0456077	1e-05	0.0223882	1e-05	8.375e-05	1e-05	0.0962625	0.0238	0.0254295
SMARCAD1	0.028449	1e-05	0.0134941	1e-05	0.030355	0.016005	0.022515	1e-05	0.0224198
TAF12	0.0218952	1e-05	0.0179685	1e-05	0.12273	0.044155	0.04863	0.028005	0.00257228
DPH6	0.0195741	1e-05	0.0026622	1e-05	0.288256	1e-05	0.0113842	1e-05	0.000571361
WDR43	0.127824	1e-05	0.0419832	1e-05	0.170368	0.113505	0.282537	0.0804	0.0450644
ZC3H7A	0.117854	1e-05	0.0931322	1e-05	0.107331	1e-05	0.100285	0.0515	0.0253158
WDR3	0.227003	0.0339	0.261448	1e-05	0.329815	0.11395	0.117287	0.0989	0.00413132
CDX1	0.16073	1e-05	0.043125	1e-05	0.267856	1e-05	0.451529	0.37965	9.79107e-06
ATF3	1.73509	1e-05	0.422664	1e-05	1.39614	0.203355	5.0392	0.492005	0.0283322
HAPLN3	0.0375931	1e-05	0.285676	0.03315	0.00295875	1e-05	0.121322	1e-05	6.17464e-06
AFTPH	0.0910125	1e-05	0.0737877	1e-05	0.289976	0.09035	0.174211	0.03255	0.012642
NCAPH2	0.013556	1e-05	1e-05	1e-05	1e-05	1e-05	0.0191742	1e-05	0.00160824
JMJD4	0.00727094	1e-05	0.00284744	1e-05	0.00220875	1e-05	0.0262158	1e-05	0.0289629
UBL3	0.395731	0.07855	0.181489	1e-05	0.776429	0.10345	0.156558	1e-05	0.0134842
LYRM4	0.570233	1e-05	0.415986	1e-05	0.755366	0.49875	0.209625	1e-05	0.028054
UBE2Q1	0.0759786	1e-05	0.273684	1e-05	0.00635875	1e-05	0.311339	1e-05	0.0466844
SOWAHD	0.009755	1e-05	0.00744463	1e-05	0.168569	1e-05	0.057615	1e-05	0.00133969
COX16	0.00284531	1e-05	1e-05	1e-05	0.119356	1e-05	0.264598	1e-05	6.13318e-12
ZFYVE16	0.0167549	1e-05	0.0164561	1e-05	0.0307438	1e-05	0.0269767	0.01555	0.0232931
SLC39A7	0.101751	1e-05	0.116727	1e-05	0.219779	0.0694	0.290413	0.07095	0.010053
ASF1B	0.498013	0.026555	0.137373	1e-05	0.410229	0.2903	0.495086	0.43485	0.000659416
VCAM1	0.0748723	1e-05	0.155774	0.01555	1e-05	1e-05	0.0456975	1e-05	0.0268012
ATP8	0.0152534	1e-05	0.0339463	1e-05	0.0132963	1e-05	0.194683	1e-05	0.00295766
TLR7	1e-05	1e-05	1e-05	1e-05	1e-05	1e-05	0.000734167	1e-05	0.00143559
CNTFR	0.00511292	1e-05	0.0137134	1e-05	0.0090825	1e-05	0.00420917	1e-05	0.00797306
AGAP1	0.0579228	1e-05	0.033954	1e-05	0.149003	0.0684	0.0881475	1e-05	0.0216648
DUS3L	0.112504	0.009	0.144983	1e-05	0.00902	1e-05	0.0954092	1e-05	0.0436389
SECTM1	0.114571	1e-05	0.0515935	1e-05	0.0157963	1e-05	0.126681	1e-05	0.00785774
KDM5B	0.00170635	1e-05	0.00193366	1e-05	0.00175625	1e-05	0.00252917	0.0012	0.0278559
NGEF	0.101712	1e-05	0.0565135	1e-05	0.0406538	0.03685	0.0714375	0.02465	0.0454091
NOS1AP	0.105411	1e-05	0.0292145	1e-05	0.103491	0.04575	0.08138	0.013805	0.00148229
ESRP2	0.150125	0.02655	0.0826322	1e-05	0.0914912	0.08985	0.103061	0.1036	0.00791382
HIST1H1E	25.044	1e-05	12.8954	1e-05	50.9976	31.7746	51.2622	25.7936	0.00384262
CCDC90B	0.166839	1e-05	0.186763	1e-05	0.520441	0.24315	0.646661	0.2558	0.0210048
ERI1	0.0477754	1e-05	0.0245518	1e-05	0.09307	1e-05	0.0847392	1e-05	0.0166288
SDHAF2	0.365805	1e-05	0.147745	1e-05	0.563129	0.44945	0.30424	1e-05	0.0149163
ITM2C	0.116631	1e-05	0.041367	1e-05	1e-05	1e-05	0.0420833	1e-05	0.0412749
SNIP1	0.25845	1e-05	0.0246061	1e-05	0.0628563	1e-05	0.0678142	1e-05	0.0310148
NUDT8	0.105483	1e-05	0.062088	1e-05	0.318291	0.14695	0.084015	1e-05	0.00570306
RASSF2	0.142731	1e-05	0.202856	0.0646	0.0095825	1e-05	0.194971	0.04275	0.025681
KIAA1524	0.00149406	1e-05	0.000128049	1e-05	0.00029625	1e-05	0.00171583	1e-05	0.00337474
OSBPL5	0.0167198	1e-05	0.027837	1e-05	0.00581875	1e-05	0.0229308	1e-05	0.0354577
FAM227A	1e-05	1e-05	1e-05	1e-05	0.0142962	1e-05	0.00970083	1e-05	0.000318646
MARVELD2	0.101754	1e-05	0.0460338	1e-05	0.0124688	1e-05	0.104713	0.04385	0.0276451
IFNGR1	0.13106	1e-05	0.105637	1e-05	0.588965	0.12475	0.126486	0.08505	0.0261819
CHD9	0.00142865	1e-05	0.00322744	1e-05	0.00479625	1e-05	0.0161808	1e-05	0.0114571
CMC2	0.176814	1e-05	0.0469263	1e-05	0.247858	1e-05	0.334632	1e-05	0.00642502
CYP4F2	0.341634	1e-05	0.120148	1e-05	0.728405	0.033105	0.0925142	1e-05	0.00327726
RARRES2	0.0750019	1e-05	0.384265	1e-05	0.117843	0.063355	0.108248	1e-05	0.0434755
KIAA0020	0.0642369	1e-05	0.017843	1e-05	0.045455	0.007305	0.0985133	0.019255	0.00700526
NGRN	0.120118	1e-05	0.0409932	1e-05	1.32543	1e-05	0.0063175	1e-05	0.0185112
NDUFAF5	0.125695	1e-05	0.0562209	1e-05	0.03938	0.017055	0.0265908	1e-05	0.0039868
C14orf119	0.0721789	1e-05	0.0292128	1e-05	0.100242	0.042455	0.0516725	1e-05	0.0043701
IDO1	0.0662435	1e-05	0.299968	1e-05	0.00472125	1e-05	0.23848	0.022955	0.0395459
DIEXF	0.0290533	1e-05	0.00803622	1e-05	0.0290675	0.010605	0.01629	1e-05	0.0228988
IQCD	1e-05	1e-05	1e-05	1e-05	1e-05	1e-05	0.0054675	1e-05	0.00143559
PBK	0.0899871	1e-05	0.0741467	1e-05	0.0421438	1e-05	0.220039	1e-05	0.030126
BPTF	0.00862802	1e-05	0.00537268	1e-05	0.00770375	0.00615	0.003405	0.002155	0.0439911
CAPN15	0.0377394	1e-05	0.0032261	1e-05	0.0141175	0.008805	0.0506975	1e-05	0.00104259
PRKCQ	1e-05	1e-05	1e-05	1e-05	1e-05	1e-05	0.00277583	1e-05	0.00143559
NSA2	0.8419	1e-05	0.36953	1e-05	0.659756	1e-05	1.05685	0.2924	0.0152857
URGCP	0.180925	1e-05	0.0396339	1e-05	0.066455	0.005855	0.0276292	0.0101	0.0254571
SMPDL3A	0.0823773	1e-05	0.0188334	1e-05	0.192695	1e-05	0.0515808	1e-05	0.0157473
CLDN12	0.741864	1e-05	0.283027	1e-05	0.641304	0.61895	0.0678583	1e-05	0.00168165
RTN1	0.132214	1e-05	0.0979671	0.00885	0.00550875	1e-05	0.0068575	1e-05	0.00870622
SLC38A1	0.0289076	1e-05	0.0331748	1e-05	0.127821	1e-05	0.182232	1e-05	0.00378557
CAMK4	0.0105174	1e-05	0.0252906	1e-05	0.00407125	1e-05	0.0264058	1e-05	0.0354361
PRMT10	0.0147127	1e-05	0.0198878	1e-05	0.0117325	1e-05	0.0151492	1e-05	0.0256148
SMARCD1	0.0402951	1e-05	0.0209849	1e-05	0.0962787	0.0759	0.110948	1e-05	0.0345091
MPHOSPH8	0.0130142	1e-05	0.0359413	1e-05	1e-05	1e-05	0.0217308	1e-05	0.0262232
PISD	0.164906	0.0626	0.0850137	1e-05	0.208852	0.16525	0.187687	0.15495	0.00656458
KHNYN	0.128393	0.0297	0.0485724	1e-05	0.0549038	0.0181	0.120802	0.05075	0.00461141
EPG5	0.0526167	1e-05	0.0440121	1e-05	0.127501	0.11865	0.127402	0.09405	0.000438868
MEP1A	0.575077	0.02095	0.250196	1e-05	0.311916	0.0626	0.710104	0.2411	0.000348323
WBP4	0.206397	1e-05	0.0619939	1e-05	0.094315	0.07185	0.08617	0.07775	0.020249
MGAT5	0.0835605	1e-05	0.0289306	1e-05	0.0376162	0.0231	0.0304642	1e-05	0.02489
GINS4	0.555052	1e-05	0.267339	1e-05	0.104445	1e-05	0.292021	0.16065	0.0398395
MAPKAPK3	0.0668703	1e-05	0.0702405	1e-05	0.119953	0.1244	0.0381733	1e-05	0.0205494
FBXL6	0.0390749	1e-05	0.0451226	1e-05	0.0755525	0.03535	0.120505	0.035955	0.00597805
FAM118B	0.225931	1e-05	0.408652	1e-05	0.71828	0.007605	0.498761	0.28575	0.0453784
SMC5	0.00654896	1e-05	0.00478171	1e-05	0.00639125	0.00515	0.0034325	1e-05	0.0326552
SLC35A3	0.0711851	1e-05	0.00349378	1e-05	1e-05	1e-05	0.0524992	1e-05	0.0358465
VGLL4	0.091918	1e-05	0.0393065	1e-05	0.04408	0.028605	0.136063	0.06505	0.008396
URB1	0.0219602	1e-05	0.0052361	1e-05	0.0441925	0.007655	0.0151133	0.001355	0.0343719
GBA2	0.157871	1e-05	0.067686	1e-05	0.00828125	1e-05	0.392253	0.0146	0.0225541
GDF15	0.348504	1e-05	0.124476	1e-05	0.04912	1e-05	0.0613908	1e-05	0.00898612
SNAPC5	0.0048825	1e-05	0.00306598	1e-05	0.0245325	1e-05	0.0156083	1e-05	0.00367465
UBE2G2	0.554237	1e-05	0.276035	1e-05	1.19514	0.937	0.626296	0.24745	0.0189127
GABPB2	1e-05	1e-05	1e-05	1e-05	0.00644625	1e-05	0.0107575	1e-05	1.1453e-08
GLDC	0.147296	1e-05	0.0132944	1e-05	0.0220212	1e-05	0.0920567	1e-05	0.0301385
TDP2	0.138651	1e-05	0.0959167	1e-05	0.126543	0.011605	1e-05	1e-05	0.0261732
RNMTL1	0.277981	0.052	0.117171	1e-05	0.229191	0.15695	0.174579	0.1572	0.0119898
FOXP3	0.0561749	1e-05	0.0442071	1e-05	1e-05	1e-05	0.136364	1e-05	0.00608234
C1orf35	0.242086	1e-05	0.319307	1e-05	0.308665	0.3406	0.214115	1e-05	0.0496321
TG	0.268518	0.01425	0.347252	1e-05	0.115941	0.0137	0.00768333	1e-05	0.0170319
NLRP6	0.0967293	1e-05	0.0377137	1e-05	1e-05	1e-05	0.104407	1e-05	0.0269348
FAM195A	0.228471	1e-05	0.1801	1e-05	0.582465	0.08255	0.183048	1e-05	0.00123791
MAST3	0.0172333	1e-05	0.00410305	1e-05	0.02272	1e-05	0.0280808	1e-05	0.00330848
STXBP6	0.270594	0.004055	0.1365	1e-05	0.314169	1e-05	0.169406	1e-05	0.00658676
CD53	0.0493267	1e-05	0.0783144	1e-05	0.0753562	1e-05	0.119795	0.10245	0.0271794
MPHOSPH10	0.17826	1e-05	0.169616	1e-05	0.0627438	1e-05	0.120397	0.023105	0.0238624
ALKBH2	1e-05	1e-05	0.0188341	1e-05	0.0627213	1e-05	0.0100925	1e-05	0.031733
CHP2	0.638014	1e-05	0.254901	1e-05	0.360019	1e-05	0.466804	0.0643	0.00470371
LMF1	0.0324953	1e-05	0.0631298	1e-05	0.10384	0.11215	0.06673	0.012405	0.00526543
NLRP1	0.000276563	1e-05	0.0161715	1e-05	1e-05	1e-05	0.0448742	1e-05	0.00249644
SH2D1A	0.0846094	1e-05	0.188138	1e-05	1e-05	1e-05	0.18423	0.035505	0.0167761
ACOX2	0.141576	0.01585	0.0553121	1e-05	0.0163212	1e-05	0.128562	0.0169	0.00659954
CYP7B1	0.00499479	1e-05	0.0613278	1e-05	0.00884625	1e-05	0.0019425	1e-05	0.000365365
PHF14	0.063038	1e-05	0.0398041	1e-05	0.122354	0.0349	0.146962	0.078	0.0300169
PLA2G4F	0.15187	1e-05	0.017871	1e-05	0.00163375	1e-05	0.0080825	1e-05	0.00544287
ZNF668	1e-05	1e-05	1e-05	1e-05	1e-05	1e-05	0.013125	1e-05	7.87604e-07
DBP	0.000559896	1e-05	0.000812195	1e-05	1e-05	1e-05	0.00341667	1e-05	0.0147141
UTP6	0.0768503	0.0157	0.0399823	1e-05	0.134241	0.01205	0.0981542	0.0701	6.78941e-05
OGFOD1	0.0146465	1e-05	0.00493598	1e-05	0.03038	0.007055	0.0380917	1e-05	0.00846048
DDX49	0.611822	0.03275	0.172926	1e-05	0.08744	0.08265	5.81599	0.08345	0.00194308
NOP10	2.28953	1e-05	1.20994	1e-05	3.17694	0.962955	4.24393	3.322	0.00149679
POLR2F	1e-05	1e-05	1e-05	1e-05	0.0410838	1e-05	0.108966	1e-05	1.01079e-08
SURF6	0.0158323	1e-05	0.0210348	1e-05	0.00659625	1e-05	0.273247	0.026955	0.000950287
NAA16	0.0664345	1e-05	0.044567	1e-05	0.0939263	0.0625	0.0645617	0.06215	0.0351663
TRIM15	0.0104593	1e-05	0.00791707	1e-05	0.0296313	1e-05	0.010425	1e-05	0.00166941
NAT6	0.177924	1e-05	0.0813467	1e-05	0.0312588	1e-05	0.136022	1e-05	0.0201405
TIMELESS	0.000575417	1e-05	0.00120256	1e-05	0.0122962	1e-05	0.0160575	1e-05	0.000165839
RNF114	0.0834571	1e-05	0.011983	1e-05	0.0385812	1e-05	0.105181	1e-05	0.0118184
ZFPM1	0.0113085	1e-05	0.0143655	1e-05	0.00342125	1e-05	0.0226542	0.00765	0.0411905
SARDH	0.113534	1e-05	0.275743	0.0451	0.00313375	1e-05	0.0910658	1e-05	0.00211712
WDR46	0.21538	1e-05	0.0600474	1e-05	0.417176	0.228	0.16722	0.06965	0.000315605
C9orf114	0.113962	1e-05	0.0375173	1e-05	0.139967	0.113255	0.144161	0.14475	0.000622333
IRF4	0.00818458	1e-05	0.017967	1e-05	0.00624625	1e-05	0.0195733	1e-05	0.000806255
ABO	0.169012	1e-05	0.177983	1e-05	1.21951	0.3732	0.988722	1e-05	0.015484
OLFML1	0.174607	1e-05	0.939975	0.06365	0.468295	1e-05	0.0629817	1e-05	3.36545e-05
SEMA3F	0.00495208	1e-05	0.014859	1e-05	0.0505937	1e-05	0.15854	1e-05	0.0015691
C9orf41	0.0594713	1e-05	0.024114	1e-05	0.0160313	1e-05	0.0670633	0.042655	0.00268324
COLGALT2	0.00967417	1e-05	0.00856512	1e-05	0.0074325	1e-05	0.0483892	1e-05	0.0435139
LIPE	0.00526375	1e-05	0.0787761	1e-05	0.0168163	0.00575	0.253164	1e-05	0.00514878
KIAA1704	0.154404	1e-05	0.0678335	1e-05	0.283331	1e-05	0.170871	0.0765	0.0300458
NUDT14	0.132761	1e-05	0.0570644	1e-05	0.174265	0.1827	0.124022	1e-05	0.0212142
HMGN4	1.26204	1e-05	0.993994	1e-05	3.39086	2.04965	1.73341	1.24225	0.0221522
SLC11A2	0.0572461	1e-05	1e-05	1e-05	0.04082	1e-05	0.0233333	1e-05	0.00236016
CHAF1A	0.0124591	1e-05	0.00369244	1e-05	0.00938125	1e-05	0.0335317	1e-05	0.00177386
VWA2	0.0838932	1e-05	0.0301529	1e-05	0.0906712	1e-05	0.00889083	1e-05	0.0172275
EVI2B	0.0366312	1e-05	0.0679529	1e-05	0.00233375	1e-05	0.00595833	1e-05	0.0460152
TYROBP	0.341304	1e-05	0.746224	1e-05	1.24852	0.0852	0.247903	0.2306	0.0102029
NOS2	0.169247	1e-05	0.0589762	1e-05	0.281754	0.0078	0.56683	0.004105	0.000191097
LRP4	0.00818156	1e-05	1e-05	1e-05	0.0141213	1e-05	0.0148658	1e-05	0.00191716
TIFA	1e-05	1e-05	0.00583549	1e-05	1e-05	1e-05	0.0241333	1e-05	0.000186807
DHFR	1.02339	1e-05	0.131329	1e-05	0.272967	0.068105	0.366545	0.2543	0.00137938
TCF20	0.0163997	1e-05	0.00873841	1e-05	0.03973	0.000505	0.0161633	0.002405	0.024463
UQCR11	0.492018	1e-05	0.375222	1e-05	3.69332	0.455205	2.45081	1e-05	0.00993869
UCHL1	0.685384	1e-05	2.5935	0.34115	0.512244	1e-05	0.617054	0.1458	0.00573289
HLA.DOA	0.0372623	1e-05	0.182659	1e-05	1e-05	1e-05	0.0500908	1e-05	0.00593633
PET112	0.0433111	1e-05	0.043636	1e-05	0.0251575	1e-05	0.010275	1e-05	0.0338294
DCUN1D3	0.0318716	1e-05	0.019523	1e-05	0.0515287	0.03675	0.015825	1e-05	0.0244451
KMT2D	0.108618	1e-05	0.00255537	1e-05	0.0591313	1e-05	0.003905	0.000405	0.00570416
APOBEC3D	0.0280277	1e-05	0.0994696	1e-05	0.577571	1e-05	0.168114	1e-05	0.0336708
HAS1	0.00160042	1e-05	0.080727	1e-05	1e-05	1e-05	0.058225	1e-05	0.0137723
RNASEH2B	0.145975	1e-05	0.0533843	1e-05	0.230591	0.0842	0.170863	0.0768	0.00037365
GTPBP10	0.120587	1e-05	0.0485717	1e-05	0.10488	0.042805	0.0814225	1e-05	0.0318065
ATP10B	0.0132496	1e-05	0.000505732	1e-05	0.002095	1e-05	0.00205833	1e-05	0.0284365
TACC3	0.0298218	1e-05	0.092515	1e-05	0.334207	1e-05	0.0889858	0.0362	0.0112592
TMPRSS2	0.00827302	1e-05	1e-05	1e-05	1e-05	1e-05	0.0638333	1e-05	0.0177508
FAR2	0.0950972	1e-05	0.0178733	1e-05	0.0504788	0.05265	0.111672	0.030755	2.52974e-05
SH3YL1	0.254595	1e-05	0.0497196	1e-05	0.0619587	1e-05	0.0265633	0.003455	0.0423439
SNRNP35	1e-05	1e-05	1e-05	1e-05	1e-05	1e-05	0.0010925	1e-05	0.00143559
DDX10	0.0431328	1e-05	0.0196091	1e-05	0.07403	0.013555	0.018755	0.003355	0.0400237
CALML4	1.17534	1e-05	0.156984	1e-05	0.461304	0.2939	0.795212	0.1738	0.000910485
KCTD5	0.40961	1e-05	0.38114	1e-05	2.48883	0.10905	0.79447	0.0761	0.000974483
TACC2	0.0344753	0.01025	0.0848878	1e-05	0.02083	0.004605	0.0329542	0.00715	0.00228808
TJAP1	0.0319936	1e-05	0.162724	1e-05	0.0207825	1e-05	0.0542383	0.029205	0.0451869
KLHL21	0.00107646	1e-05	0.00604768	1e-05	1e-05	1e-05	0.00358417	1e-05	0.0273092
TIPIN	0.00200042	1e-05	1e-05	1e-05	1e-05	1e-05	0.0157417	1e-05	0.00200919
USP30	0.00854094	1e-05	0.0123287	1e-05	0.067715	0.01715	0.0141417	1e-05	0.000485416
TTC1	0.173755	1e-05	0.113988	1e-05	0.359826	0.3298	0.179829	0.06805	0.00465768
GCNT1	0.171204	1e-05	0.0991435	1e-05	0.0829325	1e-05	0.09248	0.012705	0.00280785
TOP3A	0.00158875	1e-05	0.000224512	1e-05	1e-05	1e-05	0.0166325	1e-05	0.00109354
NOL10	0.051147	1e-05	0.0302579	1e-05	0.0846662	0.02935	0.0309467	0.009355	0.0108292
BPIFA3	0.030706	1e-05	0.0100694	1e-05	0.0236587	1e-05	0.0798633	0.027555	1.11566e-05
SAMD1	0.0449024	1e-05	0.0231273	1e-05	0.0569412	0.062	0.0690125	0.05035	0.00475992
DSEL	1e-05	1e-05	1e-05	1e-05	1e-05	1e-05	0.0010925	1e-05	0.00143559
TRIM58	1e-05	1e-05	0.00161951	1e-05	1e-05	1e-05	0.0487083	1e-05	0.00148081
RNPC3	0.00247823	1e-05	1e-05	1e-05	0.009745	1e-05	0.0165825	1e-05	0.000115525
CCNA2	0.0351432	1e-05	0.0171148	1e-05	0.0124812	1e-05	0.101098	1e-05	0.0434807
GP9	0.00854792	1e-05	0.069119	1e-05	0.0117462	1e-05	0.0706325	1e-05	0.0309777
CERS6	0.0615304	1e-05	0.0118993	1e-05	0.0814175	0.024955	0.16913	0.021555	0.000326144
WWP2	0.144006	1e-05	0.0467496	1e-05	0.0698712	1e-05	0.0618117	0.0334	0.000422903
B3GNT8	0.996649	1e-05	0.0333552	1e-05	0.00888375	1e-05	0.0923658	1e-05	9.47359e-05
C2orf69	0.21242	1e-05	0.109545	1e-05	0.354179	0.0556	0.0725883	0.011405	0.0466182
GUCY2C	0.332554	1e-05	0.0473074	1e-05	0.0691912	0.0172	0.0307967	0.004655	6.86069e-05
SENP8	0.00851198	1e-05	0.0258524	1e-05	0.0370438	1e-05	0.0684217	0.027055	0.00118371
FAM211A	0.254027	1e-05	0.0730117	1e-05	0.163956	1e-05	0.260987	0.1256	0.000910955
JMJD1C	0.000615	1e-05	0.000326951	1e-05	1e-05	1e-05	0.00520833	1e-05	0.0144596
SPA17	1e-05	1e-05	1e-05	1e-05	1e-05	1e-05	0.0054175	1e-05	0.00143559
NGDN	0.415589	0.04165	0.0662898	1e-05	0.486829	0.22205	1.30036	0.97045	1.29887e-08
DUS2L	0.0606684	1e-05	0.0189759	1e-05	0.0135838	1e-05	0.0109908	1e-05	0.0368225
RAP2C	0.0760639	1e-05	0.107756	1e-05	0.159892	0.042355	0.166963	0.06515	0.00317727
RBM28	0.729016	0.18635	0.231488	1e-05	1.98624	1.15165	0.583098	1e-05	7.58941e-05
BRMS1	0.231157	1e-05	0.186339	1e-05	0.290127	0.3237	0.979629	0.29705	0.0171677
LRRC19	0.0964942	1e-05	0.0294271	1e-05	0.03577	1e-05	0.130155	0.048505	0.00228363
PPIP5K1	0.0260194	1e-05	0.0405788	1e-05	0.102465	0.0711	0.0354875	0.0266	0.0082052
REPIN1	0.0345917	1e-05	0.047794	1e-05	0.0217062	1e-05	0.0359392	1e-05	0.0429866
HAUS3	0.000542083	1e-05	0.000226951	1e-05	0.0029075	1e-05	0.00345833	1e-05	0.000398499
IVNS1ABP	0.0335036	1e-05	0.00809902	1e-05	1e-05	1e-05	0.0256708	0.02065	0.00128634
TMEM161B	0.00143156	1e-05	0.00449512	1e-05	1e-05	1e-05	0.00257417	1e-05	0.00310688
CDH13	0.425528	0.16755	0.347773	1e-05	0.0439963	1e-05	0.16159	1e-05	0.0119288
MAD2L1	0.339501	1e-05	0.189336	1e-05	0.515464	0.22825	0.323887	0.0476	0.0473798
PIAS4	0.0263743	1e-05	0.0673871	1e-05	0.0485787	0.03335	0.114562	0.0787	0.00146684
TPCN1	0.000186979	1e-05	0.0111588	1e-05	1e-05	1e-05	0.000550833	1e-05	0.0148542
PGAP1	0.123349	1e-05	0.0766937	1e-05	0.29463	0.009455	0.33049	1e-05	0.0180176
PTPRCAP	0.142986	1e-05	0.321479	1e-05	1e-05	1e-05	0.423422	0.071705	0.0237793
TRAF1	0.00835042	1e-05	0.00751805	1e-05	1e-05	1e-05	0.01304	1e-05	0.000108363
CENPM	0.0117868	1e-05	0.00486598	1e-05	0.00643375	1e-05	0.0439908	1e-05	0.0010222
RANBP17	1e-05	1e-05	0.00042439	1e-05	0.00039625	1e-05	0.0024175	1e-05	0.0320734
SLC35B1	0.0887149	1e-05	0.164227	1e-05	0.0857325	1e-05	0.229454	0.1788	0.0348671
KIAA1161	0.074079	0.003855	0.045689	1e-05	0.0720288	0.05295	0.0287042	0.0212	0.00420793
MRPL33	0.105767	1e-05	0.115163	1e-05	2.98114	1e-05	0.0381342	1e-05	0.0194553
MRPL30	0.200217	1e-05	0.135423	1e-05	0.579266	0.2163	0.731362	0.41825	0.000626534
TUBB8	19.1805	3.13666	10.3499	1e-05	23.7106	19.2965	19.8292	12.6431	0.0103517
KLHDC10	0.0493772	1e-05	0.0185161	1e-05	0.0439525	0.0218	0.0255975	1e-05	0.00469016
APTX	0.334827	1e-05	0.0977979	1e-05	0.064905	0.030555	0.203112	0.1376	0.0321532
PHYHD1	0.196549	1e-05	0.371938	0.09255	0.210595	1e-05	0.151923	1e-05	0.0082671
MBD4	0.00397708	1e-05	0.00720634	1e-05	0.003695	1e-05	0.00964667	0.000905	0.0324966
OXCT2	1e-05	1e-05	1e-05	1e-05	0.00089625	1e-05	0.000250833	1e-05	0.000306198
SYNE3	0.0106783	1e-05	0.0547652	1e-05	0.00257125	1e-05	0.0142242	1e-05	5.46213e-05
C6orf70	1e-05	1e-05	1e-05	1e-05	1e-05	1e-05	0.0335342	1e-05	0.00143559
PRKRIP1	0.0693808	1e-05	0.0674604	1e-05	0.338915	0.2029	0.0550725	1e-05	0.00474592
SH2D2A	0.0065026	1e-05	0.00439122	1e-05	1e-05	1e-05	0.0453917	1e-05	0.0379039
PARD3B	0.00538125	1e-05	0.00258732	1e-05	0.0074325	1e-05	0.00759833	1e-05	0.049564
GLCE	0.275375	1e-05	0.0536016	1e-05	0.107895	1e-05	0.175432	1e-05	0.00984223
SPC25	0.00786792	1e-05	0.0045489	1e-05	0.0204338	1e-05	0.0267583	1e-05	0.0492339
HSF1	0.191109	0.0351	0.254192	1e-05	0.151251	0.09735	0.0856125	0.0525	0.0359988
MAP3K3	0.0144518	1e-05	0.0220812	1e-05	0.0185075	1e-05	0.0861217	0.037155	0.0423783
ADNP	0.103728	1e-05	0.042143	1e-05	0.17699	0.113	0.0479883	0.001705	0.0391497
SRFBP1	1e-05	1e-05	0.00853171	1e-05	1e-05	1e-05	0.0264417	1e-05	0.00169819
SCARB1	0.0556683	1e-05	0.0516854	1e-05	0.337179	0.2376	0.0624325	1e-05	0.00663129
IPMK	0.0128068	1e-05	0.00312415	1e-05	0.0421687	1e-05	0.0211083	1e-05	0.0169691
NAA30	1.55424	0.0383	0.921296	1e-05	1.84512	1.19425	2.13456	1e-05	0.0199169
SLC9A3	0.266492	1e-05	0.014158	1e-05	0.198946	1e-05	0.0485392	1e-05	0.000722984
ADAMDEC1	0.068452	1e-05	0.00860976	1e-05	1e-05	1e-05	0.427082	1e-05	0.000819329
GSE1	0.00949302	1e-05	0.00712512	1e-05	0.0383163	0.01295	0.0357817	1e-05	0.0327912
CCDC88C	0.0266492	1e-05	0.00588402	1e-05	1e-05	1e-05	0.0022325	1e-05	0.00701872
DENND1C	0.0747253	1e-05	0.0530444	1e-05	1e-05	1e-05	0.133822	0.026205	0.0037948
SASH3	0.0375879	1e-05	0.152096	1e-05	0.0546325	1e-05	0.150447	0.024755	0.0028707
KIAA0391	0.122579	0.01445	0.0921677	1e-05	0.0928175	0.017555	0.0684392	1e-05	0.0413645
MTG1	0.120775	0.0299	0.0434168	1e-05	0.106951	0.0703	0.249711	0.08885	9.34174e-05
ISG20L2	0.0215305	1e-05	0.022677	1e-05	0.0443462	1e-05	0.0887217	0.021155	0.0185624
CTNNBIP1	4.01672	0.7676	2.37549	1e-05	5.20614	2.3913	2.00466	1.4883	0.00189637
FUT2	0.321269	0.005855	0.133964	1e-05	0.324089	0.1791	0.246889	1e-05	0.0146451
SDAD1	0.0206689	1e-05	0.0185901	1e-05	0.0151938	1e-05	0.0799633	0.018255	0.0122252
PTK6	0.157924	1e-05	0.0824266	1e-05	0.105029	0.09345	0.124731	1e-05	0.0491949
SCAF8	0.0937053	1e-05	0.0768874	1e-05	0.0540788	0.0231	0.102828	0.05675	0.0402182
FMNL3	0.0300047	1e-05	0.0763065	0.02985	0.0086575	1e-05	0.0104075	1e-05	0.0022142
PELI1	0.0149373	1e-05	0.0189141	1e-05	0.0543312	1e-05	0.00522583	1e-05	0.0412809
CLK1	0.111912	1e-05	0.17456	1e-05	1e-05	1e-05	0.125315	1e-05	0.0284967
VPS72	0.151982	1e-05	0.212897	1e-05	0.220603	0.04765	0.131996	0.05555	0.0436839
RGMB	0.000102604	1e-05	1e-05	1e-05	1e-05	1e-05	0.00628333	1e-05	0.000161898
HAUS6	0.0818927	1e-05	0.020178	1e-05	1e-05	1e-05	0.0744633	0.001205	0.0141936
DTD1	0.352206	1e-05	0.232743	1e-05	0.961551	1.06045	0.482237	0.2706	0.00918621
P2RX7	0.0387048	1e-05	0.209137	1e-05	0.0435463	1e-05	0.00692583	1e-05	0.00181771
ESPN	0.0644401	1e-05	0.035875	1e-05	1e-05	1e-05	0.0415133	0.009155	0.0357187
YBX2	8.95132	1e-05	1.24044	1e-05	15.0659	15.5649	10.5338	7.44575	3.34079e-06
LPL	0.0683168	1e-05	0.00853012	1e-05	0.0495712	1e-05	0.0535067	1e-05	0.0321921
GTPBP3	0.0390564	1e-05	0.0279829	1e-05	0.0467438	1e-05	0.00825083	1e-05	0.00502305
ZBTB40	0.0035549	1e-05	0.005245	1e-05	0.00263375	1e-05	0.00674833	1e-05	0.0039183
CES3	0.230293	0.03955	0.0586062	1e-05	0.273166	0.02525	0.212528	0.18255	2.33995e-05
C8orf33	0.814765	1e-05	0.451249	1e-05	1.01999	0.070505	0.743695	0.22965	0.0292334
CTU1	0.0175355	1e-05	0.0496026	1e-05	0.0758537	0.0515	0.0765558	1e-05	0.000550326
ANKS4B	0.454992	0.08715	0.303892	1e-05	0.547279	0.125	0.323887	0.1102	0.0380085
ZFYVE28	0.0056851	1e-05	0.00670707	1e-05	0.0112812	1e-05	0.0164983	1e-05	0.0465676
BRD2	0.0624629	1e-05	0.0273221	1e-05	0.0911412	0.097	0.0741217	0.035055	0.00755492
SLC17A4	1e-05	1e-05	1e-05	1e-05	1e-05	1e-05	0.0312842	1e-05	0.00143559
ALG12	0.0171326	1e-05	0.0765199	1e-05	0.0172712	1e-05	0.07073	0.007805	0.00490266
KCTD3	0.00329354	1e-05	0.00860573	1e-05	0.0435325	1e-05	0.0328483	1e-05	0.0137889
FAM83D	0.0556728	1e-05	0.0498767	1e-05	0.0488263	0.0345	0.0999517	0.0677	0.000760942
YIPF5	0.0655145	1e-05	0.0888295	1e-05	0.15468	0.024155	0.238796	0.23595	0.0418626
CLP1	0.0190372	1e-05	0.0113863	1e-05	0.0111325	1e-05	0.0562717	0.014455	0.0341034
NDUFAB1	0.328449	1e-05	0.30467	1e-05	0.574016	0.36615	0.852963	0.162755	0.0429245
HELLS	0.0625425	1e-05	0.00901585	1e-05	0.0330512	0.03305	0.0372992	1e-05	5.5781e-05
FAM221A	0.295344	1e-05	0.185538	1e-05	0.112159	1e-05	0.0254008	1e-05	0.0219532
FAM63B	0.0179024	1e-05	0.0787862	1e-05	1e-05	1e-05	0.0228583	1e-05	0.00947165
CD84	0.0216446	1e-05	0.0955788	1e-05	0.0699425	0.006655	0.115911	0.1057	1.04404e-05
CCDC116	0.00582177	1e-05	0.0035311	1e-05	1e-05	1e-05	0.0418467	0.007555	3.64292e-05
CHEK2	0.218598	1e-05	0.0730852	1e-05	0.139657	1e-05	0.538805	0.022255	0.0329787
NSMCE4A	0.103107	1e-05	0.0719717	1e-05	0.137264	0.12355	0.0877525	0.0504	0.0451912
FAM81A	0.00288781	1e-05	1e-05	1e-05	0.0256575	1e-05	0.0383	1e-05	0.000183151
TMEM106B	0.345258	0.0311	0.135949	1e-05	0.142794	1e-05	0.249532	1e-05	0.0184765
PSTPIP2	0.02262	1e-05	0.00180988	1e-05	1e-05	1e-05	0.0346	1e-05	0.0496912
AMACR	1.93826	0.127	0.220595	1e-05	0.345654	0.26995	0.746847	1e-05	0.000216946
RIF1	0.0351071	0.000805	0.018682	1e-05	0.0300263	0.0185	0.0173317	1e-05	0.0305269
SETD8	1e-05	1e-05	1e-05	1e-05	1e-05	1e-05	0.0269508	1e-05	0.00143559
PIK3CD	0.0135557	1e-05	0.0487602	1e-05	0.04663	0.008155	0.0329292	0.0275	0.00164828
NTHL1	0.490037	0.2336	0.218026	1e-05	0.0908812	1e-05	0.318156	1e-05	0.0048082
KIN	0.134943	1e-05	0.0444562	1e-05	0.130355	0.059605	0.110004	0.0793	0.00236397
RAD51	0.000804687	1e-05	1e-05	1e-05	0.00887125	1e-05	0.251092	1e-05	0.00931079
ROMO1	0.43013	1e-05	0.239264	1e-05	2.8882	0.60475	0.441596	0.49005	0.0103737
TNRC6B	0.0375657	1e-05	0.0297263	1e-05	0.00134625	1e-05	0.00290833	1e-05	0.0193246
SDHC	0.094306	1e-05	0.122494	1e-05	0.415355	0.220605	0.421281	1e-05	0.0128778
USF2	0.0606294	1e-05	0.0858535	1e-05	0.110329	0.03005	0.06849	1e-05	0.00991056
HLA.DOB	0.00224312	1e-05	0.0240973	1e-05	1e-05	1e-05	0.0298575	1e-05	0.00483798
SUDS3	2.52345	1e-05	0.0582579	1e-05	0.133905	0.045455	0.272513	0.106905	0.03966
TRMU	0.512553	1e-05	0.137375	1e-05	0.255366	0.10065	0.140524	1e-05	0.00775878
OPTN	0.098526	1e-05	0.134283	0.0309	0.589679	0.05315	0.190361	0.12455	0.0435173
QRSL1	0.0524342	1e-05	0.0650945	1e-05	0.00745875	1e-05	0.0128492	1e-05	0.0178375
GLYCTK	0.119462	1e-05	0.0305494	1e-05	0.067745	1e-05	0.0461567	1e-05	0.0171205
ANXA9	0.40554	1e-05	1.62045	0.0466	0.340916	0.1081	0.0203492	1e-05	0.01859
MRPL53	0.291498	1e-05	0.149556	1e-05	0.0511575	1e-05	0.0332333	1e-05	0.028273
AURKB	2.3344	1e-05	0.746956	1e-05	4.0307	1.34655	0.809864	1e-05	0.000267673
PTPN7	0.0795029	1e-05	0.160706	0.02075	0.0513575	1e-05	0.269918	0.26965	0.000187017
KLF16	0.0117408	1e-05	0.0181322	1e-05	0.00834625	1e-05	0.129555	0.011705	0.00149108
MSMO1	0.360375	1e-05	0.406953	1e-05	0.61409	0.6183	0.402678	0.144	0.0207774
GTF3C3	0.106101	0.00925	0.0765857	1e-05	0.083855	0.057355	0.128289	1e-05	0.0104555
URB2	0.0206021	1e-05	0.0146266	1e-05	0.161019	1e-05	0.020565	1e-05	0.00313279
TYK2	0.017056	1e-05	0.0113207	1e-05	0.0567275	0.04365	0.0238225	1e-05	0.0127255
MSI1	0.912162	0.13455	0.214061	1e-05	1.09804	0.21565	0.814129	0.1997	3.91842e-06
CERS5	0.003455	1e-05	0.00184463	1e-05	0.004395	1e-05	0.00910583	1e-05	0.00296354
CCDC111	1e-05	1e-05	1e-05	1e-05	1e-05	1e-05	0.000625833	1e-05	0.00143559
LSAMP	0.180797	1e-05	0.545263	0.0849	0.152133	1e-05	0.275863	0.162	0.00150643
PDSS2	0.187936	0.0394	0.0726749	1e-05	0.0204588	1e-05	0.0314983	1e-05	0.00191928
RPF1	1.84627	0.08825	0.895874	1e-05	0.557466	0.0638	0.457772	0.037055	0.0140026
AZI2	0.0351962	1e-05	0.0743307	1e-05	0.019095	1e-05	0.0519033	0.03255	0.0311519
TIMM21	0.0790941	1e-05	0.0533066	1e-05	0.216658	1e-05	0.146581	1e-05	0.0189919
GINS1	0.212332	1e-05	0.0373182	1e-05	0.00090875	1e-05	1.69127	1e-05	0.00959195
X44621	0.402832	0.0704	0.169249	1e-05	0.612457	1e-05	0.0718692	0.0269	0.0367419
SPC24	0.142428	1e-05	0.0593111	1e-05	0.0472313	1e-05	0.0134583	1e-05	0.00867224
FRY	0.00737969	1e-05	0.0114813	1e-05	0.00049625	1e-05	0.00194167	1e-05	0.0114785
ITGB6	0.0264891	1e-05	0.0505409	1e-05	0.038405	0.005905	0.0020175	1e-05	0.0223537
PLEKHM2	0.0270668	1e-05	0.0456072	0.0141	0.00842	1e-05	0.0315983	1e-05	0.046663
PIAS2	0.0335221	1e-05	0.00933634	1e-05	0.007645	1e-05	0.0169825	1e-05	0.0221145
FUT3	2.20233	1.24055	0.746235	1e-05	1.04346	1e-05	0.772308	1e-05	0.000366872
NME2	1e-05	1e-05	1.19506	1e-05	14.7469	1e-05	1e-05	1e-05	0.00827196
ZCCHC10	0.176196	1e-05	0.110472	1e-05	0.478715	0.29305	0.0919325	1e-05	0.0229492
PRSS1	13.2668	1e-05	22.4088	0.9463	3.87364	2.16455	5.75519	1e-05	0.0125626
MRAS	1e-05	1e-05	0.0764005	1e-05	0.0646588	1e-05	0.0541675	1e-05	0.0184917
PLAC9	0.0498466	1e-05	0.580105	1e-05	0.0592437	1e-05	0.0912667	1e-05	0.00572511
PEX7	0.114257	1e-05	0.0820717	1e-05	0.107092	0.041955	0.146755	0.034305	0.0451705
C17orf103	0.00780031	1e-05	0.0203165	1e-05	0.0537575	1e-05	0.0539333	1e-05	0.0436214
HIST1H1A	5.0912	1e-05	2.18221	1e-05	17.4235	14.9944	11.969	1e-05	0.0072348
RNF145	1e-05	1e-05	1e-05	1e-05	0.00267125	1e-05	1e-05	1e-05	2.81692e-05
ANO7	0.000998333	1e-05	0.00125988	1e-05	0.0058575	1e-05	0.00123417	1e-05	0.00179589
CDCA2	0.00270094	1e-05	0.000212195	1e-05	1e-05	1e-05	0.00317417	1e-05	0.0162944
KIAA0319L	0.0252974	1e-05	0.0110556	1e-05	0.0360437	1e-05	0.0135967	0.005905	0.015724
POLR1D	0.38058	1e-05	0.177797	1e-05	0.0745938	1e-05	0.183413	0.033505	0.041974
C2orf72	0.0441182	1e-05	0.0223124	1e-05	0.0898787	0.08445	0.0417575	1e-05	0.00575379
ADPRH	0.285414	1e-05	0.464939	0.13085	1e-05	1e-05	0.169458	1e-05	0.00972756
GYPA	0.0053724	1e-05	0.136074	1e-05	0.217021	1e-05	0.06055	1e-05	0.0276291
NR2F6	0.0840065	1e-05	0.051824	1e-05	0.178643	0.017955	0.247308	1e-05	0.00530459
MMP7	0.378055	1e-05	1.28364	1e-05	2.07709	0.077805	0.641074	1e-05	0.0134445
NKTR	0.0224557	1e-05	0.00710927	1e-05	0.00374625	1e-05	0.0091575	1e-05	0.0479773
ARHGEF5	0.0880822	0.03305	0.033675	1e-05	0.0403287	0.01605	0.0389567	1e-05	0.00151005
MYL12B	17.527	1e-05	33.932	1e-05	62.3178	29.8988	29.6871	1e-05	0.0217026
ANO1	0.0279044	1e-05	0.283331	0.0802	0.121104	0.02745	0.0068925	1e-05	1.82182e-13
CD46	0.0404627	1e-05	0.0119759	1e-05	0.0271538	0.0296	0.02988	0.004805	0.000192936
KAT6A	1e-05	1e-05	0.00129122	1e-05	0.00128375	1e-05	1e-05	1e-05	0.0481872
POLA2	0.083031	0.008005	0.0327656	1e-05	0.152189	0.11145	0.107106	1e-05	0.0214246
F3	0.132285	1e-05	0.250056	1e-05	1.03443	0.448105	0.127909	1e-05	0.0409044
XPNPEP2	0.432957	0.0606	0.257156	1e-05	0.040745	1e-05	0.280905	0.026255	7.27632e-05
VSIG1	0.0667529	1e-05	0.962882	1e-05	0.00979625	1e-05	0.168791	1e-05	0.000787591
ECE2	0.0352134	1e-05	0.116385	1e-05	0.0713188	1e-05	0.0101417	1e-05	0.0354735
FSD1	0.0158958	1e-05	0.00197671	1e-05	1e-05	1e-05	0.00747583	1e-05	0.0253589
YEATS4	0.0671973	1e-05	0.0174779	1e-05	0.0459813	1e-05	0.231203	0.06005	0.000835997
CHRNE	0.018997	1e-05	0.0176755	1e-05	0.0702325	1e-05	0.135032	1e-05	0.00041551
FRMPD1	0.0243159	1e-05	0.0668334	1e-05	0.00507	1e-05	0.0366625	0.0165	0.0453141
CTSO	0.00422823	1e-05	0.00688476	1e-05	0.0149938	1e-05	0.0182725	1e-05	0.000132492
NCS1	0.0828899	1e-05	0.168269	0.0325	0.115791	0.02465	0.0095575	1e-05	0.0302961
SVIP	0.289044	1e-05	0.11499	1e-05	0.0894838	1e-05	0.575197	0.074405	0.00197055
DACH1	0.0622548	1e-05	0.0135022	1e-05	0.0932338	1e-05	0.011925	1e-05	0.000218939
BAIAP2L2	0.196818	0.00685	0.161549	1e-05	0.294939	0.2342	0.275937	0.2257	0.0117676
SAA1	1.28689	1e-05	1.6474	1e-05	0.0236088	1e-05	0.12155	1e-05	0.0456608
CTHRC1	0.124959	1e-05	0.467942	1e-05	0.09237	1e-05	0.366297	1e-05	0.0287091
FUNDC2	0.619407	1e-05	0.340974	1e-05	1.97995	0.048055	0.0306508	1e-05	0.0280615
EZH2	0.328102	0.0796	0.208124	1e-05	0.179666	0.0621	0.289461	0.2039	3.30063e-05
IGFBP2	0.198997	1e-05	0.0218809	1e-05	0.0557462	1e-05	0.00135917	1e-05	0.0198281
PHLPP2	0.0041601	1e-05	0.0166605	1e-05	0.002845	1e-05	0.122156	1e-05	0.00208741
PTPN3	0.0460682	1e-05	0.0169313	1e-05	0.00458375	1e-05	0.00995083	1e-05	0.0430168
ZNF511	0.0366059	1e-05	0.0418982	1e-05	0.0242925	0.022755	1e-05	1e-05	0.00481556
RPL37	0.405065	0.0677	0.389323	1e-05	1e-05	1e-05	0.507264	1e-05	0.010246
C3orf58	0.195317	1e-05	0.143176	1e-05	1e-05	1e-05	0.0242833	1e-05	0.0422099
RRN3	0.017219	1e-05	0.00530012	1e-05	0.0086675	0.002505	0.0116317	1e-05	0.0409408
CD3EAP	0.0464848	1e-05	0.0492745	1e-05	0.145014	0.14965	0.114531	1e-05	1.08158e-05
SPHK2	0.616503	0.09365	0.295621	1e-05	0.0825075	1e-05	0.485563	0.2426	0.0348125
TMEM115	1.08235	1e-05	0.954703	1e-05	0.019395	1e-05	0.0303342	1e-05	0.0458652
ECHDC3	0.177667	1e-05	0.671904	1e-05	0.0284212	1e-05	0.0178758	1e-05	0.032513
TM4SF1	0.0491495	1e-05	0.127531	1e-05	0.496544	1e-05	0.104266	1e-05	0.0390243
CCL24	0.517383	1e-05	0.0573727	1e-05	0.843207	1e-05	0.0353008	1e-05	0.00116373
IRAK2	1e-05	1e-05	0.00261951	1e-05	0.136846	1e-05	1e-05	1e-05	0.0336754
GSDMA	0.234019	1e-05	0.244209	1e-05	0.371256	1e-05	0.046875	1e-05	0.0107743
FAM173A	0.105247	1e-05	0.0377655	1e-05	0.233808	1e-05	1e-05	1e-05	0.0214318
IYD	0.67183	0.15945	0.315642	1e-05	0.255603	0.23575	0.0538408	1e-05	0.00172436
KIF22	0.0427233	1e-05	0.0272648	1e-05	0.0369575	1e-05	0.039855	0.016905	0.00861141
PRUNE2	0.0718464	1e-05	0.0220855	1e-05	0.0020325	1e-05	0.00243333	1e-05	0.0139563
ADAMTS4	0.0657116	1e-05	0.152422	0.008055	0.0571325	1e-05	0.106715	1e-05	0.0023093
SPAG1	0.0132064	1e-05	0.0545668	1e-05	1e-05	1e-05	0.0019925	1e-05	0.0357216
COX8A	0.0573019	1e-05	0.0246938	1e-05	0.158982	1e-05	0.149349	1e-05	0.0199431
USP6NL	0.16203	0.04805	0.0621617	1e-05	0.0267063	1e-05	0.0666808	1e-05	0.000569091
NXT2	0.460751	1e-05	0.348781	1e-05	0.717315	0.41785	0.538895	0.5393	0.0405671
LRP11	0.0508826	1e-05	0.0210557	1e-05	0.00189625	1e-05	0.00446583	1e-05	0.0437059
SLCO6A1	1e-05	1e-05	0.000467195	1e-05	1e-05	1e-05	0.0275917	1e-05	0.000169207
USP13	0.0435646	1e-05	0.0784416	1e-05	0.125516	0.1513	0.0931808	1e-05	0.0459892
LOC101059911	3.87544	1e-05	6.45603	0.33435	0.172819	1e-05	2.01461	0.027755	0.0454166
CADPS	0.644296	0.05335	0.929895	1e-05	0.0257425	0.004105	0.959999	1e-05	3.36773e-05
DUSP6	0.0169929	1e-05	0.00588037	1e-05	0.149656	1e-05	1e-05	1e-05	0.000280697
KIF5C	0.0496307	1e-05	0.0468349	1e-05	0.172366	0.0966	0.0474808	1e-05	0.0239721
MUC3A	0.183384	1e-05	0.0451399	1e-05	0.0157088	1e-05	0.192063	0.094855	0.0286523
ABI3BP	0.0598247	1e-05	0.49844	0.08085	0.0048825	1e-05	0.0665325	1e-05	5.71142e-08
RNF126	0.107403	1e-05	0.034728	1e-05	0.102855	0.073505	0.112965	1e-05	0.0202775
PPM1L	0.0237749	1e-05	0.0415289	1e-05	0.0932537	0.11065	0.0385983	1e-05	0.000101757
PCDH7	0.0337968	1e-05	0.0815539	1e-05	0.0500813	1e-05	1e-05	1e-05	0.0469644
RAVER2	0.111468	1e-05	0.063432	1e-05	0.04857	1e-05	0.0361158	1e-05	0.0387535
CNKSR3	0.0203446	0.000955	0.011635	1e-05	0.048905	0.013355	0.045225	1e-05	0.0158862
RBBP8NL	0.0289766	1e-05	0.0108546	1e-05	0.0336637	0.0309	0.0304467	0.008055	0.00529478
TIMM10B	0.542911	1e-05	1.24009	1e-05	0.210966	0.1456	2.78996	1e-05	0.0456678
ZNF346	0.0430425	1e-05	0.035918	1e-05	0.02313	0.021055	0.0151325	1e-05	0.0151703
FBXO31	0.0128042	1e-05	0.00239976	1e-05	0.00142125	1e-05	1e-05	1e-05	0.0434254
FUT11	0.0418747	1e-05	0.12667	1e-05	0.00455875	1e-05	1e-05	1e-05	0.011967
GPX8	0.0971952	1e-05	0.661433	1e-05	0.265021	1e-05	0.353192	1e-05	0.000493816
SKA3	0.0308187	1e-05	0.00588829	1e-05	0.037405	0.013405	0.0159092	1e-05	0.019053
PLXNC1	0.00807427	1e-05	0.0405955	1e-05	0.0060325	1e-05	0.0184375	0.00785	0.000997463
SH2D1B	1e-05	1e-05	0.00273427	1e-05	0.00569625	1e-05	0.0120092	1e-05	0.00921534
FDX1L	0.0823895	1e-05	0.0380174	1e-05	0.327093	0.110055	0.209418	1e-05	0.0176288
CXCL10	0.0329017	1e-05	0.0348438	1e-05	0.0252962	1e-05	0.187581	1e-05	0.0407847
ZNF878	1e-05	1e-05	1e-05	1e-05	0.00415875	1e-05	1e-05	1e-05	2.81692e-05
GPATCH4	0.0572789	1e-05	0.0338324	1e-05	0.0283925	0.013605	0.0831317	1e-05	0.012563
C19orf53	0.000268229	1e-05	0.00143659	1e-05	0.00169625	1e-05	0.025475	1e-05	0.00864334
PJA2	0.000430729	1e-05	0.0101787	1e-05	0.020295	1e-05	0.00162583	1e-05	0.0112706
FAM84A	0.320047	1e-05	0.112971	1e-05	0.213906	1e-05	0.0711067	1e-05	8.73671e-05
GON4L	1e-05	1e-05	4.28049e-05	1e-05	0.00070875	1e-05	1e-05	1e-05	0.00827196
ACVR1B	0.178248	1e-05	0.0105755	1e-05	0.136793	0.026155	0.267722	1e-05	1.42612e-05
RGS19	0.19523	1e-05	0.355648	1e-05	0.11102	1e-05	0.05325	1e-05	0.00593438
GOLGA7B	0.172177	1e-05	0.0206646	1e-05	0.177031	1e-05	1.474	1e-05	0.00104656
ORC1	0.000865937	1e-05	0.000253659	1e-05	0.0120575	1e-05	0.00275917	1e-05	0.0156083
CKS2	0.0222656	1e-05	1e-05	1e-05	0.072495	1e-05	0.0202925	1e-05	0.00564824
RMI2	0.17717	1e-05	0.172282	1e-05	0.667591	0.1803	0.357216	1e-05	0.00475778
FAM186B	0.000764062	1e-05	0.00206476	1e-05	0.02767	1e-05	1e-05	1e-05	5.91134e-05
KAT8	0.167644	0.001555	0.173604	1e-05	0.239226	0.1102	0.0800392	1e-05	0.00327755
PAGE5	1e-05	1e-05	1e-05	1e-05	0.0115712	1e-05	1e-05	1e-05	2.81692e-05
RRP15	0.0231781	1e-05	0.00192561	1e-05	0.0371688	1e-05	0.0280833	1e-05	0.000916897
D2HGDH	0.265875	0.03135	0.186886	1e-05	0.01627	1e-05	0.0285158	1e-05	0.0118596
RNF103	1e-05	1e-05	1e-05	1e-05	0.0189337	1e-05	1e-05	1e-05	2.81692e-05
DCHS2	1e-05	1e-05	0.000218415	1e-05	0.00110875	1e-05	1e-05	1e-05	0.00918765
DSG3	0.893871	1e-05	0.558297	1e-05	0.871201	0.283	0.318723	1e-05	0.000428104
C15orf61	0.00406406	1e-05	1e-05	1e-05	0.00750875	1e-05	1e-05	1e-05	0.0099794
CCDC178	0.000472396	1e-05	1e-05	1e-05	0.00467125	1e-05	1e-05	1e-05	0.0099794
FAM83B	0.0566748	1e-05	0.033616	1e-05	0.0513412	0.0427	0.013425	1e-05	0.0159125
KRT86	0.000852604	1e-05	1e-05	1e-05	0.295009	1e-05	1e-05	1e-05	0.00897096
PHOSPHO2	1e-05	1e-05	1e-05	1e-05	0.00045875	1e-05	1e-05	1e-05	2.81692e-05
NFKBIL1	1e-05	1e-05	1e-05	1e-05	0.00782125	1e-05	1e-05	1e-05	2.81692e-05
LOC100862671	0.0277078	1e-05	0.0660291	1e-05	0.139919	1e-05	1e-05	1e-05	3.18347e-06
PTPRS	0.0290769	1e-05	0.066004	0.03245	0.0735563	1e-05	0.126622	1e-05	0.0125442
MTHFSD	0.0254699	1e-05	0.0362815	1e-05	0.00963125	1e-05	0.00412583	1e-05	0.00671088
TANGO6	0.0189622	1e-05	0.00275561	1e-05	0.0193688	1e-05	0.0033925	1e-05	0.0210537
FBXO4	0.698272	1e-05	0.450481	1e-05	1.2621	0.50545	0.516572	0.020555	0.0295892
RASSF1	0.00328687	1e-05	1e-05	1e-05	0.0107963	1e-05	1e-05	1e-05	0.0443572
MICAL3	0.0435057	1e-05	0.0364962	1e-05	0.0361675	0.005655	1e-05	1e-05	0.0212365
NUSAP1	0.00743937	1e-05	0.014957	1e-05	0.0164063	1e-05	0.00530917	1e-05	0.0459565
HPS1	0.00338021	1e-05	0.00518463	1e-05	0.00229375	1e-05	1e-05	1e-05	0.0271171
FGFR4	0.104658	1e-05	0.10641	1e-05	0.821419	1e-05	1e-05	1e-05	0.00613945
PUS3	0.0691148	1e-05	0.0215146	1e-05	0.0986288	0.101	0.0379325	1e-05	0.00213037
MIIP	1e-05	1e-05	1e-05	1e-05	0.0807463	1e-05	1e-05	1e-05	2.81692e-05
HAS3	0.00253594	1e-05	1e-05	1e-05	0.00567125	1e-05	1e-05	1e-05	0.0099794
ACTA1	726.114	301.677	535.36	1e-05	315.392	62.4236	158.332	1e-05	0.0371722
KIAA1755	1e-05	1e-05	1e-05	1e-05	0.00247125	1e-05	1e-05	1e-05	2.81692e-05
APBB2	0.0247621	1e-05	0.0162361	1e-05	0.00533375	1e-05	0.120732	1e-05	0.0476888
CISD3	1e-05	1e-05	1e-05	1e-05	0.00598375	1e-05	0.0160092	1e-05	0.000318646
DCAF13	0.02142	1e-05	0.00782463	1e-05	0.0260063	1e-05	0.0190317	1e-05	0.00495384
ZNF292	1e-05	1e-05	0.00371841	1e-05	0.00250875	1e-05	1e-05	1e-05	0.00918765
ZNF195	1e-05	1e-05	0.000565976	1e-05	0.0155462	1e-05	1e-05	1e-05	0.00827196
KRT85	0.180375	1e-05	0.88831	1e-05	0.15853	0.038855	1e-05	1e-05	0.00129092
NFKBIB	0.0327227	1e-05	0.0377863	1e-05	0.00153375	1e-05	0.0192325	1e-05	0.0338486
MUC17	0.0426199	1e-05	0.00947024	1e-05	0.115844	1e-05	0.0440417	1e-05	4.67519e-05
ACN9	0.448205	1e-05	0.0261229	1e-05	0.302658	1e-05	1e-05	1e-05	0.0150232
UTP18	0.318974	1e-05	0.0553402	1e-05	0.339193	0.190555	0.422032	1e-05	0.00050057
YEATS2	0.00256865	1e-05	0.000661098	1e-05	0.0191325	1e-05	1e-05	1e-05	0.011768
PTS	1e-05	1e-05	0.0185782	1e-05	0.0115462	1e-05	1e-05	1e-05	0.00918765
DSCC1	0.0828024	1e-05	0.0262994	1e-05	0.0340063	1e-05	0.04243	0.022355	0.00449001
ATXN7L2	1e-05	1e-05	1e-05	1e-05	0.00505875	1e-05	1e-05	1e-05	2.81692e-05
PGAM4	4.52761	1e-05	0.108494	1e-05	10.097	1e-05	12.2845	1e-05	2.136e-05
CALB2	0.423958	1e-05	0.823081	1e-05	1.13178	0.420905	0.0569	1e-05	0.0268289
C1QTNF7	0.0335602	1e-05	0.210705	1e-05	0.099455	0.074505	1e-05	1e-05	0.000387913
CCNT2	1e-05	1e-05	1e-05	1e-05	0.00047125	1e-05	1e-05	1e-05	2.81692e-05
TMCO6	1e-05	1e-05	0.000684024	1e-05	0.0681588	1e-05	1e-05	1e-05	0.0486997
HNF1A	0.294216	1e-05	0.0747377	1e-05	0.243954	0.11875	0.140423	1e-05	0.00223213
NFIA	0.362748	0.014005	0.173478	1e-05	0.214454	0.0561	0.286097	0.040455	0.0411498
TRUB2	0.321837	1e-05	0.0316418	1e-05	0.143256	1e-05	1e-05	1e-05	0.000133012
HAUS2	0.0254124	1e-05	0.000810976	1e-05	0.00724625	1e-05	0.0168908	1e-05	0.00541816
DUOXA2	0.0358948	1e-05	0.0503549	1e-05	0.247507	1e-05	1e-05	1e-05	0.037119
ALDH3B1	0.157036	1e-05	0.417122	1e-05	0.0370575	1e-05	0.121998	1e-05	0.014892
AURKAIP1	0.0732088	1e-05	0.0134339	1e-05	0.111183	1e-05	0.0162008	1e-05	0.0050208
COQ4	0.206818	1e-05	0.0352577	1e-05	0.0174837	1e-05	0.0688658	1e-05	0.00291146
DNAJC30	0.102051	1e-05	0.0135424	1e-05	0.054695	1e-05	0.0107675	1e-05	0.00723302
KIAA0040	1e-05	1e-05	0.00260134	1e-05	1.01286	1e-05	1e-05	1e-05	0.00827196
DCLRE1C	1e-05	1e-05	0.00207939	1e-05	5.875e-05	1e-05	1e-05	1e-05	0.00918765
NARFL	0.0575455	0.00795	0.0501327	1e-05	0.13953	0.015305	0.0546167	1e-05	0.0252995
GAB2	0.00266594	1e-05	0.0119791	1e-05	0.01542	1e-05	0.00100083	1e-05	0.0310816
PBX3	1e-05	1e-05	1e-05	1e-05	0.00689625	1e-05	1e-05	1e-05	2.81692e-05
SERPINB2	0.0758709	1e-05	0.108221	1e-05	0.424331	1e-05	1e-05	1e-05	0.00660234
LRRC15	0.36776	1e-05	0.62219	1e-05	0.289721	1e-05	0.588082	1e-05	0.00298914
COL17A1	0.086812	1e-05	0.0462145	1e-05	0.0479163	0.01345	0.0552658	1e-05	0.0177335
SPTBN4	0.0335147	1e-05	0.00716232	1e-05	0.0630062	1e-05	0.0148592	1e-05	0.00102788
TNFSF15	1e-05	1e-05	1e-05	1e-05	0.0163212	1e-05	1e-05	1e-05	2.81692e-05
ANKS1B	1e-05	1e-05	0.0033939	1e-05	0.0333087	1e-05	1e-05	1e-05	0.0336754
CAMK2B	0.0139411	1e-05	1e-05	1e-05	0.152884	1e-05	1e-05	1e-05	0.0099794
PITX1	0.00339312	1e-05	1e-05	1e-05	0.00969625	1e-05	0.0288092	1e-05	0.0359633
KRT15	6.54942	1e-05	3.18197	1e-05	33.4454	14.8977	1e-05	1e-05	0.00267442
MACC1	0.0836647	0.043	0.033985	1e-05	0.04443	0.015305	0.0457792	0.02925	0.00378259
TTLL2	1e-05	1e-05	1e-05	1e-05	0.00259625	1e-05	1e-05	1e-05	2.81692e-05
ANKRD49	0.0173854	1e-05	0.00986561	1e-05	0.0392075	1e-05	0.0550908	1e-05	0.0243943
PITPNM2	1e-05	1e-05	1e-05	1e-05	0.00245875	1e-05	1e-05	1e-05	2.81692e-05
PFKFB4	0.0897488	1e-05	0.160136	1e-05	0.304355	0.009055	0.0101342	1e-05	0.00170838
NOTCH1	0.0103402	1e-05	0.003205	1e-05	0.00311875	1e-05	0.00126667	1e-05	0.0310988
SNRNP27	0.10628	1e-05	0.0301889	1e-05	0.04697	1e-05	0.16694	1e-05	0.00552231
CATSPER2	0.000382813	1e-05	1e-05	1e-05	0.157484	1e-05	1e-05	1e-05	0.00897096
FAM32A	0.0014349	1e-05	0.0670843	1e-05	0.0537825	1e-05	0.0551	1e-05	5.14314e-05
VSIG10	0.00173687	1e-05	1e-05	1e-05	0.00287125	1e-05	1e-05	1e-05	0.0472234
MTRF1	0.186889	1e-05	0.0398152	1e-05	0.0418188	1e-05	0.103415	1e-05	0.0185795
CPXM1	0.0385724	1e-05	0.0851967	1e-05	0.0126213	1e-05	0.0455558	1e-05	0.0393979
KRT71	0.0093399	1e-05	0.203135	1e-05	0.0493837	1e-05	1e-05	1e-05	0.00433771
SKP2	0.0651854	1e-05	0.0244299	1e-05	0.0295562	1e-05	0.0262575	1e-05	0.00986073
ACTN3	1.2926	0.1515	1.43641	0.5431	0.149271	1e-05	0.229733	1e-05	0.032781
PANK1	0.0895189	1e-05	0.00637134	1e-05	0.0701187	1e-05	0.0181583	1e-05	8.58382e-05
SYBU	0.0476321	1e-05	0.00254854	1e-05	0.0319437	1e-05	0.0116917	1e-05	0.00817405
PSCA	0.278441	1e-05	1.57598	1e-05	1e-05	1e-05	1e-05	1e-05	0.00704437
ZMYND11	0.0387516	1e-05	0.0112194	1e-05	0.00297125	1e-05	0.0168917	1e-05	0.0399648
PRKD1	0.0564094	1e-05	0.0728468	1e-05	0.0160962	1e-05	0.0182567	1e-05	0.0403391
CNTN1	0.0537893	1e-05	0.0850371	1e-05	0.0131212	1e-05	0.00939167	1e-05	0.0118302
DENND5B	0.0101383	1e-05	0.00210476	1e-05	0.00388375	1e-05	1e-05	1e-05	0.00987079
PHF3	0.0863974	1e-05	0.0839088	1e-05	0.00190875	1e-05	0.00813167	1e-05	0.0366469
SMCR7L	0.0540693	1e-05	0.016719	1e-05	0.00852125	1e-05	1e-05	1e-05	0.019822
RBM34	0.405495	1e-05	0.054166	1e-05	0.234769	1e-05	0.04144	1e-05	0.00433302
HERC6	0.0060499	1e-05	0.0167387	1e-05	1e-05	1e-05	1e-05	1e-05	0.0399824
S100A2	0.217833	1e-05	0.658264	1e-05	1e-05	1e-05	1e-05	1e-05	0.0498164
ITGA9	0.582164	1e-05	0.250183	1e-05	1e-05	1e-05	0.0251342	1e-05	0.00100741
COMP	0.0588026	1e-05	0.39495	1e-05	1e-05	1e-05	0.075665	1e-05	0.000419466
GRTP1	0.265254	1e-05	0.106975	1e-05	0.403694	1e-05	0.166297	0.026105	0.029119
SFRP2	0.283413	1e-05	1.19667	0.28255	0.430996	1e-05	1.24932	1e-05	0.00014931
MRVI1	0.116965	1e-05	0.147608	1e-05	1e-05	1e-05	1e-05	1e-05	0.0399944
FAM184B	0.0176196	1e-05	0.00321744	1e-05	0.00950875	1e-05	0.00213417	1e-05	0.0143876
UTP14A	0.099779	0.007555	0.0357479	1e-05	0.120031	1e-05	0.152931	1e-05	0.0047198
ZNF131	0.0122624	1e-05	0.00456122	1e-05	0.00237125	1e-05	0.0677067	1e-05	0.0312528
SNCG	1.20839	1e-05	3.08625	0.51965	0.24642	1e-05	0.211125	1e-05	0.000284733
PATZ1	0.0381944	1e-05	0.0109822	1e-05	1e-05	1e-05	1e-05	1e-05	0.0390595
DPM3	1.36181	0.1279	0.604206	1e-05	0.0544712	1e-05	0.170708	1e-05	0.0109132
NEK3	0.401715	1e-05	0.145259	1e-05	0.159855	0.080255	0.0389075	1e-05	0.000391873
IL1RAP	0.0216872	1e-05	0.0920405	1e-05	0.0221075	1e-05	0.00540833	1e-05	0.028675
MTMR9	0.0426339	1e-05	0.0721934	1e-05	1e-05	1e-05	0.013625	1e-05	0.0210819
GAMT	1.54912	1e-05	3.12813	0.116305	5.08425	1e-05	0.802098	1e-05	0.038428
FMNL2	0.081518	1e-05	0.24714	0.0376	0.758016	0.0278	0.51802	0.0834	0.00125036
DROSHA	0.0137043	1e-05	0.0127335	1e-05	0.00823375	1e-05	0.00210083	1e-05	0.0166152
WDFY4	0.0170522	1e-05	0.0506949	0.00965	0.0147575	1e-05	0.0192617	0.01245	0.000352427
PLEKHA4	0.033538	1e-05	0.0479467	1e-05	0.0156937	1e-05	0.0224742	1e-05	0.00749943
WNT7B	0.0265631	1e-05	0.117393	1e-05	1e-05	1e-05	1e-05	1e-05	0.000300354
PROM2	0.0945091	1e-05	0.227997	1e-05	0.54962	1e-05	1e-05	1e-05	0.0195283
IGSF8	0.223876	0.0605	0.0766994	1e-05	0.0490087	1e-05	0.151198	1e-05	0.0131465
KDM5C	0.0732405	0.01995	0.0323801	1e-05	0.0308175	0.025355	0.131646	0.0125	0.00166146
CLCN6	0.0040176	1e-05	0.00982122	1e-05	1e-05	1e-05	1e-05	1e-05	0.00768812
SLC25A21	0.0726571	1e-05	0.032688	1e-05	0.0181338	1e-05	0.0159317	1e-05	0.049771
RBM38	0.149799	1e-05	0.0753384	1e-05	0.843431	1e-05	1e-05	1e-05	0.0304643
IFIH1	0.0135058	1e-05	0.0329441	1e-05	0.0106438	1e-05	0.00515917	1e-05	0.0447869
RILPL1	0.110309	1e-05	0.292499	0.061	0.10407	1e-05	0.0607067	1e-05	0.03506
RAB3IL1	0.00526062	1e-05	0.0372937	1e-05	0.0155713	1e-05	0.0238925	1e-05	0.0435852
ZNF512B	0.0113961	1e-05	0.021182	1e-05	1e-05	1e-05	1e-05	1e-05	0.0413259
STX1A	0.0273244	1e-05	0.0494012	1e-05	1e-05	1e-05	1e-05	1e-05	0.0381379
IFI44	0.115683	1e-05	0.220349	1e-05	0.0731337	1e-05	0.113883	1e-05	0.033529
COL8A1	0.0837798	1e-05	0.194941	1e-05	0.0108462	1e-05	0.0461167	1e-05	0.00303347
IFI44L	0.121846	1e-05	0.60201	1e-05	0.0112087	1e-05	0.0422908	1e-05	0.0196261
SPRY2	0.0526146	1e-05	0.0224472	1e-05	1e-05	1e-05	0.0354425	1e-05	0.000797707
NAT8L	0.0331223	1e-05	0.0240111	1e-05	1e-05	1e-05	0.0378917	1e-05	0.0170655
TRAF4	0.0116831	1e-05	0.0115667	1e-05	1e-05	1e-05	1e-05	1e-05	0.0267336
ZNF471	0.000797292	1e-05	1e-05	1e-05	0.00068375	1e-05	1e-05	1e-05	0.0472234
MARVELD3	0.160153	1e-05	0.071149	1e-05	0.059845	1e-05	0.0539083	1e-05	0.0238945
ELAC1	0.0318466	1e-05	0.0215984	1e-05	1e-05	1e-05	0.019425	1e-05	0.0493333
CHST5	0.0608069	1e-05	0.0105766	1e-05	0.0402213	1e-05	0.0916225	1e-05	0.00095378
CEP55	0.029936	1e-05	0.000736707	1e-05	0.26152	1e-05	0.0218242	1e-05	0.00331554
PEX16	0.130493	0.02435	0.0895645	1e-05	0.0186325	1e-05	0.0449825	1e-05	0.00955628
RRAGA	0.160295	1e-05	0.282255	1e-05	0.0739962	1e-05	0.115482	1e-05	0.0304158
PFKFB3	0.257819	1e-05	0.0227321	1e-05	0.123467	0.013005	0.0844825	1e-05	0.0293976
LNX1	0.0123572	1e-05	0.00115232	1e-05	1e-05	1e-05	0.00823333	1e-05	0.0145345
ZWINT	0.0079626	1e-05	0.00383744	1e-05	0.0115587	1e-05	0.0206475	1e-05	0.0114034
IRF8	0.0224501	1e-05	0.026522	1e-05	0.031155	0.019755	0.0556875	0.02345	0.00127404
CYP4F12	0.0309484	1e-05	0.00673988	1e-05	0.00345875	1e-05	0.0186333	1e-05	0.0265512
HSD11B1	0.00973354	1e-05	0.123104	1e-05	1e-05	1e-05	1e-05	1e-05	0.00266214
KLHL42	0.307769	1e-05	0.157709	1e-05	0.791406	1e-05	0.327599	1e-05	0.0394192
KLK12	0.506771	1e-05	0.00328427	1e-05	0.202646	1e-05	1e-05	1e-05	0.0456982
HNF4G	0.0890477	1e-05	0.0274785	1e-05	0.0437825	1e-05	0.0436325	1e-05	0.0184554
MTRF1L	0.111949	1e-05	0.0320318	1e-05	0.0505312	1e-05	0.0122417	1e-05	0.0111744
DCUN1D5	0.242552	1e-05	0.0885229	1e-05	0.102081	1e-05	0.0048425	1e-05	0.00547803
WNK2	0.0345451	1e-05	0.0124757	1e-05	0.0057575	1e-05	0.0172058	1e-05	0.000325859
VDR	0.0122826	1e-05	0.0294428	1e-05	1e-05	1e-05	0.0382742	1e-05	0.000605471
LIAS	0.13845	1e-05	0.0394424	1e-05	1e-05	1e-05	0.0182758	1e-05	0.00961184
PRC1	0.00875854	1e-05	0.00858061	1e-05	0.106258	1e-05	0.0007925	1e-05	0.0104205
PRAP1	0.112977	1e-05	0.00634634	1e-05	0.0891325	1e-05	0.0189258	1e-05	0.00630123
ATP6	1.99158	0.50385	2.015	1e-05	2.49355	1e-05	0.368598	1e-05	0.0160152
CCND2	0.0275891	1e-05	0.0121074	1e-05	1e-05	1e-05	0.102142	1e-05	0.0262358
RASSF3	0.0117053	1e-05	0.012417	1e-05	0.170717	0.033905	1e-05	1e-05	2.10638e-06
MLH3	0.000318021	1e-05	0.000225488	1e-05	0.001295	1e-05	0.000509167	1e-05	0.043154
WNK4	0.0116839	1e-05	0.000415976	1e-05	1e-05	1e-05	0.00927583	1e-05	0.0423732
BRPF1	0.0244731	1e-05	0.0280932	1e-05	0.0193175	0.011355	1e-05	1e-05	0.0154669
KIRREL3	0.0014276	1e-05	1e-05	1e-05	1e-05	1e-05	0.0238333	1e-05	0.000179056
DCBLD2	1e-05	1e-05	0.0135418	1e-05	0.0360963	1e-05	1e-05	1e-05	0.00552361
CD163L1	0.0453865	1e-05	0.0303866	1e-05	0.013195	1e-05	0.004575	1e-05	0.0445866
RGN	0.596346	1e-05	0.300713	1e-05	1e-05	1e-05	0.00167583	1e-05	0.0362854
ABCC10	0.0336261	1e-05	0.0168343	1e-05	0.0155338	1e-05	0.0135992	1e-05	0.00921116
IMMP2L	0.0163168	1e-05	0.0064122	1e-05	0.0771575	1e-05	0.0270925	1e-05	0.0414736
ACVRL1	0.00310135	1e-05	1e-05	1e-05	0.0625062	1e-05	0.0138175	1e-05	6.44465e-07
MBD1	0.0109322	1e-05	0.00808134	1e-05	0.0137075	1e-05	0.04169	1e-05	0.0083782
CD27	0.000641146	1e-05	0.013023	1e-05	1e-05	1e-05	0.0207158	1e-05	0.000509002
KCNN2	0.0115182	1e-05	1e-05	1e-05	0.0255837	1e-05	1e-05	1e-05	0.0099794
MAP3K5	0.0193601	1e-05	0.0763311	1e-05	1e-05	1e-05	0.00235917	1e-05	0.0275837
TRAM2	0.00189938	1e-05	0.0125979	1e-05	1e-05	1e-05	0.0136083	1e-05	0.0414191
FADS3	1e-05	1e-05	1e-05	1e-05	1e-05	1e-05	0.00298417	1e-05	0.00143559
P2RX6	1e-05	1e-05	1e-05	1e-05	1e-05	1e-05	0.00320083	1e-05	0.00143559
GPR128	0.00316687	1e-05	0.000955	1e-05	0.0526838	1e-05	0.0117658	1e-05	0.00234524
TTC18	1e-05	1e-05	1e-05	1e-05	0.00428375	1e-05	0.00393417	1e-05	0.000318646
ZNF496	1e-05	1e-05	1e-05	1e-05	1e-05	1e-05	0.0123592	1e-05	0.00143559
PIK3R6	0.00894417	1e-05	0.000237927	1e-05	1e-05	1e-05	0.0159817	1e-05	3.73037e-07
HMGB4	0.0066451	1e-05	0.00402329	1e-05	0.0604825	1e-05	0.0144342	1e-05	0.00481398
RAB11FIP3	0.0335061	1e-05	0.00212927	1e-05	0.03137	1e-05	0.0205917	1e-05	0.00725822
KCNF1	1e-05	1e-05	1e-05	1e-05	1e-05	1e-05	0.0796425	1e-05	0.00143559
TPSG1	1e-05	1e-05	1e-05	1e-05	1e-05	1e-05	0.0527675	1e-05	0.00143559
ZFP36	0.0354868	1e-05	0.144439	1e-05	0.133967	0.087905	0.0523658	1e-05	0.0364878
IL31RA	1e-05	1e-05	1e-05	1e-05	1e-05	1e-05	0.0298833	1e-05	7.87604e-07
BCL2L2	1e-05	1e-05	1e-05	1e-05	1e-05	1e-05	0.0267592	1e-05	0.00143559
GAL3ST4	0.00360531	1e-05	0.022141	1e-05	1e-05	1e-05	0.0249342	1e-05	0.0206878
MSANTD3	1e-05	1e-05	1e-05	1e-05	1e-05	1e-05	0.0176342	1e-05	0.00143559
ANK2	0.108741	1e-05	0.163621	0.01805	0.0141213	1e-05	0.0185333	1e-05	0.00780523
DCLK1	0.0492182	1e-05	0.1456	0.02225	0.0569438	1e-05	0.0431083	1e-05	0.000227262
MYRF	0.000586771	1e-05	0.0141689	1e-05	0.00843375	1e-05	0.0008925	1e-05	0.0020536
RECK	0.0126926	1e-05	0.0408963	1e-05	0.00100875	1e-05	0.0128825	1e-05	0.0051749
CD300LG	1e-05	1e-05	1e-05	1e-05	1e-05	1e-05	0.0227592	1e-05	0.00143559
CDCA8	0.0397137	1e-05	0.0106976	1e-05	0.03242	1e-05	0.0233667	1e-05	0.0262801
LOC100507161	1e-05	1e-05	1e-05	1e-05	1e-05	1e-05	0.0396342	1e-05	0.00143559
CAMKV	1e-05	1e-05	1e-05	1e-05	1e-05	1e-05	0.00222583	1e-05	0.00143559
PAPPA	0.0176667	1e-05	0.0536029	1e-05	1e-05	1e-05	0.0284167	1e-05	0.0146816
OFD1	0.00150125	1e-05	0.00271305	1e-05	1e-05	1e-05	0.0683492	1e-05	0.0289568
SATL1	1e-05	1e-05	1e-05	1e-05	1e-05	1e-05	0.00665083	1e-05	0.00143559
FBXO18	0.00506104	1e-05	1e-05	1e-05	1e-05	1e-05	0.00255	1e-05	0.010341
KRT26	1e-05	1e-05	1e-05	1e-05	1e-05	1e-05	0.00403417	1e-05	0.00143559
SAT2	0.0705133	1e-05	0.065119	1e-05	0.00354625	1e-05	0.304315	1e-05	0.0353798
PACSIN1	1e-05	1e-05	1e-05	1e-05	1e-05	1e-05	0.0154842	1e-05	0.00143559
CELSR1	0.0027451	1e-05	0.0113889	1e-05	0.00122125	1e-05	0.000584167	1e-05	0.0282295
FYN	0.187758	1e-05	0.271434	0.02785	1e-05	1e-05	0.0478833	1e-05	0.00998324
ARMCX1	0.10968	1e-05	0.245247	1e-05	1e-05	1e-05	0.0499425	1e-05	0.00383763
ZNF557	1e-05	1e-05	1e-05	1e-05	1e-05	1e-05	0.0026175	1e-05	0.00143559
CHAF1B	0.0100948	1e-05	0.00167427	1e-05	0.0271713	1e-05	0.0143658	1e-05	0.0402803
INHBC	0.0143295	1e-05	0.0757933	1e-05	1e-05	1e-05	0.0400917	1e-05	0.00217693
AIM1L	0.0239945	1e-05	0.0475228	1e-05	0.0319687	1e-05	0.00662417	1e-05	0.0187321
CUBN	1e-05	1e-05	1e-05	1e-05	1e-05	1e-05	0.0006675	1e-05	0.00143559
GALNT8	0.00987677	1e-05	1e-05	1e-05	1e-05	1e-05	0.0038175	1e-05	0.0325661
SENP1	0.00217323	1e-05	1e-05	1e-05	0.00478375	1e-05	0.00868333	1e-05	0.00567758
CHD7	0.00683323	1e-05	0.0057489	1e-05	0.00098375	1e-05	0.0019575	1e-05	0.0119238
RGPD4	0.000417188	1e-05	1e-05	1e-05	0.00674625	1e-05	0.0544842	1e-05	0.00867204
ERCC5	0.000158854	1e-05	1e-05	1e-05	0.0123337	1e-05	0.0175992	1e-05	9.0602e-07
SKA2	1e-05	1e-05	1e-05	1e-05	1e-05	1e-05	0.0484342	1e-05	0.00143559
KIF4A	0.0203479	1e-05	0.000617195	1e-05	1e-05	1e-05	0.0196417	1e-05	0.00344401
PRKCI	0.234727	0.1195	0.408555	0.203526	0.379521	0.403621	0.190671	0.11125	0.0306695
SDC3	1e-05	1e-05	1e-05	1e-05	1e-05	1e-05	0.00867583	1e-05	0.00143559
NEK6	0.0129534	1e-05	0.000897683	1e-05	0.0296825	1e-05	0.0314083	1e-05	0.00128144
WIZ	0.00754146	1e-05	0.00333915	1e-05	0.03922	1e-05	1e-05	1e-05	0.0140363
GRIN2D	1e-05	1e-05	1e-05	1e-05	1e-05	1e-05	0.00712583	1e-05	0.00143559
UTP14C	1e-05	1e-05	1e-05	1e-05	1e-05	1e-05	0.0139842	1e-05	0.00143559
CNDP1	0.0303589	1e-05	0.00436463	1e-05	0.00872125	1e-05	0.126557	1e-05	0.0229839
NR2F2	0.0620195	1e-05	0.175991	0.0118	0.0346837	1e-05	0.0223492	1e-05	0.00288078
GSG2	0.00304615	1e-05	0.0028989	1e-05	1e-05	1e-05	0.00255833	1e-05	0.0398997
SCNN1D	1e-05	1e-05	1e-05	1e-05	1e-05	1e-05	0.00260917	1e-05	0.00143559
FRA10AC1	0.00309938	1e-05	0.00133061	1e-05	1e-05	1e-05	0.00620833	1e-05	0.0170655
ZNF280C	0.0019326	1e-05	1e-05	1e-05	1e-05	1e-05	0.00190833	1e-05	0.00799375
SGK1	0.000547396	1e-05	1e-05	1e-05	0.0196713	1e-05	1e-05	1e-05	0.00897096
CINP	0.00858344	1e-05	0.276511	1e-05	0.14467	1e-05	0.501642	1e-05	0.000714351
FAXC	1e-05	1e-05	1e-05	1e-05	1e-05	1e-05	0.00388417	1e-05	0.00143559
XAF1	1e-05	1e-05	0.00662573	1e-05	1e-05	1e-05	0.0427583	1e-05	0.000186807
KSR2	1e-05	1e-05	0.000517195	1e-05	0.00640875	1e-05	1e-05	1e-05	0.00827196
ESF1	0.0310319	1e-05	0.0227289	1e-05	0.00882125	1e-05	1e-05	1e-05	0.0186076
TSPYL1	0.197238	0.0248	0.13404	1e-05	0.0187825	1e-05	0.0239342	1e-05	0.00522739
CAMTA2	1e-05	1e-05	9.64634e-05	1e-05	0.03982	1e-05	1e-05	1e-05	6.86749e-07
SLC39A6	1e-05	1e-05	1e-05	1e-05	0.0168212	1e-05	1e-05	1e-05	2.81692e-05
PROX1	0.105998	1e-05	0.030362	1e-05	0.169057	1e-05	1e-05	1e-05	0.0113357
TEKT4	0.00193698	1e-05	1e-05	1e-05	0.00589625	1e-05	1e-05	1e-05	0.0099794
PATL2	0.0013474	1e-05	1e-05	1e-05	0.00089625	1e-05	1e-05	1e-05	0.0099794
TRPM8	1e-05	1e-05	1e-05	1e-05	0.00685875	1e-05	1e-05	1e-05	2.81692e-05
ABHD17A	0.00288802	1e-05	0.00374378	1e-05	0.119795	1e-05	0.204084	1e-05	0.00324244
KLK3	1e-05	1e-05	0.0209159	1e-05	0.0390213	1e-05	1e-05	1e-05	0.0380633
SLC9A4	1e-05	1e-05	1e-05	1e-05	0.0534963	1e-05	1e-05	1e-05	2.81692e-05
CCNB3	0.0286755	1e-05	1e-05	1e-05	0.00425875	1e-05	1e-05	1e-05	0.0099794
MAGI2	1e-05	1e-05	1e-05	1e-05	0.00938375	1e-05	0.00685083	1e-05	0.000318646
OSTM1	0.00272948	1e-05	1e-05	1e-05	1e-05	1e-05	0.012025	1e-05	0.00722496
LCA5	0.000184896	1e-05	1e-05	1e-05	0.0120337	1e-05	0.0198342	1e-05	0.00867204
PPP1R42	1e-05	1e-05	0.000691585	1e-05	0.00510875	1e-05	1e-05	1e-05	0.00918765
SPRED1	0.00276927	1e-05	1e-05	1e-05	0.00754625	1e-05	1e-05	1e-05	0.0099794
LYPD8	0.00638063	1e-05	1e-05	1e-05	0.0238837	1e-05	1e-05	1e-05	0.0472234
METTL25	1e-05	1e-05	1e-05	1e-05	0.00597125	1e-05	1e-05	1e-05	2.81692e-05
DUSP16	0.00524323	1e-05	1e-05	1e-05	0.00408375	1e-05	1e-05	1e-05	0.0099794
TM6SF1	1e-05	1e-05	0.0118538	1e-05	0.0249587	1e-05	1e-05	1e-05	0.00918765
ABHD8	1e-05	1e-05	1e-05	1e-05	0.121209	1e-05	1e-05	1e-05	2.81692e-05
TMC3	0.000353646	1e-05	7.08537e-05	1e-05	1e-05	1e-05	0.0177917	1e-05	0.00271487
ADRA2A	0.0332226	1e-05	0.00165744	1e-05	0.103733	1e-05	1e-05	1e-05	0.0111986
CPNE8	0.306269	1e-05	0.491135	1e-05	1e-05	1e-05	0.259383	1e-05	0.025989
STS	0.0277681	1e-05	0.0617913	1e-05	0.00523375	1e-05	1e-05	1e-05	0.0164096
COL6A6	0.00220844	1e-05	0.0208383	1e-05	1e-05	1e-05	1e-05	1e-05	0.00198154
GSTM5	0.0945682	1e-05	0.182673	1e-05	1e-05	1e-05	1e-05	1e-05	0.0029184
SLC1A3	0.00971302	1e-05	0.0298394	1e-05	1e-05	1e-05	0.0138925	1e-05	0.0332215
FPR1	0.00158375	1e-05	0.00863805	1e-05	1e-05	1e-05	1e-05	1e-05	0.0257583
SCEL	0.00637104	1e-05	0.0906302	1e-05	0.0233213	1e-05	1e-05	1e-05	0.0172777
RAB11FIP2	0.00448375	1e-05	0.074651	1e-05	1e-05	1e-05	1e-05	1e-05	0.00148809
FRAS1	0.0029474	1e-05	0.0197512	1e-05	1e-05	1e-05	1e-05	1e-05	0.00430269
C1QA	0.0155065	1e-05	0.388364	1e-05	0.331521	1e-05	0.370157	1e-05	0.0115431
AFAP1L2	0.0235411	1e-05	0.0720877	1e-05	0.0447087	1e-05	0.0125342	1e-05	0.0122583
AOX1	0.0454912	1e-05	0.0647605	1e-05	0.00419625	1e-05	0.004875	1e-05	0.00414442
INA	0.975733	1e-05	2.76945	1e-05	1e-05	1e-05	1e-05	1e-05	0.00667044
MXRA8	0.0217057	1e-05	0.321247	1e-05	0.0341588	1e-05	0.0291592	1e-05	0.000357573
KRT4	0.406162	1e-05	2.66739	1e-05	4.97663	1e-05	1e-05	1e-05	0.0126836
HMCN2	0.0109336	1e-05	0.0101899	1e-05	0.00113375	1e-05	0.000809167	1e-05	0.0393364
PALM3	0.0627034	1e-05	0.247739	1e-05	1e-05	1e-05	1e-05	1e-05	0.0159282
NEGR1	0.150328	1e-05	0.185492	1e-05	1e-05	1e-05	0.00725083	1e-05	0.0107213
SRPX	0.0688081	1e-05	0.736255	1e-05	0.0349587	1e-05	0.0239908	1e-05	0.0222714
MAPT	0.0570241	1e-05	0.056679	1e-05	1e-05	1e-05	0.0066675	1e-05	0.0464032
AKT3	0.0372511	1e-05	0.0973494	1e-05	1e-05	1e-05	1e-05	1e-05	0.00446268
EPHA3	1e-05	1e-05	0.0160468	1e-05	1e-05	1e-05	1e-05	1e-05	0.00837749
IFNAR1	1e-05	1e-05	0.0278909	1e-05	1e-05	1e-05	0.0194917	1e-05	0.00792914
EEPD1	0.0922359	1e-05	0.0540535	1e-05	0.00578375	1e-05	0.00693417	1e-05	0.00903317
PDP2	0.0211156	1e-05	0.00102561	1e-05	0.0112213	1e-05	1e-05	1e-05	0.00759462
CD34	0.528646	1e-05	0.713436	1e-05	1e-05	1e-05	0.0530342	1e-05	0.0284113
DVL2	0.061768	1e-05	0.0524039	1e-05	1e-05	1e-05	1e-05	1e-05	0.0256748
NTM	0.136295	1e-05	0.295905	1e-05	1e-05	1e-05	0.0455425	1e-05	0.027446
LRIG1	0.00815625	1e-05	0.00105463	1e-05	1e-05	1e-05	1e-05	1e-05	0.0226122
CCDC40	0.00493479	1e-05	1e-05	1e-05	1e-05	1e-05	0.0342583	1e-05	0.00200919
BCL11A	1e-05	1e-05	1e-05	1e-05	1e-05	1e-05	0.00835917	1e-05	0.00143559
ANKRD26	1e-05	1e-05	1e-05	1e-05	1e-05	1e-05	0.00325917	1e-05	0.00143559
CRYBB2	1e-05	1e-05	1e-05	1e-05	1e-05	1e-05	0.00670917	1e-05	0.00143559
SERINC5	0.0482744	1e-05	1e-05	1e-05	0.0308588	1e-05	0.0105925	1e-05	0.0391878
BMF	1e-05	1e-05	1e-05	1e-05	1e-05	1e-05	0.0268758	1e-05	0.00143559
GREB1	1e-05	1e-05	1e-05	1e-05	1e-05	1e-05	0.797068	1e-05	0.00143559
KLB	0.00205656	1e-05	1e-05	1e-05	1e-05	1e-05	0.0413583	1e-05	0.00651993
XRCC6BP1	0.0135096	1e-05	0.000946463	1e-05	1e-05	1e-05	0.0923	1e-05	0.0464724
PIF1	1e-05	1e-05	1e-05	1e-05	1e-05	1e-05	0.0017175	1e-05	0.00143559
OR52N5	1e-05	1e-05	1e-05	1e-05	1e-05	1e-05	0.00747583	1e-05	0.00143559
LRRIQ1	0.00039625	1e-05	1e-05	1e-05	0.00514625	1e-05	0.0022425	1e-05	0.0346069
NCOA4	0.00154427	1e-05	1e-05	1e-05	0.0111462	1e-05	1e-05	1e-05	0.0099794
GRIN3A	1e-05	1e-05	1e-05	1e-05	1e-05	1e-05	0.000809167	1e-05	0.00143559
CYP26B1	1e-05	1e-05	1e-05	1e-05	1e-05	1e-05	0.0456925	1e-05	0.00143559
IRAK3	0.0119066	1e-05	0.0347415	1e-05	1e-05	1e-05	0.0184425	1e-05	0.0410836
CNOT4	0.149993	1e-05	0.0702276	1e-05	1e-05	1e-05	0.0086675	1e-05	0.0357254
MSX2	0.0574599	1e-05	1e-05	1e-05	1e-05	1e-05	1e-05	1e-05	0.00642541
ST3GAL5	0.816129	1e-05	0.347582	1e-05	1.11627	1e-05	1e-05	1e-05	0.00140786
AHDC1	0.0011124	1e-05	0.00558232	1e-05	1e-05	1e-05	0.000884167	1e-05	0.0219329
KIFC3	1e-05	1e-05	1e-05	1e-05	0.312234	1e-05	1e-05	1e-05	2.81692e-05
WDR54	0.0278153	1e-05	0.0541065	1e-05	1e-05	1e-05	0.0178508	1e-05	0.041521
MOXD1	0.0464248	1e-05	0.201425	1e-05	1e-05	1e-05	0.04215	1e-05	0.00584632
AXL	0.00203167	1e-05	0.188594	1e-05	1e-05	1e-05	1e-05	1e-05	0.00315911
TH	1e-05	1e-05	0.00540683	1e-05	1e-05	1e-05	1e-05	1e-05	0.0334637
PLAT	0.0709965	1e-05	0.257194	1e-05	0.739446	1e-05	1e-05	1e-05	0.00483978
SLIT2	0.00998302	1e-05	0.0929394	1e-05	1e-05	1e-05	0.0022925	1e-05	0.0244224
TFPT	1e-05	1e-05	1e-05	1e-05	0.0167213	1e-05	1e-05	1e-05	2.81692e-05
FMO1	0.167393	1e-05	0.292458	1e-05	1e-05	1e-05	1e-05	1e-05	0.0182546
COLEC11	0.00268479	1e-05	0.128936	1e-05	1e-05	1e-05	1e-05	1e-05	0.000598948
GAS7	0.0290133	1e-05	0.155739	1e-05	1e-05	1e-05	1e-05	1e-05	0.0476699
CCL19	1e-05	1e-05	0.181008	1e-05	1e-05	1e-05	1e-05	1e-05	0.00837749
ASPA	0.03255	1e-05	0.10449	1e-05	1e-05	1e-05	1e-05	1e-05	0.024447
IGFBP1	1e-05	1e-05	0.0141656	1e-05	0.0336212	1e-05	1e-05	1e-05	0.0495634
TIMP2	1e-05	1e-05	1e-05	1e-05	0.00910875	1e-05	1e-05	1e-05	2.81692e-05
OMD	1e-05	1e-05	0.0736846	1e-05	1e-05	1e-05	1e-05	1e-05	0.00837749
PPFIA3	0.00591375	1e-05	0.000443902	1e-05	0.0042325	1e-05	1e-05	1e-05	0.0206582
SSC5D	0.0042499	1e-05	0.0157104	1e-05	1e-05	1e-05	0.00385917	1e-05	0.0348506
LIPG	0.0663939	1e-05	0.0521424	1e-05	1e-05	1e-05	0.391232	1e-05	0.0340055
OR6C75	1e-05	1e-05	1e-05	1e-05	1e-05	1e-05	0.0114092	1e-05	0.00143559
KCNG1	1e-05	1e-05	1e-05	1e-05	1e-05	1e-05	0.0585092	1e-05	0.00143559
MPP4	1e-05	1e-05	1e-05	1e-05	1e-05	1e-05	0.00160917	1e-05	0.00143559
MLLT10	1e-05	1e-05	1e-05	1e-05	0.00850875	1e-05	1e-05	1e-05	2.81692e-05
FAM179A	1e-05	1e-05	1e-05	1e-05	0.00198375	1e-05	1e-05	1e-05	2.81692e-05
EPHB1	0.00111302	1e-05	1e-05	1e-05	0.0276212	1e-05	1e-05	1e-05	0.00897096
FAM161A	0.000809896	1e-05	1e-05	1e-05	0.00660875	1e-05	1e-05	1e-05	0.0099794
SPPL2A	1e-05	1e-05	0.00190744	1e-05	0.286784	1e-05	1e-05	1e-05	0.00827196
NBR1	1e-05	1e-05	0.00528793	1e-05	0.00539625	1e-05	1e-05	1e-05	0.00918765
FNIP1	0.000603646	1e-05	1e-05	1e-05	0.00457125	1e-05	1e-05	1e-05	0.0099794
RAX	1e-05	1e-05	1e-05	1e-05	0.00205875	1e-05	1e-05	1e-05	2.81692e-05
[truncated: 147 more rows]

## Sheet: Supplenebtary Table 3d
Supplenebtary Table 3d. Correlation between the GSVA scores of pathways and PCNA Copy number
Pathways	R	p_value
KEGG_RNA_DEGRADATION	0.203868	0.0190441
KEGG_DNA_REPLICATION	0.199982	0.0215026
KEGG_CELL_CYCLE	0.19963	0.0217385
KEGG_NUCLEOTIDE_EXCISION_REPAIR	0.196512	0.0239241
KEGG_PYRIMIDINE_METABOLISM	0.189672	0.0293875
KEGG_PURINE_METABOLISM	0.184345	0.0343454
KEGG_RNA_POLYMERASE	0.183079	0.0356226
KEGG_UBIQUITIN_MEDIATED_PROTEOLYSIS	0.1818	0.0369536
KEGG_PEROXISOME	0.180559	0.0382851
KEGG_SPLICEOSOME	0.177811	0.041376
KEGG_STEROID_HORMONE_BIOSYNTHESIS	0.171551	0.0492034

## Sheet: Supplenebtary Table 3e
Supplenebtary Table 3e. Correlation between the GSVA scores of pathways and ANO1 Copy number
Pathways	R	p_value
REACTOME_TIGHT_JUNCTION_INTERACTIONS	0.241031	0.0053683
REACTOME_NRIF_SIGNALS_CELL_DEATH_FROM_THE_NUCLEUS	0.241294	0.00531653
REACTOME_NONCANONICAL_ACTIVATION_OF_NOTCH3	0.240323	0.00550924
REACTOME_HYALURONAN_METABOLISM	0.234826	0.0067224
REACTOME_HYALURONAN_UPTAKE_AND_DEGRADATION	0.233162	0.0071336
REACTOME_SURFACTANT_METABOLISM	0.219141	0.0115846
REACTOME_ERYTHROCYTES_TAKE_UP_OXYGEN_AND_RELEASE_CARBON_DIOXIDE	0.210607	0.0153539
REACTOME_ADENYLATE_CYCLASE_INHIBITORY_PATHWAY	0.207817	0.0167981
REACTOME_REGULATED_PROTEOLYSIS_OF_P75NTR	0.207788	0.0168139
REACTOME_SYNAPTIC_ADHESION_LIKE_MOLECULES	0.203566	0.0192257
REACTOME_IKBA_VARIANT_LEADS_TO_EDA_ID	0.202854	0.0196607
REACTOME_RECEPTOR_TYPE_TYROSINE_PROTEIN_PHOSPHATASES	0.199258	0.0219898
REACTOME_SIGNALING_BY_NOTCH3	0.197827	0.0229802
REACTOME_SIGNALING_BY_NOTCH2	0.194654	0.025314
REACTOME_KINESINS	0.191846	0.027546
REACTOME_DISEASES_ASSOCIATED_WITH_SURFACTANT_METABOLISM	0.187842	0.0310173
REACTOME_SIGNALING_BY_NOTCH1	0.187425	0.0313995
REACTOME_METABOLISM_OF_NITRIC_OXIDE_NOS3_ACTIVATION_AND_REGULATION	0.184141	0.034549
REACTOME_NOREPINEPHRINE_NEUROTRANSMITTER_RELEASE_CYCLE	0.18358	0.0351129
REACTOME_REVERSIBLE_HYDRATION_OF_CARBON_DIOXIDE	0.183396	0.035299
REACTOME_NOTCH2_ACTIVATION_AND_TRANSMISSION_OF_SIGNAL_TO_THE_NUCLEUS	0.179472	0.0394832
REACTOME_ERYTHROCYTES_TAKE_UP_CARBON_DIOXIDE_AND_RELEASE_OXYGEN	0.178898	0.040129
REACTOME_SLBP_DEPENDENT_PROCESSING_OF_REPLICATION_DEPENDENT_HISTONE_PRE_MRNAS	0.17853	0.0405477
REACTOME_CELL_CELL_JUNCTION_ORGANIZATION	0.177334	0.0419326
REACTOME_TRP_CHANNELS	0.175442	0.044205
REACTOME_DECTIN_1_MEDIATED_NONCANONICAL_NF_KB_SIGNALING	-0.172286	0.0482238
REACTOME_INTERLEUKIN_1_SIGNALING	-0.172299	0.0482077
REACTOME_APC_C_MEDIATED_DEGRADATION_OF_CELL_CYCLE_PROTEINS	-0.172598	0.0478142
REACTOME_NUCLEOBASE_BIOSYNTHESIS	-0.172663	0.0477293
REACTOME_MRNA_EDITING_C_TO_U_CONVERSION	-0.173022	0.0472612
REACTOME_ERK_MAPK_TARGETS	-0.173284	0.0469224
REACTOME_FCERI_MEDIATED_NF_KB_ACTIVATION	-0.173386	0.0467898
REACTOME_MITOCHONDRIAL_PROTEIN_IMPORT	-0.173822	0.0462325
REACTOME_REGULATION_OF_EXPRESSION_OF_SLITS_AND_ROBOS	-0.174185	0.0457711
REACTOME_TCR_SIGNALING	-0.17469	0.0451362
REACTOME_NEGATIVE_REGULATION_OF_NOTCH4_SIGNALING	-0.174948	0.0448157
REACTOME_TRANSCRIPTIONAL_REGULATION_BY_RUNX3	-0.176286	0.0431788
REACTOME_RUNX1_REGULATES_ESTROGEN_RECEPTOR_MEDIATED_TRANSCRIPTION	-0.176859	0.0424941
REACTOME_HEDGEHOG_LIGAND_BIOGENESIS	-0.176872	0.0424784
REACTOME_APC_C_CDH1_MEDIATED_DEGRADATION_OF_CDC20_AND_OTHER_APC_C_CDH1_TARGETED_PROTEINS_IN_LATE_MITOSIS_EARLY_G1	-0.178426	0.0406666
REACTOME_SIGNALING_BY_WNT	-0.178868	0.0401633
REACTOME_HOST_INTERACTIONS_OF_HIV_FACTORS	-0.17896	0.0400591
REACTOME_APOPTOTIC_FACTOR_MEDIATED_RESPONSE	-0.179274	0.0397051
REACTOME_FOLDING_OF_ACTIN_BY_CCT_TRIC	-0.179288	0.0396894
REACTOME_SCF_SKP2_MEDIATED_DEGRADATION_OF_P27_P21	-0.179821	0.0390952
REACTOME_AUF1_HNRNP_D0_BINDS_AND_DESTABILIZES_MRNA	-0.180241	0.038632
REACTOME_ABC_FAMILY_PROTEINS_MEDIATED_TRANSPORT	-0.180634	0.0382028
REACTOME_SIGNALING_BY_ROBO_RECEPTORS	-0.180789	0.0380352
REACTOME_ABC_TRANSPORTER_DISORDERS	-0.180828	0.0379928
REACTOME_CROSS_PRESENTATION_OF_SOLUBLE_EXOGENOUS_ANTIGENS_ENDOSOMES_	-0.180888	0.0379277
REACTOME_TRANSCRIPTIONAL_REGULATION_BY_RUNX1	-0.181865	0.0368854
REACTOME_DEGRADATION_OF_AXIN	-0.182575	0.0361425
REACTOME_EPH_EPHRIN_SIGNALING	-0.18319	0.035509
REACTOME_REGULATION_OF_RUNX3_EXPRESSION_AND_ACTIVITY	-0.184272	0.034418
REACTOME_TNFR2_NON_CANONICAL_NF_KB_PATHWAY	-0.184557	0.0341355
REACTOME_METABOLISM_OF_NUCLEOTIDES	-0.184566	0.0341272
REACTOME_CYCLIN_A_CDK2_ASSOCIATED_EVENTS_AT_S_PHASE_ENTRY	-0.186318	0.0324324
REACTOME_PP2A_MEDIATED_DEPHOSPHORYLATION_OF_KEY_METABOLIC_FACTORS	-0.186327	0.0324243
REACTOME_NEGATIVE_FEEDBACK_REGULATION_OF_MAPK_PATHWAY	-0.187113	0.0316876
REACTOME_DEFECTIVE_CFTR_CAUSES_CYSTIC_FIBROSIS	-0.187728	0.0311216
REACTOME_SYNTHESIS_OF_PIPS_AT_THE_PLASMA_MEMBRANE	-0.188573	0.030357
REACTOME_ASYMMETRIC_LOCALIZATION_OF_PCP_PROTEINS	-0.18974	0.0293285
REACTOME_CHREBP_ACTIVATES_METABOLIC_GENE_EXPRESSION	-0.19006	0.0290509
REACTOME_WNT5A_DEPENDENT_INTERNALIZATION_OF_FZD4	-0.190237	0.0288987
REACTOME_NEDDYLATION	-0.191221	0.0280652
REACTOME_METABOLISM_OF_POLYAMINES	-0.191276	0.0280195
REACTOME_ALPHA_LINOLENIC_OMEGA3_AND_LINOLEIC_OMEGA6_ACID_METABOLISM	-0.191556	0.0277857
REACTOME_REGULATION_OF_CHOLESTEROL_BIOSYNTHESIS_BY_SREBP_SREBF_	-0.19156	0.0277825
REACTOME_INHIBITION_OF_REPLICATION_INITIATION_OF_DAMAGED_DNA_BY_RB1_E2F1	-0.192014	0.0274079
REACTOME_REGULATION_OF_RAS_BY_GAPS	-0.192467	0.0270386
REACTOME_TYSND1_CLEAVES_PEROXISOMAL_PROTEINS	-0.193398	0.0262931
REACTOME_DEGRADATION_OF_BETA_CATENIN_BY_THE_DESTRUCTION_COMPLEX	-0.193645	0.0260975
REACTOME_DEGRADATION_OF_DVL	-0.193654	0.0260911
REACTOME_ACYL_CHAIN_REMODELLING_OF_PS	-0.195134	0.0249491
REACTOME_FLT3_SIGNALING	-0.19529	0.0248306
REACTOME_G1_S_DNA_DAMAGE_CHECKPOINTS	-0.195717	0.0245106
REACTOME_MITOTIC_G2_G2_M_PHASES	-0.197676	0.0230871
REACTOME_SYNTHESIS_OF_IP3_AND_IP4_IN_THE_CYTOSOL	-0.198859	0.0222624
REACTOME_DEGRADATION_OF_GLI1_BY_THE_PROTEASOME	-0.201678	0.0203978
REACTOME_ASSOCIATION_OF_TRIC_CCT_WITH_TARGET_PROTEINS_DURING_BIOSYNTHESIS	-0.202716	0.0197461
REACTOME_METABOLISM_OF_WATER_SOLUBLE_VITAMINS_AND_COFACTORS	-0.203386	0.0193351
REACTOME_CLASS_I_MHC_MEDIATED_ANTIGEN_PROCESSING_PRESENTATION	-0.204637	0.0185877
REACTOME_STABILIZATION_OF_P53	-0.205033	0.018356
REACTOME_WNT5A_DEPENDENT_INTERNALIZATION_OF_FZD2_FZD5_AND_ROR2	-0.206393	0.0175803
REACTOME_TCF_DEPENDENT_SIGNALING_IN_RESPONSE_TO_WNT	-0.208798	0.0162773
REACTOME_PCP_CE_PATHWAY	-0.208991	0.0161765
REACTOME_HEDGEHOG_ON_STATE	-0.210884	0.0152163
REACTOME_REGULATION_OF_PTEN_LOCALIZATION	-0.211559	0.0148858
REACTOME_RETROGRADE_NEUROTROPHIN_SIGNALLING	-0.212382	0.014492
REACTOME_PI5P_REGULATES_TP53_ACETYLATION	-0.21465	0.0134521
REACTOME_MAPK6_MAPK4_SIGNALING	-0.214785	0.0133927
REACTOME_RUNX1_REGULATES_TRANSCRIPTION_OF_GENES_INVOLVED_IN_DIFFERENTIATION_OF_HSCS	-0.216253	0.0127576
REACTOME_GAP_JUNCTION_DEGRADATION	-0.217111	0.0123985
REACTOME_REGULATION_OF_INNATE_IMMUNE_RESPONSES_TO_CYTOSOLIC_DNA	-0.219535	0.0114319
REACTOME_MAPK_FAMILY_SIGNALING_CASCADES	-0.219559	0.0114226
REACTOME_REGULATION_OF_GLYCOLYSIS_BY_FRUCTOSE_2_6_BISPHOSPHATE_METABOLISM	-0.219932	0.0112803
REACTOME_ANTIGEN_PROCESSING_UBIQUITINATION_PROTEASOME_DEGRADATION	-0.221215	0.0108014
REACTOME_TRANSCRIPTIONAL_REGULATION_OF_GRANULOPOIESIS	-0.223066	0.0101423
REACTOME_ACYL_CHAIN_REMODELLING_OF_PG	-0.227046	0.00884381
REACTOME_TP53_REGULATES_TRANSCRIPTION_OF_GENES_INVOLVED_IN_G2_CELL_CYCLE_ARREST	-0.234128	0.00689242
REACTOME_ERBB2_REGULATES_CELL_MOTILITY	-0.245201	0.00460065

## Sheet: Supplenebtary Table 3f
Symbol	vector_1	vector_2	vector_3	ANO1_1	ANO1_2	ANO1_3
ADA	0.548706	0.85587	0.196189	9.18015	2.90984	3.06734
TELO2	0.976155	0.788446	0.101853	2.24777	6.5004	8.57017
ADAM9	0.219259	0.218303	0.566907	7.67205	9.27303	5.38869
ARF5	0.680842	0.640553	0.993935	5.22849	6.39211	2.68361
NDUFS6	0.758746	0.79424	0.208338	3.08874	1.67054	6.59774
CRK	0.386121	1.01919	0.232009	9.86748	2.1156	5.17508
PAIP2	0.972441	0.149372	0.857526	3.91254	3.20534	7.70502
EPHA2	1.05832	0.525931	0.569951	6.59029	7.27524	2.65804
SUGP1	0.636856	0.295181	0.33009	1.94976	4.35698	8.78743
PKHD1L1	0.299971	0.722277	0.596287	10.0509	2.57837	9.54664
C2orf69	0.19709	0.261698	0.768042	1.43744	8.99879	9.81812
ARSD	0.0168012	0.895721	0.824632	5.52811	3.7342	5.645
ITGA5	0.695979	0.761588	0.360809	1.72284	9.39294	4.56145
USP24	0.423032	0.0168104	0.886644	4.91954	9.09609	6.15479
GNPTAB	0.899091	0.607705	0.946138	1.75596	9.14117	7.19605
CXCL6	0.198865	0.572119	0.882536	1.25482	4.94194	9.11691
RSF1	0.450535	0.81771	0.7128	4.97379	8.35315	4.82009
PHYHD1	0.919031	0.0309392	0.0938125	7.44073	7.84892	5.73039
JAM3	0.537938	0.402388	0.224058	8.40097	4.84236	1.13699
LIF	0.904718	0.632135	0.815864	5.92107	9.17316	8.58763
CENPO	0.860962	0.273921	0.750899	4.23604	4.31861	2.36755
PCBP1	0.901277	0.712247	0.607279	3.18781	6.19306	6.06937
ALG10	0.900538	0.226819	0.355084	9.7833	3.55795	7.74417
CCDC166	0.449784	0.525089	0.378153	9.61222	4.61826	5.02866
PIEZO1	0.565846	0.548268	0.965889	2.64422	8.65456	8.65754
C10orf88	0.175162	0.626964	0.121144	1.52836	7.91173	4.28621
PTK2	0.274164	0.677002	0.977173	5.97793	6.08647	5.30812
NDUFA2	0.233431	0.151638	0.372138	4.79235	3.36845	5.07184
RPL14	0.196329	0.945539	0.273726	8.97125	6.95709	5.95572
SWAP70	0.432047	0.491388	0.0426479	5.9782	9.62336	4.74619
PALB2	0.346269	0.67904	0.455972	6.71536	6.19135	8.95577
RNF19A	0.665066	0.492303	0.778369	8.45862	7.5511	9.31817
RAP1A	0.612243	0.78799	0.826802	4.12104	9.14448	6.51588
WNK1	0.253443	0.193198	0.976121	5.89084	9.15766	5.06732
PRKCI	0.0200849	0.921528	0.859321	5.52145	7.53352	5.34071
