# Supplementary material for: Integrated proteogenomic characterization of ampullary adenocarcinoma
Source: Cell Discov. 2025 Jan 7;11:2. doi: 10.1038/s41421-024-00742-4 (PMC11704194; doi:10.1038/s41421-024-00742-4)
Supplement: Supplementary file 4 — Supplementary Table S4 [file 41421_2024_742_MOESM4_ESM.xlsx]

## Sheet: Description
Supplenebtary Table 4. Integrated multi-omics features in tumor tissues compared with NATs of the AMPAC.
Sheet	Description
Supplenebtary Table 4a	Information of clusters
Supplenebtary Table 4b	Lists of DEPs in one of the three proteomic subtypes.
Supplenebtary Table 4c	Lists of differential kinase activity in one of the three proteomic clusters.

## Sheet: Supplenebtary Table 4a
Patient No.	Proteomic Cluster
AMPAC001	C-FAM
AMPAC002	C-FAM
AMPAC003	C-FAM
AMPAC004	C-AD
AMPAC005	C-FAM
AMPAC006	C-FAM
AMPAC007	C-FAM
AMPAC008	C-FAM
AMPAC009	C-FAM
AMPAC010	C-FAM
AMPAC011	C-FAM
AMPAC012	C-AD
AMPAC013	C-AD
AMPAC014	C-CC
AMPAC015	C-FAM
AMPAC016	C-FAM
AMPAC017	C-AD
AMPAC018	C-FAM
AMPAC019	C-AD
AMPAC020	C-AD
AMPAC021	C-CC
AMPAC022	C-FAM
AMPAC023	C-FAM
AMPAC024	C-AD
AMPAC025	C-AD
AMPAC026	C-AD
AMPAC027	C-FAM
AMPAC028	C-FAM
AMPAC029	C-CC
AMPAC030	C-CC
AMPAC031	C-CC
AMPAC032	C-CC
AMPAC033	C-CC
AMPAC034	C-CC
AMPAC035	C-AD
AMPAC036	C-AD
AMPAC037	C-CC
AMPAC038	C-CC
AMPAC039	C-FAM
AMPAC040	C-FAM
AMPAC041	C-CC
AMPAC042	C-FAM
AMPAC043	C-AD
AMPAC044	C-AD
AMPAC045	C-AD
AMPAC046	C-AD
AMPAC047	C-FAM
AMPAC048	C-FAM
AMPAC049	C-FAM
AMPAC050	C-FAM
AMPAC051	C-CC
AMPAC052	C-FAM
AMPAC053	C-CC
AMPAC054	C-CC
AMPAC055	C-FAM
AMPAC056	C-CC
AMPAC057	C-AD
AMPAC058	C-CC
AMPAC059	C-CC
AMPAC060	C-AD
AMPAC061	C-AD
AMPAC062	C-CC
AMPAC063	C-CC
AMPAC064	C-AD
AMPAC065	C-CC
AMPAC066	C-AD
AMPAC067	C-AD
AMPAC068	C-AD
AMPAC069	C-AD
AMPAC070	C-CC
AMPAC071	C-AD
AMPAC072	C-FAM
AMPAC073	C-FAM
AMPAC074	C-AD
AMPAC075	C-AD
AMPAC076	C-FAM
AMPAC077	C-CC
AMPAC078	C-AD
AMPAC079	C-AD
AMPAC080	C-FAM
AMPAC081	C-AD
AMPAC082	C-FAM
AMPAC083	C-AD
AMPAC084	C-FAM
AMPAC085	C-AD
AMPAC086	C-CC
AMPAC087	C-AD
AMPAC088	C-AD
AMPAC089	C-AD
AMPAC090	C-FAM
AMPAC091	C-CC
AMPAC092	C-AD
AMPAC093	C-AD
AMPAC094	C-AD
AMPAC095	C-AD
AMPAC096	C-AD
AMPAC097	C-CC
AMPAC098	C-CC
AMPAC099	C-AD
AMPAC100	C-AD
AMPAC101	C-CC
AMPAC102	C-CC
AMPAC103	C-CC
AMPAC104	C-CC
AMPAC105	C-AD
AMPAC106	C-CC
AMPAC107	C-CC
AMPAC108	C-AD
AMPAC109	C-FAM
AMPAC110	C-FAM
AMPAC111	C-CC
AMPAC112	C-CC
AMPAC113	C-CC
AMPAC114	C-AD
AMPAC115	C-FAM
AMPAC116	C-CC
AMPAC117	C-CC
AMPAC118	C-CC
AMPAC119	C-FAM
AMPAC120	C-AD
AMPAC121	C-CC
AMPAC122	C-CC
AMPAC123	C-CC
AMPAC124	C-AD
AMPAC125	C-FAM
AMPAC126	C-CC
AMPAC127	C-CC
AMPAC128	C-CC
AMPAC129	C-AD
AMPAC130	C-CC
AMPAC131	C-AD
AMPAC132	C-CC
AMPAC133	C-FAM
AMPAC134	C-AD
AMPAC135	C-CC
AMPAC136	C-AD
AMPAC137	C-FAM
AMPAC138	C-AD
AMPAC139	C-FAM
AMPAC140	C-AD
AMPAC141	C-CC
AMPAC142	C-AD
AMPAC143	C-CC
AMPAC144	C-FAM
AMPAC145	C-CC
AMPAC146	C-AD
AMPAC147	C-CC
AMPAC148	C-CC
AMPAC149	C-AD
AMPAC150	C-AD
AMPAC151	C-CC
AMPAC152	C-CC
AMPAC153	C-AD
AMPAC154	C-FAM
AMPAC155	C-CC
AMPAC156	C-FAM
AMPAC157	C-AD
AMPAC158	C-CC
AMPAC159	C-CC
AMPAC160	C-AD
AMPAC161	C-AD
AMPAC162	C-AD
AMPAC163	C-CC
AMPAC164	C-CC
AMPAC165	C-CC
AMPAC166	C-CC
AMPAC167	C-CC
AMPAC168	C-AD
AMPAC169	C-CC
AMPAC170	C-FAM
AMPAC171	C-AD
AMPAC172	C-AD
AMPAC173	C-AD
AMPAC174	C-FAM
AMPAC175	C-AD
AMPAC176	C-FAM
AMPAC177	C-CC
AMPAC178	C-CC
AMPAC179	C-AD
AMPAC180	C-FAM
AMPAC181	C-AD
AMPAC182	C-FAM
AMPAC183	C-AD
AMPAC184	C-AD
AMPAC185	C-CC
AMPAC186	C-CC
AMPAC187	C-FAM
AMPAC188	C-AD
AMPAC189	C-AD
AMPAC190	C-FAM
AMPAC191	C-AD
AMPAC192	C-FAM
AMPAC193	C-AD
AMPAC194	C-FAM
AMPAC195	C-AD
AMPAC196	C-AD
AMPAC197	C-AD
AMPAC198	C-AD

## Sheet: Supplenebtary Table 4b
Supplenebtary Table 4b. Lists of DEPs in one of the three proteomic subtypes.
Gene symbol	Mean of C-FAM	Median of C-FAM	Mean of C-AD	Median of C-AD	Mean of C-CC	Median of C-CC	p_value
44621	0.460744	0.0313	0.0708728	1e-05	0.423356	0.1372	3.74614e-06
44625	0.733574	0.6516	0.270624	0.05065	0.28043	0.142	6.46242e-10
44626	0.00896113	1e-05	0.00324013	1e-05	0.00175582	1e-05	0.0356215
44808	0.712491	1e-05	0.790999	1e-05	0.584926	1e-05	0.0295345
44809	0.0378868	1e-05	0.0948531	0.0254	0.0885582	0.0232	0.000920044
44811	24.2049	21.4009	14.4487	9.9897	9.87153	8.5933	6.76765e-10
44813	9.36879	8.4494	6.93544	6.4021	7.2216	6.3859	0.00195835
44814	2.03714	1.6598	1.74359	1.2492	2.19921	1.7178	0.0425982
44815	9.69505	7.7333	8.87908	7.55085	6.037	4.8492	0.000151667
44819	2.89851	2.5804	3.25373	2.16355	4.75724	2.8982	0.0176318
A1BG	13.4454	11.3019	23.7888	14.1864	9.1095	6.4261	8.0888e-05
A1CF	0.968978	0.5379	0.109618	1e-05	0.729231	0.1401	3.49225e-13
A2M	7.94892	6.6012	13.0725	10.8033	7.33314	6.162	2.76189e-05
AACS	0.505887	0.3453	0.266492	0.151	0.815454	0.6066	2.00074e-08
AADAC	2.23265	0.2688	0.249607	1e-05	0.797109	0.0748	3.28847e-06
AAGAB	0.978927	0.2629	0.407422	1e-05	0.537529	0.3365	0.0330127
AAK1	0.0797715	0.0491	0.30606	0.1597	0.444791	0.1738	0.000797978
AAMDC	1.37527	0.9225	0.701688	0.1598	0.519362	0.2632	0.000158591
AAMP	1.19877	1.094	0.877668	0.6053	1.7074	1.2903	0.000441392
AAR2	1.74683	1.1855	0.708201	0.31145	0.878684	0.6808	5.38707e-08
AARS	4.10384	3.6379	2.89629	2.43465	4.58131	3.7019	1.69158e-06
AARS2	0.949304	0.8526	0.610264	0.50725	1.20172	0.825	2.05016e-05
AASDHPPT	0.795472	0.6537	0.482857	0.37955	1.25324	0.9811	3.35928e-07
AATF	0.371726	0.1569	0.157992	0.00885	0.415603	0.129	1.88222e-05
ABAT	5.25774	2.4749	1.54792	0.6353	1.41261	0.6416	6.29034e-09
ABCA12	1e-05	1e-05	0.000772564	1e-05	0.00791209	1e-05	0.0332748
ABCA2	0.00289434	1e-05	0.00550436	1e-05	0.00881343	1e-05	0.0210077
ABCB10	0.27564	0.1239	0.133011	0.0695	0.477268	0.2431	3.30138e-07
ABCB7	0.547878	0.4104	0.247404	0.0932	0.51344	0.4159	7.38089e-08
ABCB8	0.380923	0.1348	0.141922	0.003655	0.303579	0.1393	9.85198e-06
ABCC1	0.766525	0.0431	0.192219	0.08295	0.657436	0.2446	2.486e-06
ABCC10	0.0108915	1e-05	0.0171081	1e-05	0.0445418	1e-05	0.00158519
ABCC3	0.790634	0.427	0.665599	0.35245	1.53924	1.3112	3.77715e-07
ABCD1	0.377086	0.1764	0.101693	0.02675	0.345004	0.1772	4.77383e-07
ABCD3	2.55398	1.9698	1.29938	0.7251	3.40732	2.4131	9.33358e-09
ABCD4	0.645606	0.0699	1.5876	1e-05	0.0668655	0.0118	1.94952e-06
ABCE1	5.18342	4.4682	2.40898	1.8704	3.48483	2.908	5.10077e-09
ABCF1	0.900047	0.6726	1.00578	0.63445	2.01032	1.8526	1.16562e-07
ABCF2	0.480893	0.2825	0.497114	0.33615	1.00076	0.7942	4.63215e-09
ABCF3	0.672445	0.5521	0.52678	0.39865	1.0511	0.9201	1.89445e-12
ABHD10	29.3457	24.7646	12.0197	11.2957	22.4102	18.1301	1.46878e-10
ABHD11	19.4688	12.244	8.84863	6.7006	21.5273	14.4214	8.43914e-07
ABHD12	0.996772	0.8283	0.693471	0.52985	1.03514	0.9833	0.00113441
ABHD13	0.734724	0.0488	0.042135	1e-05	0.478019	0.0292	0.00634114
ABHD14B	43.8247	34.6351	31.0402	25.7609	41.7913	29.7101	0.035906
ABHD16A	0.96484	0.5163	2.46562	0.95875	5.22754	2.6268	1.15838e-16
ABHD17B	2.51701	1.2229	0.455932	0.32495	1.33497	0.6472	4.82818e-09
ABHD2	0.0836521	1e-05	0.0257638	1e-05	0.136349	1e-05	4.45927e-05
ABHD4	0.150314	0.067	0.0510021	1e-05	0.0971621	1e-05	0.00573609
ABHD6	0.553054	0.3536	0.409475	0.04785	0.281116	0.06	0.002313
ABI1	1.26562	0.7753	1.109	0.4411	1.07159	0.8588	0.00042245
ABI2	0.0583008	1e-05	0.363882	0.27505	0.304308	0.2714	1.12921e-09
ABI3BP	0.184935	1e-05	0.458266	0.0984	0.0284537	1e-05	5.41902e-11
ABL1	0.00222849	1e-05	0.0504637	1e-05	0.120125	1e-05	5.18769e-09
ABLIM2	1e-05	1e-05	0.00574923	1e-05	0.23297	1e-05	0.00174796
ABLIM3	0.0337202	1e-05	0.0359005	1e-05	0.0151134	1e-05	0.00319927
ABO	0.748689	0.1295	0.0371937	1e-05	0.147148	1e-05	6.81907e-07
ABR	4.79678	0.1554	0.855961	0.24775	0.659353	0.4869	0.00310913
ABRACL	77.9504	23.7424	46.8875	22.3924	76.1464	43.9598	0.0448987
ABT1	0.0520964	1e-05	0.157746	1e-05	0.615647	0.0296	9.37326e-09
ABTB2	0.0390758	1e-05	0.0112958	1e-05	0.0415342	1e-05	0.000499397
ACAA1	5.14958	4.0114	4.63871	3.65525	8.46901	6.9142	5.09681e-06
ACAA2	13.3575	8.8734	6.30621	4.67915	17.3121	11.5487	1.25272e-08
ACACA	0.466334	0.3644	0.268991	0.14195	0.919036	0.6654	3.51512e-11
ACACB	0.0116443	1e-05	0.00437949	1e-05	0.0213801	1e-05	0.00311171
ACAD10	0.642976	0.5189	0.340376	0.04515	0.838983	0.3765	1.91072e-10
ACAD8	0.734204	0.4535	0.944665	0.61275	2.13367	1.511	2.02361e-07
ACAD9	2.92782	2.8774	2.06994	2.08145	2.2786	1.8164	0.00114618
ACADM	15.0108	9.6352	4.89767	3.45	6.78236	4.5751	1.12136e-08
ACADS	8.5815	5.4563	2.96076	2.0215	6.78642	4.3571	6.42477e-09
ACADSB	2.60863	2.4995	0.883855	0.523	1.64128	0.9961	8.77822e-09
ACADVL	19.0943	14.1132	27.91	19.8595	42.5601	29.4475	2.0418e-05
ACAP2	0.404469	0.2667	0.674587	0.5845	1.04402	0.6602	2.88173e-07
ACAT1	8.63485	6.992	7.55657	5.80305	11.1029	9.0001	0.00212613
ACAT2	1.35514	0.8899	1.57391	1.1658	2.40647	1.7792	0.0183715
ACBD4	0.0285413	1e-05	1e-05	1e-05	1e-05	1e-05	0.00386579
ACBD5	1.02124	0.7745	0.862048	0.1823	1.38255	1.1251	7.16523e-07
ACBD6	0.248066	0.2321	0.388928	0.13085	0.86856	0.3105	0.000217348
ACE2	0.323095	1e-05	0.0731863	1e-05	0.137228	1e-05	0.0151909
ACHE	0.169688	1e-05	0.199097	1e-05	0.184935	1e-05	0.0270317
ACIN1	1.66526	1.3976	1.10036	0.92685	2.14146	1.7301	1.25718e-08
ACLY	7.78923	7.3092	5.46345	4.73045	8.48975	5.7927	0.00148141
ACN9	0.122988	1e-05	0.00878282	1e-05	0.602802	1e-05	0.00390516
ACO1	15.5132	13.0768	8.23346	6.4878	11.0065	9.0053	4.55852e-09
ACO2	29.5978	23.9607	17.0795	15.2201	26.4058	24.0636	1.11141e-05
ACOT1	0.946756	1e-05	0.0884455	1e-05	0.0524755	1e-05	0.0126988
ACOT11	0.832063	0.5081	0.742631	0.16295	0.868883	0.6675	8.52265e-06
ACOT13	34.3792	25.019	9.67307	6.6489	11.8162	8.4584	2.94535e-09
ACOT2	0.597334	1e-05	0.0982247	1e-05	0.0728451	1e-05	0.0145188
ACOT4	0.00177585	1e-05	1e-05	1e-05	0.00694507	1e-05	0.0287896
ACOT7	3.49879	2.7306	2.15077	1.6293	5.13165	3.6945	1.2067e-07
ACOT8	1.47476	0.9213	0.82776	0.4861	2.35414	1.8105	7.34112e-07
ACOX1	10.0936	8.2505	3.2063	2.1099	4.59653	4.0326	1.20513e-12
ACOX2	0.119223	0.0213	0.0285041	1e-05	0.168031	0.0177	4.77652e-05
ACOX3	0.598072	0.3635	0.353932	0.22655	0.999112	0.5605	3.8104e-07
ACP1	7.70925	5.8963	10.5801	5.76205	19.4727	17.9921	1.12365e-05
ACP2	0.580617	0.3867	1.30035	0.85535	1.97864	1.6131	1.87777e-10
ACP5	1.06222	0.2524	1.23623	0.5281	0.943075	0.4826	0.0061669
ACSF2	1.41511	0.7225	0.478903	0.28275	0.834069	0.5046	1.56344e-05
ACSF3	2.13732	1.5127	0.73272	0.5156	1.55866	1.1862	5.66023e-11
ACSL3	1.05657	0.7173	0.975834	0.65325	1.19385	0.9646	0.00421761
ACSL4	1.77819	1.4487	0.99583	0.6399	1.10042	0.8264	8.51007e-06
ACSL5	13.399	7.0253	2.44341	1.58475	7.49582	5.638	2.25554e-13
ACSL6	0.306699	1e-05	0.20358	1e-05	0.00921791	1e-05	5.74289e-05
ACSM3	0.1621	1e-05	0.102289	1e-05	0.279627	0.1204	0.0024132
ACSM4	0.0243983	1e-05	0.0131236	1e-05	0.0203476	1e-05	0.0126993
ACSS1	2.68816	1.6761	1.66391	0.9179	3.56294	2.0721	5.93384e-06
ACSS2	1.17588	0.9642	0.856584	0.46175	1.21956	0.6597	0.00476357
ACSS3	0.0565287	1e-05	0.31438	0.0248	0.0596558	1e-05	6.45698e-05
ACTA1	41.9691	1e-05	732.26	400.767	875.956	730.202	1.99417e-09
ACTBL2	95.7469	66.6683	454.133	401.014	524.479	490.666	5.84761e-16
ACTL6A	2.07913	1.4016	2.19116	1.6774	4.01869	3.8184	3.14765e-10
ACTL8	0.100293	1e-05	0.0110764	1e-05	0.182194	1e-05	0.0468018
ACTN1	65.3314	51.3619	67.7509	47.126	42.9695	35.1569	0.00470564
ACTN2	9.58017	7.5536	8.6724	5.79805	5.88344	4.7002	0.00813609
ACTN4	64.5252	51.6498	50.72	42.2029	61.7625	53.3035	0.0265777
ACTR10	1.37451	1.2728	1.06435	0.53995	1.43201	0.6285	0.00341175
ACTR1A	38.4884	32.9621	30.8664	19.7	23.7644	20.1008	0.000128946
ACTR1B	20.6271	18.4648	13.3646	4.44405	23.2762	7.1115	1.67401e-07
ACTR2	20.44	18.0322	33.7724	26.1	37.1644	31.7238	0.000198744
ACTR3	44.0956	45.4944	66.7125	53.5896	58.1029	56.1205	0.0005357
ACTR5	0.0992236	0.01	0.0508671	1e-05	0.14813	0.0938	2.24651e-05
ACTR6	0.00405472	1e-05	0.00650205	1e-05	0.0279351	1e-05	0.00324021
ACVR1	1e-05	1e-05	0.041224	1e-05	0.29303	1e-05	0.0123945
ACVR1B	0.110345	1e-05	0.142143	1e-05	0.0798597	1e-05	0.00017059
ACY1	6.26711	4.2573	2.22775	1.4357	4.74453	2.5404	2.51771e-05
ACY3	0.206422	1e-05	0.0162071	1e-05	0.118143	1e-05	0.0296361
ACYP1	0.430335	0.1599	0.613343	0.2244	1.24437	0.7302	0.00779491
ACYP2	0.444436	0.3409	0.359814	1e-05	0.155632	1e-05	9.1937e-05
ADAM10	0.542275	0.4516	0.497663	0.404	0.807013	0.6305	0.00099564
ADAM15	0.128329	0.0083	0.0932138	0.0109	0.199109	0.0585	0.0466821
ADAM17	0.272948	0.1755	0.176278	0.11935	0.103123	0.0892	0.0221674
ADAMTS4	0.0933974	1e-05	0.15265	1e-05	0.0550418	1e-05	0.00434878
ADAMTSL1	1e-05	1e-05	0.00175103	1e-05	0.0117837	1e-05	0.0316549
ADAMTSL3	0.000662453	1e-05	0.00386308	1e-05	0.00111358	1e-05	0.00891797
ADAMTSL4	0.0014683	1e-05	0.0292538	1e-05	0.01345	1e-05	0.00357855
ADAP1	0.98108	0.6753	0.26354	0.11815	0.544936	0.4406	1.5449e-09
ADAR	1.79157	1.4711	1.5733	1.1443	2.79709	2.6064	3.38741e-08
ADCK1	0.279491	0.0809	0.0515403	1e-05	0.193104	0.0882	0.00126027
ADCK3	1.49417	1.0787	0.63856	0.19545	2.30281	1.6181	6.66603e-08
ADCK4	0.822518	0.1147	0.464661	0.1716	0.781755	0.4612	0.000102112
ADCK5	0.390795	0.1992	0.109264	0.0343	0.276336	0.1263	6.72505e-06
ADCY6	0.00389	1e-05	0.00269795	1e-05	0.108538	1e-05	0.00694692
ADD1	3.63615	3.353	2.76903	2.20575	5.31318	4.5632	5.08059e-07
ADD3	5.75632	4.7495	3.72041	3.12125	6.19408	5.0067	2.83327e-06
ADH1B	24.0062	4.9531	9.14679	4.48775	5.85204	1.5304	0.00454847
ADH1C	27.5751	10.6751	10.9546	5.2719	14.5105	3.5468	0.0471062
ADH4	10.8641	1.4052	1.08405	0.0496	3.53914	0.2564	1.22938e-06
ADH5	6.33748	5.0824	13.3157	10.436	16.7506	14.1866	5.58219e-11
ADH6	1.59996	0.8514	0.472803	1e-05	1.29601	0.4642	1.10933e-07
ADI1	2.94669	2.5044	1.27414	1.06455	2.19321	1.4255	1.58771e-07
ADIRF	7.06857	3.175	5.69893	3.3268	9.64641	5.9011	0.0320485
ADK	2.08665	1.6929	1.29632	0.8981	1.20364	1.0183	2.20212e-07
ADNP	0.0419004	1e-05	0.0397081	1e-05	0.150559	0.0617	4.98684e-05
ADO	0.0874285	1e-05	0.270213	1e-05	0.88075	0.4062	1.63767e-08
ADPGK	1.31739	1.0181	0.725378	0.5621	0.557705	0.4322	4.96242e-06
ADPRH	0.0698445	1e-05	0.578841	0.10715	0.279209	0.0637	0.00184769
ADRBK2	0.00326264	1e-05	0.005425	1e-05	0.0195461	1e-05	0.0420027
ADRM1	0.419376	0.2063	1.2091	0.9493	2.38271	2.0649	1.23792e-15
ADSL	3.63563	2.2199	2.65167	2.18745	4.2389	3.366	0.00175401
ADSS	12.2757	8.3724	8.90506	6.34215	11.2081	9.5495	0.0185298
AEBP1	0.926195	0.5063	3.81437	2.5546	1.48401	0.9617	8.4315e-12
AES	0.00244736	1e-05	0.0101751	1e-05	0.137986	1e-05	0.00272261
AFF4	1e-05	1e-05	0.0772928	1e-05	0.0200699	1e-05	0.0103994
AFG3L2	1.68228	1.1831	1.1424	0.92675	2.37096	1.585	9.0739e-05
AFM	0.462574	0.1531	1.25487	0.84415	0.662495	0.3613	2.36611e-08
AFTPH	0.0526587	0.017	0.0404755	1e-05	0.197763	0.0557	2.45479e-07
AGA	0.423244	0.2135	1.01591	0.73335	1.64214	1.0811	6.36314e-07
AGAP1	0.0770609	1e-05	0.0216005	1e-05	0.072023	1e-05	0.0121804
AGAP3	0.128678	0.0586	0.0658172	1e-05	0.417031	1e-05	0.000209128
AGFG1	1.60854	1.4221	1.00715	0.97375	1.32041	0.9485	0.000310134
AGFG2	0.857496	0.4964	0.33818	0.1629	0.537904	0.326	0.00196078
AGK	1.74991	1.3367	1.09649	0.80665	1.32112	1.063	0.0159082
AGL	1.49376	1.3939	1.09396	0.9716	1.22143	1.1094	0.00926666
AGMAT	10.9267	5.3692	1.22636	0.741	10.1684	3.9168	1.63294e-15
AGO3	0.196061	0.133	0.295773	0.22635	0.270143	0.2387	0.0258639
AGPAT1	1.74789	1.1568	1.43458	0.9502	2.14334	1.5813	0.0325391
AGPAT2	1.34963	1.1146	0.415589	0.23245	1.13618	0.7785	3.1141e-11
AGPAT5	1.26327	0.8021	0.771779	0.3156	1.00871	0.6741	0.000273808
AGPAT6	0.141139	1e-05	0.0525153	1e-05	0.115513	1e-05	0.00877162
AGPAT9	0.417051	1e-05	0.164912	1e-05	0.156861	1e-05	0.00742889
AGPS	2.16759	1.3863	1.72668	1.3049	3.22357	2.5347	3.25506e-06
AGR2	738.768	605.629	894.512	439.075	1457.79	993.745	5.14819e-05
AGR3	93.2551	56.3961	336.898	173.427	723.547	521.448	6.05218e-14
AGRN	0.973974	0.615	3.43212	3.00585	2.29787	1.7102	4.16217e-11
AGT	1.95116	1.1124	3.95985	2.29615	2.05	1.2478	1.96414e-05
AGTRAP	0.740582	0.6268	1.7957	1.26015	1.65582	1.2256	0.00326814
AHCTF1	0.103488	0.0404	0.0542227	0.0077	0.0980619	0.0547	4.26184e-06
AHCY	13.2145	12.2202	16.4184	8.1958	19.7366	13.1158	0.0259855
AHCYL1	4.06458	2.8154	1.77496	1.3444	1.99544	1.7603	2.50405e-06
AHCYL2	7.91893	7.3889	3.45996	2.3908	3.29637	2.3348	4.21122e-08
AHNAK	4.52815	4.1919	10.6442	8.09725	10.6565	8.7663	1.81204e-10
AHNAK2	0.138661	0.0042	0.506379	0.15175	0.0885467	0.0305	1.51083e-07
AHR	0.0328232	0.0144	0.125383	0.051	0.24621	0.1699	4.56399e-09
AHSA1	24.9975	21.2432	10.5116	8.10765	10.9268	10.1556	9.77007e-13
AHSG	2.21447	1.5916	3.64562	2.5387	1.49337	1.1005	0.000161314
AHSP	0.0215117	1e-05	0.223081	1e-05	0.00274716	1e-05	1.71171e-05
AIDA	0.720517	0.4776	2.5594	1.5026	3.01042	2.1683	4.58452e-10
AIFM1	19.5309	13.793	11.5623	7.49115	16.5042	14.7627	1.42645e-05
AIFM2	0.759537	0.3525	0.547725	0.18925	0.69988	0.2695	0.00877911
AIG1	0.0173719	1e-05	0.00170192	1e-05	0.0114443	1e-05	0.00435978
AIM1	0.139295	0.0728	0.300632	0.0342	0.301175	0.208	3.56419e-06
AIM1L	0.0617492	1e-05	0.0193371	1e-05	0.0261878	1e-05	0.00894795
AIMP1	3.58255	2.787	3.49848	2.78765	8.0488	6.5816	1.05379e-14
AIMP2	4.15197	3.5434	3.85756	3.03025	7.48854	5.2667	2.3743e-05
AIP	0.747095	0.5448	1.26308	0.99185	1.74472	1.4982	1.18828e-06
AJUBA	0.000270189	1e-05	0.00285321	1e-05	0.0340234	1e-05	0.00637314
AK1	19.0237	14.9268	13.1099	12.4591	11.5797	8.9748	0.000425194
AK2	37.1096	26.2954	15.6813	12.8575	26.9799	21.8541	1.42686e-09
AK3	10.781	8.6896	8.62047	8.1974	13.4054	11.7763	0.000345103
AK9	1e-05	1e-05	0.00239051	1e-05	0.0019494	1e-05	0.036114
AKAP1	0.602888	0.4645	0.198274	0.0713	0.593849	0.3452	1.51074e-08
AKAP10	0.0273266	1e-05	0.0656364	0.0246	0.4091	0.0616	1.57465e-05
AKAP12	0.476602	0.1254	2.87344	0.77315	1.29009	0.2687	2.57357e-06
AKAP13	0.107396	0.0511	0.167596	0.0532	0.277468	0.1309	2.21157e-05
AKAP17A	0.00253019	1e-05	0.0414774	1e-05	0.0402661	1e-05	0.0435336
AKAP8	0.233475	0.2025	0.172294	0.0505	0.345804	0.3097	1.12559e-05
AKAP8L	0.129549	0.0439	0.176237	0.1287	0.422256	0.2729	1.16567e-08
AKAP9	0.200259	0.101	0.0950156	0.0265	0.215714	0.0717	1.60944e-05
AKR1A1	17.8038	15.5393	16.0956	15.0493	27.0826	23.1616	1.69043e-06
AKR1B1	9.64952	7.7353	13.4736	9.7305	19.2604	13.2372	0.00421833
AKR1B10	37.8974	21.7474	20.9566	8.7663	35.9227	15.0054	0.000336507
AKR1C2	1.88049	1e-05	0.899566	1e-05	5.60982	1e-05	1.10466e-06
AKR1C3	51.5185	39.3747	19.7031	10.4183	47.9579	29.4633	3.23112e-10
AKR1C4	2.78501	1.1261	1.14552	1e-05	4.71871	0.3005	3.15712e-05
AKR1E2	5.68159	3.81	1.43463	0.4824	0.573075	0.3827	4.57555e-13
AKR7A2	15.0577	12.8761	13.5814	9.8644	18.8127	15.1041	0.00486177
AKR7A3	49.8046	24.7167	24.433	11.2978	32.5655	25.3384	2.44459e-07
AKT1	0.219115	0.1051	0.554792	0.35585	0.360609	0.2478	0.000276133
AKT1S1	3.58356	2.9655	1.91782	1.02675	1.96292	0.9455	0.000299096
AKT2	0.101922	1e-05	0.224337	0.11285	0.339534	0.1354	0.00175858
AKT3	0.000409811	1e-05	0.0720414	1e-05	0.0883285	1e-05	0.0074497
AKTIP	0.819915	0.7482	0.698576	0.4685	0.867958	0.7644	0.00521408
ALB	615.819	512.937	1677.95	1419.37	971.881	732.561	1.34043e-11
ALDH16A1	4.81378	4.1945	4.03355	3.2824	5.50072	4.2529	0.00613938
ALDH18A1	18.3632	17.4079	7.66357	5.3884	18.1994	18.2237	7.97299e-18
ALDH1A1	104.864	83.7965	61.5732	45.691	81.7484	62.8079	0.0203242
ALDH1A3	3.71979	1.4017	2.42834	1.00395	1.06392	0.4486	0.00764246
ALDH1L2	1.03394	0.4428	0.865676	0.47445	0.26333	0.0862	2.58184e-05
ALDH2	90.7258	66.9243	45.6116	26.9546	69.8023	58.5314	7.72841e-06
ALDH3B1	0.0314143	1e-05	0.314931	1e-05	0.370303	0.1349	3.69409e-05
ALDH5A1	1.6581	1.4562	1.57537	0.4206	1.11934	0.7411	0.000105482
ALDH6A1	3.24177	2.8228	4.31695	2.84555	7.04559	4.1121	0.000119988
ALDH9A1	10.6755	8.9434	7.69476	6.39775	10.733	8.7206	0.000812144
ALDOA	134.132	124.223	84.2495	76.8277	95.3205	81.4045	1.65801e-06
ALDOB	33.5386	5.0264	3.93373	1.33495	10.2185	3.4327	1.37176e-05
ALDOC	11.469	5.4306	17.5036	9.9471	29.7367	25.5312	6.54007e-10
ALG1	2.02605	1.6332	0.706773	0.4349	0.654352	0.5947	3.08988e-11
ALG11	0.765044	0.4742	0.434737	0.1671	0.832372	0.4368	0.00140666
ALG13	0.811731	0.0883	0.337065	1e-05	0.169815	1e-05	3.79957e-06
ALG14	0.0658649	1e-05	0.0249671	1e-05	1e-05	1e-05	0.00190663
ALG3	0.0425809	1e-05	0.118436	1e-05	0.378588	0.3324	3.57721e-12
ALG5	6.39064	5.1902	2.33493	2.20995	4.01566	3.1722	4.19342e-11
ALG6	0.0451125	1e-05	0.0737055	1e-05	0.20778	0.1264	1.6084e-05
ALG8	0.013243	1e-05	0.0389094	1e-05	0.164112	0.1286	1.64381e-09
ALG9	0.0768996	1e-05	0.0534264	1e-05	0.137037	1e-05	0.0439131
ALKBH3	0.177262	1e-05	0.344999	1e-05	0.478004	1e-05	0.0424667
ALKBH4	0.0153974	1e-05	0.039981	1e-05	0.0923351	1e-05	2.08393e-05
ALKBH5	0.0311308	1e-05	0.213906	1e-05	0.281498	1e-05	0.000222421
ALKBH7	0.138743	0.0526	0.0334781	1e-05	0.273975	0.0564	9.17454e-08
ALKBH8	0.0121817	1e-05	0.00718256	1e-05	0.00840328	1e-05	0.0245898
ALOX15	1.12519	0.5432	0.312421	0.04555	1.13452	0.0816	0.00256572
ALOX5	5.3616	3.956	7.07923	3.8669	3.17103	2.0056	0.00299719
ALOX5AP	1.76409	1.4231	2.06859	1.4809	0.749238	0.6215	1.1307e-05
ALPI	1.55041	1e-05	0.144368	1e-05	0.288196	1e-05	8.13604e-06
ALPL	0.112728	1e-05	0.189555	1e-05	0.102197	1e-05	0.0367605
ALPPL2	1.20387	1e-05	0.0843147	1e-05	0.807603	1e-05	0.0424604
ALS2	0.00430679	1e-05	0.00398897	1e-05	0.0274582	1e-05	0.00222518
ALS2CL	0.024874	0.0146	0.0228751	1e-05	0.00930075	1e-05	0.00719125
ALYREF	15.1401	11.1485	25.7799	18.0203	55.9085	51.9204	2.1374e-18
AMACR	0.955995	0.0806	1.02091	1e-05	1.27746	0.2001	3.31811e-06
AMBP	2.3779	0.7207	7.17238	3.90245	5.05021	2.1004	3.20095e-08
AMDHD1	0.0162111	1e-05	1e-05	1e-05	1e-05	1e-05	0.00386579
AMDHD2	0.194319	0.1218	0.620365	0.2886	0.283931	0.2029	0.00228289
AMFR	0.000768113	1e-05	0.0273505	1e-05	0.0322719	1e-05	2.8471e-05
AMMECR1	0.0185606	1e-05	0.270097	1e-05	0.403136	1e-05	1.51546e-06
AMN	0.420544	1e-05	0.0051891	1e-05	0.143746	1e-05	2.73809e-06
AMOT	0.000719245	1e-05	1e-05	1e-05	0.00596299	1e-05	0.0287896
AMPD2	1.98392	1.3562	0.946445	0.67705	1.45155	1.153	5.99347e-06
AMT	0.0571462	1e-05	0.037076	1e-05	0.106751	1e-05	0.00045434
AMY2A	7.59479	1e-05	38.0222	0.3727	2.28869	0.7747	0.00183738
AMY2B	2.14382	1e-05	7.01427	1e-05	0.373863	1e-05	0.0404759
ANAPC1	0.0407923	0.0285	0.0315219	0.01025	0.0714001	0.0439	2.65789e-05
ANAPC13	0.856006	1e-05	1.15885	0.38395	2.45038	2.1211	1.42973e-06
ANAPC15	0.0246358	1e-05	0.0184963	1e-05	0.0734315	1e-05	0.0049292
ANAPC16	0.566528	1e-05	0.273796	1e-05	0.510586	1e-05	0.0151725
ANAPC2	0.0221332	1e-05	0.0471421	1e-05	0.0865772	0.051	0.000447946
ANAPC4	0.105935	0.0817	0.050206	0.02045	0.0594031	0.0417	6.0358e-08
ANAPC5	0.194369	0.1343	0.046985	0.028	0.0723412	0.039	4.21979e-09
ANAPC7	0.0521355	1e-05	0.0167442	1e-05	0.0794952	1e-05	8.21673e-05
ANGEL2	0.0424647	0.0238	0.0238515	1e-05	0.0416155	1e-05	0.00738223
ANGPTL2	0.0256808	1e-05	0.183265	0.0171	0.110783	1e-05	4.43433e-06
ANK2	0.0229302	1e-05	0.224701	0.024	0.0813369	1e-05	0.000339442
ANK3	0.318681	0.2699	0.262301	0.1159	0.425168	0.3468	9.5203e-05
ANKH	0.0642587	1e-05	0.00697962	1e-05	0.0173231	1e-05	0.0423607
ANKIB1	0.0264838	1e-05	0.0315446	1e-05	0.082814	1e-05	0.00869364
ANKMY2	0.103312	0.0182	0.0631278	1e-05	0.197432	1e-05	0.0425781
ANKRD13A	0.180708	0.1243	0.153308	0.04825	0.117852	1e-05	0.0167126
ANKRD16	0.0397379	1e-05	0.0141826	1e-05	0.0443133	1e-05	0.00741005
ANKRD17	0.304902	0.0899	0.184572	0.06175	0.294891	0.1301	0.00563631
ANKRD22	4.51161	3.6142	2.47667	1.5801	3.74423	2.909	1.68385e-05
ANKRD27	0.00996415	1e-05	0.00541244	1e-05	0.0234642	1e-05	0.00131806
ANKRD28	0.217424	0.1578	0.326368	0.18165	0.469701	0.4002	2.4332e-05
ANKRD44	0.549312	0.3039	0.379763	0.26645	0.21182	0.1578	0.00177722
ANKRD46	1e-05	1e-05	0.00121244	1e-05	0.0206988	1e-05	0.0306012
ANKRD54	0.0177304	1e-05	0.0427873	1e-05	0.232504	1e-05	0.0165594
ANKRD9	0.00816547	1e-05	0.000488077	1e-05	0.000973433	1e-05	0.0495836
ANKS4B	0.472504	0.4196	0.302821	1e-05	0.420903	0.0979	3.56922e-12
ANKZF1	0.0491843	1e-05	0.183715	1e-05	0.30013	0.0776	1.2714e-10
ANO10	0.480873	0.0817	0.309707	0.135	0.865729	0.6822	2.42425e-08
ANO7	0.00489377	1e-05	1e-05	1e-05	1e-05	1e-05	0.000220701
ANO9	0.0165138	1e-05	0.00283769	1e-05	0.0372887	1e-05	0.0155334
ANP32A	30.318	25.3669	30.2884	27.2897	44.6799	40.0016	1.97023e-06
ANP32B	14.9688	11.0508	29.9172	25.3481	51.2129	46.0671	9.98253e-18
ANP32E	20.503	15.2785	16.0776	14.6996	24.3842	19.3513	0.000781576
ANPEP	8.94588	5.5318	3.33034	1.4877	8.61241	4.7646	3.16177e-07
ANTXR1	0.128934	0.0683	0.230056	0.11575	0.1326	1e-05	0.0163868
ANXA1	147.06	90.9556	198.416	163.88	115.099	81.1643	0.00129065
ANXA11	16.58	13.2166	22.0398	18.8087	21.4592	19.19	0.00154871
ANXA13	9.87052	3.1918	2.19853	1.10205	4.41707	2.1374	2.05201e-06
ANXA3	28.3056	22.5499	44.3766	36.8807	53.5469	44.0173	0.000191514
ANXA4	397.377	347.169	299.061	180.623	229.419	149.675	2.18443e-06
ANXA5	186.426	156.807	200.79	177.109	104.387	76.0612	2.7566e-07
ANXA6	43.232	35.2506	65.8842	57.4408	44.2813	36.5861	0.000354793
ANXA7	10.7832	8.522	13.797	12.0764	13.8936	12.621	0.0077762
ANXA9	0.256725	1e-05	1.62228	0.0466	0.516954	1e-05	0.0207292
AOC1	2.5784	1.8943	0.449843	0.0849	1.77042	1.0949	3.54041e-12
AOC3	12.2358	4.7538	30.9523	14.4804	14.3349	8.6402	0.00380492
AOX1	0.0158979	1e-05	0.074995	1e-05	0.0459312	1e-05	0.000205729
AP1AR	0.00239038	1e-05	1e-05	1e-05	1e-05	1e-05	0.00386579
AP1B1	8.36184	7.2387	7.41591	6.0084	9.09592	7.8281	0.0150905
AP1G1	2.19969	2.1283	1.29145	1.10805	2.41776	1.6762	1.23829e-05
AP1G2	0.298451	0.1118	0.182053	0.0514	0.425874	0.2649	0.00290154
AP1M1	5.58944	4.3487	3.75006	3.4393	4.1241	3.6692	0.0280274
AP1M2	7.61878	6.7157	1.98692	1.4045	5.19069	2.7101	3.91928e-14
AP1S1	3.6336	2.8337	2.79661	1.585	5.65612	4.7419	6.15121e-06
AP1S2	0.235352	1e-05	0.825496	0.30615	0.681357	0.5097	1.65984e-06
AP1S3	3.38502	2.1204	2.24872	1.6117	1.41317	1.1028	4.64022e-05
AP2A2	7.12551	6.2922	5.16084	4.0315	4.67268	4.1318	0.000131013
AP2B1	8.82162	7.4697	6.58219	6.01065	7.50721	6.8553	0.0416501
AP2M1	17.5425	15.837	9.73085	7.42225	9.3874	8.1655	4.06512e-08
AP2S1	55.4421	49.3116	27.1897	20.1533	20.6152	14.2433	2.50487e-13
AP3B1	1.14789	0.9503	0.877819	0.5981	1.38184	0.9509	0.00707767
AP3D1	2.96278	2.8151	1.55806	1.2808	2.0551	1.7305	1.14511e-08
AP3M1	2.16135	1.7333	2.30038	1.8182	3.28505	2.5964	4.14693e-05
AP3S1	0.871466	0.7847	1.72689	0.83025	3.1722	1.7457	9.34565e-05
AP3S2	0.00713057	1e-05	0.00915718	1e-05	0.107509	1e-05	0.042163
AP4B1	0.0115743	1e-05	0.0171712	1e-05	0.0192207	1e-05	0.0127153
AP4E1	0.00438774	1e-05	0.00150795	1e-05	0.0212037	1e-05	0.000175476
AP4S1	0.0666494	1e-05	0.48283	0.28565	0.553742	0.3843	7.55824e-11
AP5S1	0.45265	0.374	0.309123	0.12295	0.250536	0.1709	7.50478e-05
AP5Z1	0.011077	1e-05	0.130909	0.03875	0.189537	0.1162	4.47345e-13
APAF1	0.336987	0.238	0.247296	0.10035	0.44179	0.2491	0.0029692
APBA3	0.0144947	1e-05	0.00379526	1e-05	0.0199936	1e-05	0.027226
APBB1	0.0210087	1e-05	0.0442751	1e-05	0.014694	1e-05	0.0159223
APBB2	0.0368289	1e-05	0.00803551	1e-05	0.0391234	1e-05	0.00269642
APCS	3.60045	2.0923	10.6707	6.44745	2.15029	1.4381	7.41993e-10
APEH	3.94599	4.038	4.91883	4.65135	7.71017	6.8929	5.8865e-10
API5	5.52763	5.0308	4.41911	3.47085	4.34447	3.9912	0.000724096
APMAP	7.27273	5.9579	4.69535	3.37175	4.02414	2.7022	1.41142e-05
APOA1	81.1379	62.9325	137.919	119.409	101.085	79.6716	0.00986516
APOA1BP	8.0114	6.9424	7.2536	5.59895	11.2918	10.3116	2.71403e-05
APOA4	3.20946	0.798	3.09896	1.6679	2.19661	1.6568	0.0149578
APOB	1.01211	0.7632	2.53005	1.6953	1.10012	0.6795	2.86637e-07
APOBEC3B	0.414332	0.3227	0.156812	0.0281	0.295134	0.1565	5.32403e-06
APOBEC3C	14.6732	1.6899	11.504	1.26985	11.3178	0.8732	0.0348008
APOBEC3D	0.225707	1e-05	0.051209	1e-05	0.022811	1e-05	0.0002572
APOC1	0.761839	0.2072	2.86714	0.85925	2.31657	0.3517	0.0290841
APOC2	0.457206	1e-05	0.819966	0.12555	0.194964	1e-05	0.00138421
APOC3	1.84368	0.499	7.6227	1.7696	2.95332	0.4938	0.000536582
APOD	0.622772	0.3361	2.37078	0.41805	0.992007	0.1509	0.021311
APOE	4.94568	3.5977	9.26406	5.97305	4.61186	2.7295	6.65595e-05
APOF	0.0210891	1e-05	0.275188	1e-05	0.0657055	1e-05	0.00138393
APOH	0.161753	0.0983	0.60854	1e-05	0.062891	0.0201	1.02143e-05
APOL2	2.87265	1.8053	1.87454	0.8813	1.24319	0.5388	0.000335578
APOL3	0.452724	0.2426	0.231603	0.1188	0.440793	0.1927	0.0470054
APOM	0.74944	1e-05	1.74512	1e-05	0.146142	1e-05	0.00883527
APOOL	0.838883	0.6973	0.519513	0.2833	0.755467	0.4518	0.000882498
APP	0.35404	0.1895	0.321796	0.141	0.726508	0.2841	0.00250544
APPL2	0.304665	0.2373	0.322014	0.1803	0.72559	0.4489	4.14816e-05
AQP1	2.5208	1e-05	1.86505	0.7498	2.74206	1.114	0.000563314
AQP11	0.0485283	1e-05	1e-05	1e-05	1e-05	1e-05	0.0158343
AQR	1.00119	0.8131	0.371665	0.2756	0.537112	0.4518	2.03588e-12
ARAP3	0.00156	1e-05	0.00392897	1e-05	0.0212845	1e-05	4.22437e-07
ARCN1	7.85259	6.5548	4.20537	3.49725	5.77952	3.725	1.50994e-06
ARF4	71.7099	63.6906	58.8682	43.4964	66.5188	56.9007	0.0376337
ARF5	62.6398	55.5352	39.2874	31.124	50.6908	40.746	1.32505e-05
ARF6	6.85187	3.916	12.1391	7.6614	15.4451	10.7435	4.27474e-06
ARFGAP1	0.810461	0.4686	2.4901	1.0341	4.52128	2.9639	4.0294e-12
ARFGAP2	1.79561	1.4073	1.41109	1.20615	2.66124	2.3708	1.30389e-07
ARFGAP3	1.77385	1.5031	1.24229	1.0158	2.20158	1.865	1.33262e-05
ARFGEF1	0.453432	0.2937	0.276544	0.1664	0.539099	0.4303	5.31249e-06
ARFGEF2	0.579706	0.3783	0.547831	0.27075	0.721439	0.4848	0.000214442
ARFIP1	8.10425	7.5124	7.23513	6.6165	10.6639	9.0811	0.00100345
ARFIP2	0.219844	0.1386	0.141563	1e-05	0.733556	0.1722	1.97457e-06
ARFRP1	1.8403	1.4766	2.44507	0.5495	1.96483	1.1298	0.00107229
ARGLU1	1.24137	0.2542	0.289911	1e-05	0.678088	0.225	8.81493e-06
ARHGAP1	7.72948	4.9481	9.83377	7.55635	11.5549	9.5513	0.000191706
ARHGAP12	0.46173	0.4476	0.235445	0.0693	0.488104	0.3478	1.28463e-05
ARHGAP17	0.471034	0.3756	0.607782	0.43195	0.907566	0.8063	4.08472e-07
ARHGAP21	0.00042283	1e-05	0.00310641	1e-05	0.00980657	1e-05	0.0280007
ARHGAP25	0.301774	0.2001	0.237217	0.09595	0.151576	0.0806	0.0341289
ARHGAP26	0.129525	0.0931	0.145856	0.0501	0.45982	0.1934	3.58097e-06
ARHGAP30	0.018984	1e-05	0.0496013	1e-05	0.040687	1e-05	0.0430487
ARHGAP32	0.00836491	1e-05	0.0138687	1e-05	0.0268019	1e-05	0.00571564
ARHGAP35	0.112578	0.1039	0.0565341	0.03	0.0972109	0.0514	0.00031978
ARHGAP44	0.059377	1e-05	1e-05	1e-05	0.0100184	1e-05	2.36147e-07
ARHGAP5	0.0649472	0.0338	0.174503	1e-05	0.0815091	0.0413	0.0165796
ARHGAP6	0.0364277	1e-05	0.134636	1e-05	0.0267118	1e-05	0.0371562
ARHGAP8	0.0643794	1e-05	0.0761792	1e-05	0.401475	0.3502	1.87153e-09
ARHGDIB	23.246	14.8353	13.4551	9.39845	6.95609	5.5921	1.33224e-06
ARHGEF1	2.92026	2.2577	4.26959	3.38575	5.97255	5.1155	3.23612e-07
ARHGEF10L	0.248288	0.1481	0.253391	0.05535	0.415647	0.3214	1.18513e-06
ARHGEF16	3.35617	2.3546	1.14763	0.628	1.58406	1.2088	3.03419e-10
ARHGEF17	0.0268617	1e-05	0.15242	0.0603	0.0685396	0.0265	2.84327e-07
ARHGEF18	0.167271	0.1333	0.18675	0.1045	0.388257	0.2797	2.26158e-06
ARHGEF2	0.927662	0.831	0.961303	0.8794	1.35966	1.1107	0.00112188
ARHGEF35	0.0472408	1e-05	0.00842462	1e-05	0.0151157	1e-05	0.00100548
ARHGEF37	0.139908	0.0096	0.225657	0.0189	0.731805	0.1558	0.000150808
ARHGEF38	0.241026	0.1907	0.116109	1e-05	0.242743	0.0921	0.000128769
ARHGEF39	0.0310383	1e-05	0.00833538	1e-05	0.0220691	1e-05	0.004244
ARHGEF40	0.13444	0.0871	0.327492	0.1217	0.500185	0.2599	2.13375e-05
ARHGEF5	0.0756353	0.037	0.0112259	1e-05	0.106314	0.0355	6.43528e-10
ARHGEF6	0.0448313	0.0233	0.102785	0.0202	0.0397627	1e-05	0.00542576
ARID1A	0.0604075	0.0303	0.0911804	0.00615	0.175904	0.0636	0.00140725
ARID1B	0.0306611	0.0091	0.0628073	0.0069	0.157828	0.0499	0.000257474
ARID2	0.0112813	1e-05	0.01873	1e-05	0.0262025	1e-05	0.000232011
ARID4B	0.0365225	1e-05	0.00128782	1e-05	0.00993075	1e-05	0.0380675
ARIH2	0.587943	0.3106	0.11613	0.0364	0.215471	0.0939	0.000597378
ARL14EP	0.0366075	1e-05	0.0405455	1e-05	0.11643	1e-05	3.08074e-05
ARL15	0.147012	1e-05	0.787412	1e-05	0.833483	0.119	0.0167104
ARL3	4.95898	3.3307	9.62781	6.30245	7.16231	4.805	0.00239973
ARL6	0.0243043	1e-05	0.0413892	1e-05	0.0994013	1e-05	0.0116849
ARL6IP1	0.695319	0.5938	0.151861	1e-05	0.222333	0.1391	9.41019e-08
ARL6IP4	0.0991217	1e-05	0.565014	1e-05	0.819761	0.1697	0.00144186
ARL6IP5	232.174	191.227	126.507	75.9935	74.7296	58.4277	7.92279e-10
ARL6IP6	0.281769	0.2402	0.250696	0.1657	0.206256	0.1607	0.0294692
ARL8A	12.5009	9.8147	11.9557	2.4104	5.25179	3.6991	0.000194099
ARL8B	16.2648	13.1588	17.0766	10.4666	9.60351	5.9972	2.8242e-05
ARMC1	4.01806	3.5358	2.47862	1.8496	4.36843	3.846	2.61873e-06
ARMC10	6.61986	5.1582	3.97389	3.20515	5.63201	5.1558	0.000936966
ARMC5	0.00519585	1e-05	0.0109046	1e-05	1e-05	1e-05	0.0191232
ARMC6	0.143937	0.0874	0.158447	0.0676	0.319311	0.1608	0.00134356
ARMC8	0.439154	0.3381	0.334869	0.1877	0.408071	0.3553	0.00523839
ARMC9	0.000881321	1e-05	0.0256528	1e-05	0.00981985	1e-05	0.0142663
ARMCX1	0.0171317	1e-05	0.227259	1e-05	0.188131	1e-05	1.66704e-05
ARMCX3	0.754111	0.698	0.86176	0.84175	1.9054	1.247	0.000304564
ARNTL	0.00413755	1e-05	1e-05	1e-05	0.00610239	1e-05	0.0223458
ARPC1B	2.06314	1.5621	1.71952	1.16365	0.958444	0.7895	7.31441e-07
ARPC2	69.1981	64.3408	45.8188	37.6168	34.4775	32.3664	7.09028e-11
ARPC3	18.2964	14.0326	11.2564	9.383	14.0127	8.694	0.000743582
ARRB2	0.765595	0.343	0.307333	0.13035	0.280787	0.1455	0.000126027
ARRDC1	0.501408	0.3465	0.367446	0.21305	0.612778	0.4091	0.0117737
ARRDC3	0.0604894	1e-05	0.00950692	1e-05	0.00734119	1e-05	0.00333308
ARSB	0.265757	0.1378	0.196227	0.0711	0.0780131	1e-05	0.000343301
ARSD	0.433882	0.2468	0.230705	0.1462	0.626086	0.4249	8.47854e-05
ARSE	1.69353	0.7324	0.420187	0.1935	0.877962	0.5425	6.06171e-06
ASAH1	30.8351	27.058	23.8739	14.0056	18.3055	13.0088	0.00043098
ASAP2	0.115367	0.0174	0.397767	1e-05	0.246322	0.1385	0.00142579
ASB9	0.881954	0.4758	0.248923	1e-05	0.165845	1e-05	2.57428e-11
ASCC1	0.230123	1e-05	0.404927	0.26805	0.633872	0.5445	8.97043e-10
ASCC2	0.752634	0.4104	0.286286	0.12295	0.448764	0.3418	0.000192868
ASCC3	1.04982	0.9449	0.655759	0.435	0.882143	0.6148	3.68967e-05
ASF1A	0.705233	1e-05	0.457996	1e-05	1.69593	1e-05	0.0281142
ASF1B	0.380517	0.231	0.22517	1e-05	0.45621	1e-05	6.09305e-05
ASH2L	0.658522	0.133	0.693705	0.08425	0.878581	0.3576	3.21886e-06
ASL	8.54713	6.7524	6.06842	3.5636	8.63239	6.5099	0.000454381
ASMTL	0.274105	0.1199	0.491024	0.07175	0.313054	0.1952	0.00265248
ASNA1	8.57846	6.5622	6.7377	5.60935	9.10254	8.16	0.0307868
ASNS	1.40991	1.0452	0.576661	0.3391	0.999392	0.4682	6.38214e-06
ASPA	0.00406245	1e-05	0.0963146	1e-05	0.0591843	1e-05	0.000409904
ASPH	7.5613	4.115	16.8355	3.1066	19.5701	8.3556	0.00614531
ASPHD1	0.0538894	1e-05	0.00507115	1e-05	0.112031	1e-05	0.012071
ASPN	4.08243	1.8496	25.2953	9.78015	6.19419	2.3151	4.69103e-10
ASRGL1	0.444576	0.0582	1.1172	0.26595	1.19197	0.6591	0.0221806
ASS1	10.1527	6.5714	3.98531	2.708	6.75932	3.8498	1.84031e-07
ASTE1	0.0129208	1e-05	0.00425026	1e-05	0.00765164	1e-05	0.0238732
ASUN	0.0566006	1e-05	0.0632344	0.0159	0.237325	0.0843	1.48586e-05
ATAD1	0.336262	0.1891	0.70822	0.26295	1.21523	0.8173	0.000118581
ATAD2	0.00584491	1e-05	0.0175795	1e-05	0.104632	1e-05	5.03637e-05
ATAD2B	1e-05	1e-05	0.000836538	1e-05	0.00632627	1e-05	0.000803658
ATAD3A	1.31185	1.217	1.00534	0.7991	2.35361	1.7525	1.431e-06
ATAD3B	0.737844	0.6525	0.166197	1e-05	0.543035	1e-05	5.02655e-11
ATE1	0.152944	0.0439	0.0688356	1e-05	0.307287	0.1061	2.89023e-05
ATF6B	0.00113226	1e-05	0.000726538	1e-05	0.00537612	1e-05	0.0433306
ATF7IP	0.0117534	1e-05	0.00419321	1e-05	0.025307	1e-05	0.00450044
ATG12	0.0161589	1e-05	0.193874	1e-05	0.186691	1e-05	0.00081766
ATG13	0.101958	1e-05	0.0795337	1e-05	0.0995993	0.0684	0.00116756
ATG16L1	0.572292	0.2116	0.179963	0.04045	0.207693	0.0712	5.2996e-06
ATG2A	0.0430442	0.012	0.00773397	1e-05	0.153613	0.0189	3.12162e-10
ATG2B	0.0542555	0.0451	0.020229	0.00435	0.0226215	0.013	6.85155e-10
ATG4B	0.744316	0.4813	0.838454	0.7034	1.47657	1.2954	1.5708e-06
ATG4C	0.0447415	1e-05	0.0186604	1e-05	1e-05	1e-05	5.95275e-05
ATG5	0.522181	0.0887	0.375363	0.0735	1.48076	0.1799	0.049056
ATHL1	0.0774891	0.0378	0.237352	0.10915	0.302315	0.1954	1.33075e-05
ATIC	21.7005	22.2362	13.6238	12.953	19.8852	20.3885	1.38566e-08
ATL1	0.104863	0.0055	0.125641	0.07875	0.0762501	0.0335	0.0302201
ATL2	0.138037	0.093	0.241923	0.09205	0.627098	0.4929	9.10037e-09
ATM	0.041264	0.0336	0.0502018	0.0226	0.081491	0.0488	0.0292216
ATN1	0.0115234	1e-05	0.0271378	1e-05	0.0537018	0.0155	5.44516e-05
ATOX1	1.09104	0.7259	1.75701	0.3262	0.860686	1e-05	0.0468802
ATP10B	0.00380151	1e-05	0.0106801	1e-05	0.00478149	1e-05	0.000905838
ATP11B	0.115882	0.0626	0.0393655	1e-05	0.041727	0.0199	3.10159e-06
ATP11C	0.0776966	0.0135	0.076196	1e-05	0.0216857	1e-05	0.0101328
ATP13A1	1.12172	0.9872	0.756048	0.5022	1.22464	0.9303	9.4637e-07
ATP13A2	0.0268623	1e-05	0.0255182	1e-05	0.0597334	1e-05	0.00208113
ATP1A1	35.5272	29.1176	16.2426	14.2463	37.3626	33.3937	2.8549e-14
ATP1B1	11.1673	8.3639	9.49209	5.2725	23.3348	17.3483	3.58359e-08
ATP1B3	3.38116	1.7725	3.81857	3.2802	5.96688	5.0849	7.13105e-06
ATP2A1	0.919557	0.8968	0.381824	1e-05	1.21698	0.5159	0.000163958
ATP2A2	9.14049	9.1322	5.00205	4.14775	6.03613	5.2126	5.90847e-11
ATP2B4	0.274701	0.2072	1.22854	0.53275	0.625257	0.4288	6.35322e-07
ATP2C1	0.100928	0.0591	0.0973015	0.04745	0.394131	0.1452	2.79919e-06
ATP2C2	0.00978774	1e-05	0.00154179	1e-05	0.0163713	1e-05	0.0244125
ATP5A1	258.017	214.272	159.773	137.119	254.911	225.575	5.70438e-08
ATP5B	345.201	315.902	213.289	204.672	368.903	321.32	6.62874e-11
ATP5C1	30.9946	28.2746	16.7287	14.5736	26.826	21.0716	1.25581e-09
ATP5D	16.217	13.3858	8.43609	4.6669	15.0786	8.3292	8.11324e-07
ATP5E	12.6231	11.3033	2.43062	1.28585	3.24956	2.9303	5.267e-15
ATP5F1	21.128	14.4945	4.13523	2.64455	5.60949	3.4168	2.88685e-14
ATP5H	70.1193	57.7398	46.624	33.8534	65.7821	51.7665	0.00272304
ATP5I	34.975	20.474	33.7069	10.2957	25.1908	11.9359	0.0184384
ATP5J	10.1751	7.5386	17.9661	9.00215	47.8872	28.8603	1.88063e-09
ATP5L	13.2575	8.1384	26.2908	17.399	78.5989	52.219	2.9988e-10
ATP5O	17.9966	12.3649	11.8984	8.0537	17.5845	12.3259	0.00396555
ATP5S	0.21825	1e-05	0.471857	0.084	0.906679	0.5887	6.7694e-09
ATP5SL	0.0237128	1e-05	0.000350897	1e-05	0.000245672	1e-05	0.0225248
ATP6	0.497847	1e-05	1.87861	1e-05	3.10263	1e-05	0.00804237
ATP6AP2	0.712543	0.5204	0.606611	0.08955	0.360416	0.111	0.00103335
ATP6V0A1	0.540012	0.3436	1.0671	0.76085	1.82487	1.3161	1.91117e-11
ATP6V0A2	0.0626981	0.0208	0.126744	0.01145	0.17811	0.0776	0.00603888
ATP6V0A4	1e-05	1e-05	0.0147488	1e-05	0.018637	1e-05	0.0280075
ATP6V0C	0.302346	1e-05	0.277093	1e-05	1.2527	0.2798	0.000140646
ATP6V0D1	2.20372	1.4418	1.42116	1.00975	1.78921	0.7044	0.00455153
ATP6V1B2	5.06765	4.3099	5.96631	4.8782	7.03918	6.2682	0.000886478
ATP6V1C1	3.67898	1.8791	5.23272	1.18545	2.0095	1.1609	0.0392663
ATP6V1E1	4.36359	3.2014	10.3272	8.5776	10.953	11.1218	1.84559e-11
ATP6V1F	2.2416	1.4639	4.2086	3.0794	7.96616	4.7415	4.80494e-12
ATP6V1G1	0.826141	0.2501	6.26463	1.15085	6.31984	3.1583	1.70706e-07
ATP7B	0.0386232	0.012	0.00782474	1e-05	0.0266549	1e-05	1.69168e-05
ATP8A1	0.141996	0.0877	0.586417	0.1641	0.734967	0.4112	2.02888e-05
ATP8B1	1.56963	1.2169	1.14929	0.2104	2.6586	1.3077	1.81718e-05
ATP8B2	0.0666966	1e-05	0.0886592	1e-05	1e-05	1e-05	0.035243
ATP9A	0.294214	0.2678	0.46746	0.30205	0.684036	0.5422	9.50344e-06
ATPAF1	1.38851	0.3014	0.406897	1e-05	1.04739	0.3381	1.11006e-07
ATPAF2	2.00887	1.407	1.07124	0.8003	2.53035	2.1297	5.16648e-07
ATPIF1	2.75997	1.8877	0.565238	0.2802	0.844971	0.5178	3.70379e-14
ATRX	0.00536585	1e-05	0.0465147	1e-05	0.0781991	1e-05	4.45368e-05
ATXN10	3.4736	2.7442	1.69702	1.46105	2.61931	2.1196	2.5341e-06
ATXN2	0.0729681	0.0357	0.0989354	0.02905	0.283984	0.1183	3.20136e-05
ATXN2L	0.786458	0.7449	0.41293	0.32845	0.920594	0.714	5.03559e-09
ATXN3	0.310505	0.088	0.265826	1e-05	0.523678	0.2998	1.61241e-05
ATXN7L3B	0.24275	1e-05	0.709639	0.18655	1.66309	1.2563	7.72238e-12
AUH	0.915179	0.7199	0.874413	0.52105	1.81919	1.1252	0.00016019
AUP1	0.569731	0.2982	0.862261	0.39675	1.75536	1.5755	4.18088e-10
AURKAIP1	0.0917625	1e-05	0.00624692	1e-05	0.057654	1e-05	0.000531446
AURKB	0.921325	1e-05	0.41955	1e-05	3.66809	0.3711	2.45454e-09
AUTS2	0.0872362	1e-05	0.0263165	1e-05	0.0775593	1e-05	0.00683728
AVEN	0.267112	0.1839	0.0638886	1e-05	0.119746	1e-05	2.56092e-06
AVL9	3.07402	1.2648	0.493506	0.13775	1.35488	0.8067	1.56602e-11
AXIN1	0.352057	0.0139	0.0263542	1e-05	0.0795743	1e-05	1.41544e-05
AXIN2	1e-05	1e-05	1e-05	1e-05	0.00195701	1e-05	0.00681709
AZGP1	2.32421	1.818	4.28748	3.16345	2.45245	1.9047	0.000617648
AZI1	0.00651283	1e-05	0.00181077	1e-05	0.0273199	1e-05	0.00154399
AZI2	0.094863	0.0437	0.0447671	1e-05	0.0258207	1e-05	1.08809e-06
B2M	11.5362	7.9592	5.00044	2.47775	5.17897	3.7721	7.31699e-06
B3GALT5	0.578211	0.3958	0.206428	0.03085	0.319367	0.0937	0.00343599
B3GALTL	0.29463	1e-05	0.237625	1e-05	0.126286	1e-05	0.044319
B3GNT2	0.43794	0.3089	0.273857	0.12275	0.336649	0.2574	0.00923649
B3GNT7	0.0158998	1e-05	0.451762	1e-05	0.115787	1e-05	0.00204896
B3GNT8	0.108815	1e-05	0.0368049	1e-05	1.35754	1e-05	1.83911e-05
B4GALNT3	0.0181809	1e-05	0.0128932	1e-05	0.0414336	0.0241	6.0607e-05
B4GALT1	1.16073	0.5278	1.20137	0.988	2.46611	1.8237	1.53513e-10
B4GALT4	0.014497	1e-05	0.0578096	1e-05	0.0994681	1e-05	0.0336151
B4GALT7	0.00151528	1e-05	0.034581	1e-05	0.0380304	1e-05	0.0155286
B9D2	0.0122568	1e-05	0.0858914	1e-05	0.201639	1e-05	3.79034e-06
BABAM1	0.149246	0.0959	0.633388	0.23975	2.62216	1.9931	3.55032e-15
BACE2	0.330298	1e-05	1.59256	1e-05	1.05514	1e-05	0.0436677
BACH1	0.00235849	1e-05	0.00112385	1e-05	0.00659672	1e-05	0.0354492
BAD	0.0158221	1e-05	0.168928	1e-05	0.384976	0.0755	1.09987e-06
BAG1	0.370465	0.244	0.204942	0.0455	0.610523	0.0784	0.00656704
BAG2	1.31904	0.3933	2.65489	1.5532	1.46282	0.7945	0.000827061
BAG3	0.0986315	1e-05	0.239591	0.1109	0.202545	0.033	0.00146657
BAG4	0.0612651	1e-05	0.0187329	1e-05	0.207184	1e-05	4.3157e-06
BAG5	0.809287	0.6786	0.762446	0.44895	1.91924	0.8899	0.000165152
BAG6	4.57705	4.25	3.28633	2.99765	4.56658	4.0939	6.84207e-06
BAIAP2L1	1.28785	0.9764	0.814434	0.5129	1.33124	1.0605	8.46675e-05
BAIAP2L2	0.23491	0.1496	0.0478999	1e-05	0.322774	0.0465	2.83938e-08
BAK1	0.763878	0.3782	1.29668	0.86675	1.78443	1.6856	6.70496e-05
BANF1	12.0009	10.004	12.8388	9.33495	20.7066	13.3518	0.0299636
BANP	1e-05	1e-05	0.00393769	1e-05	0.01804	1e-05	0.009178
BAP1	5.69811e-05	1e-05	1e-05	1e-05	0.0292364	1e-05	6.79447e-06
BARD1	0.0741421	1e-05	0.0058559	1e-05	0.0921334	1e-05	0.0013467
BASP1	0.123323	0.018	0.282481	0.104	0.131815	0.034	0.027419
BAX	12.9148	9.8701	12.3447	9.58285	15.6652	13.2697	0.0477186
BAZ1A	0.372553	0.1499	0.0629663	1e-05	0.054989	1e-05	3.12354e-06
BAZ1B	0.261908	0.1789	0.169059	0.08235	0.423963	0.3196	2.23508e-06
BAZ2A	0.0159036	1e-05	0.00951654	1e-05	0.0374496	0.0066	0.000499321
BAZ2B	1e-05	1e-05	0.00330077	1e-05	0.0276415	1e-05	0.00218282
BCAM	0.415604	0.1449	1.96315	1.2228	2.19188	0.7727	1.58479e-09
BCAP29	0.0125766	1e-05	0.146966	1e-05	0.303482	1e-05	0.00231276
BCAP31	5.62468	3.7346	1.78211	1.312	2.53072	1.8428	2.89783e-11
BCAR1	0.291367	0.1751	0.523419	0.1839	0.59706	0.469	0.00117139
BCAR3	0.276887	0.0904	0.112095	0.0229	0.133805	0.0905	0.00397341
BCAS2	1.58513	1.288	2.50558	1.2483	3.58347	2.6297	4.04262e-05
BCAT1	0.249581	1e-05	1.5176	0.39795	0.583443	0.0908	2.12728e-07
BCAT2	5.06915	4.089	3.10556	2.7249	5.4232	4.1675	0.000429943
BCCIP	2.48001	2.1058	1.89134	1.491	2.57535	2.2416	0.00230425
BCKDHA	1.11523	0.3788	0.717657	0.3295	2.45026	1.0195	1.82555e-06
BCKDHB	0.470938	0.2406	0.29826	0.17265	0.685953	0.4303	0.00215824
BCKDK	0.242759	0.1504	0.318681	0.19815	0.481542	0.46	0.00515925
BCL11B	0.000632453	1e-05	0.00530679	1e-05	0.0588421	1e-05	0.000440052
BCL2	0.283805	0.1483	0.728611	0.41305	0.516706	0.3127	0.00554938
BCL2L13	4.05946	2.9873	2.41095	1.46055	3.8369	2.3876	0.000115635
BCL2L14	1.6343	0.8763	0.218852	0.03905	0.523973	0.2947	8.38008e-15
BCL2L15	1.74494	1.32	1.38494	0.9327	2.70789	1.8867	0.000199802
BCL3	0.0246709	1e-05	0.0786433	1e-05	0.146293	1e-05	0.00238035
BCL7B	0.00650038	1e-05	1e-05	1e-05	0.0364928	1e-05	0.0287896
BCL7C	0.14692	1e-05	0.578119	1e-05	0.776843	0.3846	0.000571846
BCL9L	0.00747	1e-05	0.0378053	1e-05	0.0752748	0.0377	4.903e-08
BCLAF1	1.11358	0.4601	0.232704	0.1167	0.617438	0.4074	8.63828e-11
BCMO1	0.20759	0.1647	0.106916	0.08395	0.239095	0.1402	0.000298091
BCR	0.044327	1e-05	0.0978863	0.0193	0.103916	0.0717	0.000111955
BCS1L	5.75356	4.6355	2.88008	2.1596	3.79295	2.4194	6.21342e-05
BDH1	10.6281	7.8209	3.32566	2.13015	12.689	8.8329	1.04148e-12
BDP1	0.00013434	1e-05	1e-05	1e-05	0.00082403	1e-05	0.010866
BECN1	0.00947208	1e-05	0.00562769	1e-05	0.100328	1e-05	0.0191181
BET1	6.19274	5.0848	2.95392	2.06455	5.77993	5.0748	1.17588e-06
BGN	53.11	22.2726	154.218	105.876	51.5292	21.99	1.54472e-10
BICC1	0.0102617	1e-05	0.0512664	1e-05	0.00938388	1e-05	0.0104882
BID	17.8543	12.27	12.0538	6.54725	17.4518	13.7169	0.00113932
BIN1	0.268537	0.0993	0.376527	0.25555	0.592265	0.4767	0.00103044
BIRC2	0.041086	1e-05	0.00871577	1e-05	0.0455115	1e-05	0.000750961
BIRC6	0.0901096	0.0646	0.0798578	0.05025	0.279866	0.1558	1.03415e-13
BLOC1S1	0.286385	1e-05	1.33497	0.227	2.15683	1.3852	4.95177e-08
BLOC1S2	5.0323	4.2475	4.67655	3.27805	7.22145	4.4973	0.019379
BLOC1S3	0.412388	0.2414	0.543608	0.16775	0.885919	0.5825	1.8978e-05
BLOC1S4	0.762005	0.6673	0.432399	0.1206	0.245786	0.0203	2.54131e-06
BLOC1S5	0.338798	0.3309	0.224874	0.0523	0.215676	0.1683	0.000687755
BLOC1S6	3.02471	1.9559	0.855077	0.41905	0.793658	0.5992	5.90001e-08
BLVRA	7.13316	5.9735	9.03499	7.65655	10.4565	8.3438	0.0499813
BLVRB	138.795	106.386	63.8225	49.7208	74.679	52.9209	8.2971e-10
BMP7	0.00125509	1e-05	0.00161372	1e-05	0.0325443	1e-05	0.000829192
BMS1	0.0331664	0.0108	0.0305397	1e-05	0.078983	0.0315	4.08546e-06
BNIP1	1.35697	0.5058	1.3261	0.5218	1.96779	1.0434	0.00600911
BNIP2	1e-05	1e-05	0.0486526	1e-05	0.072247	1e-05	0.00133281
BNIP3L	0.00614528	1e-05	0.00261487	1e-05	0.192718	1e-05	0.000110306
BOD1	0.0407209	1e-05	0.124469	1e-05	0.57683	0.073	7.6061e-06
BOD1L1	0.0181968	1e-05	0.0374231	1e-05	0.044716	1e-05	0.0054488
BOP1	0.669962	0.424	0.305847	0.1892	0.663366	0.4872	4.69181e-06
BPGM	0.324664	0.1846	1.66422	1.16805	1.50941	1.092	3.32853e-10
BPHL	1.1272	0.3758	1.74594	0.4881	5.93056	2.9956	1.12845e-09
BPIFA3	0.0680826	1e-05	0.0151392	1e-05	0.00196806	1e-05	9.81246e-08
BPNT1	9.96932	8.3464	5.77171	4.453	11.5331	9.834	8.01036e-08
BPTF	0.00570585	1e-05	0.00277179	1e-05	0.0127273	1e-05	0.000129237
BRAF	0.0763319	0.0576	0.0399627	1e-05	0.123685	1e-05	3.29969e-05
BRAP	0.197242	0.0377	0.12842	1e-05	0.325879	0.0839	0.00825581
BRAT1	0.0575358	1e-05	0.0456623	1e-05	0.153057	0.1159	8.39235e-09
BRCC3	0.730673	0.5868	0.712004	0.55745	1.43869	1.3744	1.10885e-07
BRD1	0.0336543	0.0263	0.0190985	1e-05	0.0432163	0.0214	0.00313135
BRD2	0.0448972	1e-05	0.0271176	1e-05	0.0800107	0.0214	0.00154238
BRD3	0.169903	0.0988	0.0870019	1e-05	0.144928	1e-05	0.00751832
BRD4	0.396277	0.1853	0.184979	0.09565	0.725134	0.1634	0.0163715
BRD9	0.0606323	0.057	0.0362509	1e-05	0.0215536	1e-05	1.9323e-06
BRE	1.9277	1.453	0.675981	0.26165	0.555195	0.4145	3.62482e-08
BRF1	0.00657528	1e-05	1e-05	1e-05	0.000306866	1e-05	0.0202423
BRI3BP	1.42921	0.4406	1.97058	1.3195	4.98746	3.9075	1.71473e-10
BRIX1	1.31129	0.3477	0.681987	0.06255	1.40002	0.1594	0.00369412
BRMS1	0.392471	0.1653	0.172482	1e-05	0.258103	1e-05	0.00258857
BROX	1.32041	1.1493	1.70491	1.1931	3.94771	2.8949	9.21408e-12
BRPF1	0.0405694	1e-05	0.00248385	1e-05	0.0367731	1e-05	0.000348666
BSCL2	0.117191	1e-05	0.0168328	1e-05	0.00636776	1e-05	0.0010925
BSDC1	0.00844755	1e-05	0.0183701	1e-05	0.0775169	1e-05	0.00150413
BSG	5.52043	3.6189	9.68754	6.07615	21.3407	16.0467	4.53862e-13
BSPRY	0.491356	0.2942	0.0680179	1e-05	0.142373	0.0503	4.89334e-12
BST1	0.292456	1e-05	1.68548	1.0201	1.2509	0.6379	8.14078e-09
BST2	0.716601	0.4592	0.457157	0.10875	0.275688	0.0646	0.0106011
BTAF1	0.0955953	0.0567	0.0809141	0.03355	0.137659	0.0592	0.00756589
BTBD11	0.00454057	1e-05	0.000547051	1e-05	0.11442	1e-05	0.00533183
BTBD6	0.0404121	1e-05	0.0198249	1e-05	1e-05	1e-05	0.000759471
BTBD9	0.00381113	1e-05	0.000100897	1e-05	1e-05	1e-05	0.0210859
BTD	0.319279	0.2149	0.20104	0.084	0.319	0.2049	0.00603158
BTF3	19.3984	17.5249	7.68371	5.0289	14.418	12.297	3.68653e-10
BTF3L4	3.24325	1.7196	6.49813	3.4124	6.96409	3.2863	0.0314931
BTN3A2	0.796003	0.169	0.291884	1e-05	0.236953	1e-05	0.000244832
BTNL8	0.0670821	1e-05	0.0083659	1e-05	0.105882	1e-05	0.000127261
BUB3	5.60819	4.2398	4.62265	2.8219	5.33432	3.0035	0.00614282
BUD31	2.46348	1.947	2.13822	0.9632	3.48075	2.0153	1.16739e-06
BYSL	0.522475	0.0212	0.776549	0.0688	1.22785	0.6128	1.10395e-08
BZRAP1	1e-05	1e-05	0.0183736	1e-05	1e-05	1e-05	0.0439766
BZW1	4.44709	3.2271	2.08398	1.6888	2.61577	1.7371	7.58556e-08
BZW2	2.06081	1.4708	1.28874	0.80125	3.30618	2.4939	4.05662e-12
C10orf118	0.0202358	1e-05	0.00425808	1e-05	0.0502096	1e-05	0.013331
C10orf2	0.0362292	1e-05	0.000876538	1e-05	0.0268531	1e-05	0.00396441
C10orf32	1.72673	0.8407	2.13038	1.0568	2.80372	1.8494	0.00901847
C10orf54	0.250373	0.1775	0.367173	0.23005	0.432188	0.3261	0.0334398
C10orf76	0.112753	0.0964	0.11131	0.07085	0.194563	0.1512	0.00667909
C10orf88	0.0116181	1e-05	0.0917535	1e-05	0.111089	1e-05	0.0094776
C11orf30	1e-05	1e-05	0.00267654	1e-05	0.00374358	1e-05	0.033294
C11orf31	6.13888	5.4225	5.63317	4.02295	6.736	5.603	0.0134378
C11orf54	4.96621	1.9109	1.57438	0.3446	1.53415	0.46	9.80538e-06
C11orf58	1.05745	1.1842	2.61394	1.48765	4.2237	2.6007	4.92353e-06
C11orf68	0.579655	0.5369	0.885288	0.5474	0.695752	0.2708	0.0497539
C11orf73	0.215911	0.1492	0.234827	1e-05	0.0718304	1e-05	0.00470955
C11orf83	1.74413	0.7335	0.400023	1e-05	0.494139	1e-05	8.37791e-06
C11orf96	0.00417962	1e-05	0.265231	1e-05	0.0124007	1e-05	0.000602968
C12orf10	2.42241	2.0778	3.22769	2.3812	7.00254	6.5624	9.92383e-14
C12orf23	2.82298	0.548	1.02243	0.38725	2.23303	1.2078	0.0136207
C12orf45	0.239621	1e-05	0.0895729	1e-05	0.227681	1e-05	0.000182605
C12orf5	6.43106	6.0345	4.03961	4.0172	4.4979	4.5935	0.00730092
C12orf63	1e-05	1e-05	1e-05	1e-05	0.0028094	1e-05	0.0188659
C14orf1	1.34108	0.58	0.752646	1e-05	0.460765	0.1425	3.64635e-07
C14orf142	12.5203	9.7994	6.23186	4.9501	10.0498	5.6582	0.000288068
C14orf159	1.12484	0.6879	1.25242	1.0053	2.18687	1.1505	0.0439273
C14orf166	8.01926	6.9735	6.06832	5.57975	8.68551	8.3906	0.000104962
C14orf169	0.120919	0.0636	0.137781	0.02295	0.324474	0.0493	0.0248797
C14orf2	0.672865	1e-05	0.193768	1e-05	0.79058	1e-05	0.00822386
C14orf80	0.0366379	1e-05	1e-05	1e-05	0.00637224	1e-05	5.96227e-06
C15orf40	0.00326642	1e-05	0.111183	1e-05	0.185176	1e-05	0.0019936
C15orf48	9.8674	8.0514	6.52807	3.30555	24.3496	10.9559	9.12444e-08
C16orf55	1e-05	1e-05	0.00604551	1e-05	0.0265761	1e-05	0.0279835
C16orf58	5.01816	4.0766	2.86384	1.8808	2.50325	2.1098	5.62673e-08
C16orf59	0.00541736	1e-05	0.00140077	1e-05	0.0097203	1e-05	0.00139399
C16orf80	0.119679	0.0674	0.282677	0.07135	0.499687	0.2747	0.00257147
C16orf87	0.196399	0.0536	0.0103722	1e-05	0.00480522	1e-05	3.44923e-14
C16orf91	0.00420981	1e-05	0.00839936	1e-05	0.0432815	1e-05	0.00330555
C17orf49	1.4444	1.2376	3.38779	2.0015	5.34325	4.6503	1.1091e-06
C17orf58	0.0791228	1e-05	0.296946	1e-05	0.0443869	1e-05	0.00136943
C17orf62	1.53079	1.1011	1.08449	0.6456	0.877888	0.5056	0.00362615
C17orf75	0.243822	0.1531	0.279026	0.1719	0.480676	0.4741	3.7408e-05
C17orf85	0.473854	0.1847	0.212875	0.06295	0.458634	0.2378	3.93389e-05
C18orf25	0.170802	1e-05	0.313592	0.1879	0.424477	0.3047	0.00178159
C18orf8	0.544161	0.526	0.340311	0.24165	0.636781	0.5938	3.2763e-07
C19orf10	6.61557	4.9451	4.35737	2.77325	4.53255	3.4499	0.00177105
C19orf25	7.34326	6.3397	2.95945	2.1211	3.54916	2.5588	1.88356e-06
C19orf33	12.0988	4.7506	9.8127	2.0128	5.42152	2.793	0.0368151
C19orf52	0.192663	0.1281	0.148132	1e-05	0.154203	0.0346	0.0144556
C19orf60	0.0478632	1e-05	0.00318038	1e-05	0.00926507	1e-05	0.000562042
C19orf68	0.00209019	1e-05	0.000950641	1e-05	0.000349851	1e-05	1.04487e-05
C19orf70	2.43041	1.1303	1.48049	0.6881	3.61344	2.2988	0.000277627
C19orf77	2.71887	1e-05	0.261857	1e-05	0.936147	1e-05	0.00257349
C1GALT1	0.204537	0.0342	0.53164	1e-05	0.323795	0.1707	0.0338262
C1GALT1C1	0.0974219	1e-05	0.0859292	1e-05	0.671296	1e-05	0.00646951
C1orf109	0.017674	1e-05	0.0163388	1e-05	0.0636996	1e-05	0.0258187
C1orf116	0.549472	0.404	0.717774	0.43975	1.53283	1.2348	5.16441e-09
C1orf123	2.45159	1.8851	10.1831	5.01515	14.026	12.9247	1.87619e-11
C1orf131	0.00843	1e-05	0.00214833	1e-05	0.0123372	1e-05	0.0362809
C1orf172	0.0430589	1e-05	0.0267036	1e-05	0.059481	1e-05	0.00605676
C1orf198	0.3849	0.262	1.45301	1.00385	2.40337	0.9943	5.19066e-09
C1orf210	0.0653736	1e-05	0.00564308	1e-05	0.0251833	1e-05	0.000776604
C1orf27	0.546507	0.3586	0.769309	0.15455	0.32971	0.2203	0.00340163
C1orf35	0.523931	1e-05	0.124834	1e-05	0.253085	0.1402	0.000204888
C1orf50	0.356464	0.2185	0.610281	0.138	0.609859	0.496	0.00938446
C1orf85	0.0858721	1e-05	0.0360694	1e-05	0.00621418	1e-05	0.00528826
C1orf95	1e-05	1e-05	0.0167747	1e-05	1e-05	1e-05	0.0197412
C1QA	0.518489	1e-05	0.152157	1e-05	0.0161258	1e-05	0.00144662
C1QB	2.67301	1.9315	6.85139	3.4199	3.16527	2.1688	1.32476e-05
C1QBP	18.244	16.4843	11.2878	8.6478	21.2582	16.2841	6.50613e-08
C1QC	1.61924	1.3072	4.63983	2.36605	2.90831	1.2341	0.000870348
C1QTNF5	0.0490326	1e-05	0.275245	1e-05	0.14432	1e-05	0.0400857
C1QTNF7	0.0657006	1e-05	0.141275	1e-05	0.101399	1e-05	0.00714896
C1R	0.703365	0.3885	1.13697	0.7434	0.591372	0.1924	2.99112e-06
C1S	1.22675	1.0313	2.74777	2.01695	1.19613	0.8011	1.35963e-06
C2	0.722188	0.3039	1.80983	1.1071	0.668583	0.4283	1.45665e-06
C20orf112	0.00454717	1e-05	0.0107378	1e-05	0.150025	1e-05	2.42288e-07
C21orf2	1e-05	1e-05	0.0980091	1e-05	0.978234	1e-05	0.00777721
C21orf33	21.3404	15.6611	9.78665	5.78595	16.4836	11.5403	2.16306e-05
C21orf59	0.242275	0.1839	0.092074	1e-05	0.321607	0.1847	2.86187e-06
C2CD2L	0.273962	0.1632	0.0941341	1e-05	0.114051	1e-05	1.25484e-07
C2CD4A	1e-05	1e-05	0.00433526	1e-05	0.00500746	1e-05	0.0316572
C2CD5	0.0827496	0.0615	0.104208	0.03815	0.202153	0.1551	5.58732e-05
C2orf43	0.0569092	1e-05	0.0697742	1e-05	0.164934	1e-05	0.0182047
C2orf44	0.00261491	1e-05	1e-05	1e-05	1e-05	1e-05	0.00386579
C2orf47	2.36522	1.8087	1.19125	0.98615	1.51326	1.1216	1.12511e-05
C2orf49	0.283095	0.0796	0.114938	1e-05	0.370658	0.1649	5.08412e-05
C2orf69	0.138718	1e-05	0.0732827	1e-05	0.298678	0.0584	1.55513e-05
C2orf72	0.0914192	1e-05	0.00656692	1e-05	0.0287709	1e-05	8.63308e-06
C2orf76	0.677156	0.6212	0.370852	1e-05	0.434209	0.3014	0.0046707
C3	35.6106	29.5522	66.7947	56.1221	33.3583	25.4428	1.45925e-07
C3orf30	0.00661321	1e-05	1e-05	1e-05	1e-05	1e-05	0.0158343
C3orf37	0.912475	0.3721	0.0990001	1e-05	0.633193	0.3463	6.97008e-10
C3orf38	0.255382	0.1121	0.144044	1e-05	0.18397	0.0255	0.0401773
C3orf58	0.019286	1e-05	0.271524	1e-05	0.12808	1e-05	0.0256631
C4BPA	3.07677	2.2148	4.47748	3.23655	2.28958	1.8168	0.000132693
C4BPB	1e-05	1e-05	0.00691974	1e-05	1e-05	1e-05	0.0439766
C4orf3	0.0589704	1e-05	0.377627	1e-05	1.4928	0.5126	1.51101e-07
C4orf33	0.766084	0.6233	0.317241	1e-05	0.989021	0.3763	0.000183406
C5	0.505095	0.3944	0.686137	0.43375	0.336427	0.1367	2.04207e-06
C5orf28	0.00839283	1e-05	0.00605308	1e-05	0.03158	1e-05	0.00685922
C5orf30	0.0218747	1e-05	1e-05	1e-05	0.0222421	1e-05	0.00720772
C5orf51	0.293408	0.1386	0.279354	1e-05	0.472529	1e-05	0.0104602
C6	0.120659	0.0511	0.294067	0.15515	0.17615	0.0826	0.000143525
C6orf132	0.0167045	1e-05	0.0395069	1e-05	0.157152	0.0554	1.29886e-06
C6orf136	0.0215632	1e-05	0.0348612	1e-05	0.00708731	1e-05	0.00216422
C6orf165	1e-05	1e-05	1e-05	1e-05	0.00721836	1e-05	0.0188659
C6orf203	0.893448	0.5658	0.34764	0.2525	1.3293	1.0019	5.61391e-09
C6orf211	1.66351	1.3542	0.728868	0.3994	0.967309	0.8457	4.96737e-08
C6orf222	0.0320553	1e-05	0.00285449	1e-05	0.0857261	1e-05	0.00959897
C7	0.129081	1e-05	0.825	0.4141	0.407581	0.2043	2.38073e-12
C7orf26	0.186005	0.1123	0.0740646	1e-05	0.14698	0.1116	3.87898e-06
C7orf41	1e-05	1e-05	0.0721755	1e-05	0.0440079	1e-05	0.032948
C7orf50	0.475941	0.1895	0.709674	0.14845	1.98764	1.3121	1.44768e-07
C8A	0.283958	0.129	0.998403	0.79365	0.316069	0.1511	8.96726e-12
C8B	1.35357	1.0782	2.73903	2.16775	1.14381	0.7639	3.36738e-08
C8G	1.0066	0.4231	7.15312	4.15095	5.25998	3.7502	2.55577e-14
C8orf33	1.12345	0.0502	0.294222	1e-05	0.743459	1e-05	0.00351524
C8orf82	6.04278	5.7458	1.97407	1.181	2.74112	1.9256	6.67066e-11
C9	1.84621	1.0849	4.00131	2.2927	2.11796	1.3014	0.000767463
C9orf114	0.177464	0.1429	0.0188495	1e-05	0.0894116	1e-05	4.24783e-09
C9orf142	6.89089	6.1812	8.4253	4.3601	9.89522	8.0908	2.83146e-05
C9orf40	0.114291	1e-05	0.00630064	1e-05	0.0813152	1e-05	0.00370134
C9orf41	0.0201826	1e-05	0.0354569	1e-05	0.0714072	0.0367	5.87861e-06
C9orf64	3.15173	2.9059	1.47664	1.43345	1.73842	1.5698	3.60181e-10
C9orf72	0.0980592	0.0979	0.0774208	1e-05	0.0884322	1e-05	0.020442
C9orf78	3.67324	2.8448	0.891971	1e-05	1.43243	0.401	6.68029e-11
C9orf89	0.145605	0.0141	0.569576	0.1114	1.17141	0.6557	1.20545e-05
CA1	48.2234	37.1962	65.798	42.6696	34.0056	26.6253	0.00533166
CA13	0.714229	0.1392	0.628005	1e-05	3.03323	1.8575	1.04334e-09
CA2	16.0741	8.5531	46.0396	16.3275	48.188	11.4831	0.00431661
CA3	0.0348802	1e-05	0.169826	1e-05	1e-05	1e-05	0.00159507
CA9	1.34408	0.5703	2.01388	0.0717	3.6959	0.3952	0.0180331
CAAP1	0.0156077	1e-05	0.00130474	1e-05	0.554616	1e-05	0.000910522
CAB39	13.7106	10.2557	9.4069	6.62415	9.53982	9.1294	0.00228872
CAB39L	0.46502	0.3582	0.911015	0.64035	1.60864	0.9915	7.88629e-08
CABLES2	0.0327364	1e-05	0.0117705	1e-05	0.0367731	1e-05	0.044626
CACNA2D1	0.0522377	0.0089	0.35943	0.31635	0.265776	0.2201	1.94422e-13
CACTIN	0.0339815	1e-05	0.00878205	1e-05	0.0595273	1e-05	0.000518587
CACUL1	0.0487975	1e-05	0.0926023	1e-05	0.297424	0.1783	4.10313e-08
CACYBP	8.56731	6.3059	3.75392	2.98265	6.97479	6.0499	1.15274e-06
CAD	2.84901	2.3532	1.81309	1.44395	2.77603	2.3514	5.96363e-07
CADM4	0.0854498	0.0546	0.0639679	1e-05	0.0664185	1e-05	0.004467
CADPS	0.513971	1e-05	1.10277	1e-05	0.54587	0.1339	6.30178e-08
CADPS2	0.0297821	1e-05	0.0365386	1e-05	0.131449	1e-05	0.000145633
CALB2	0.300958	1e-05	0.949518	1e-05	0.416665	1e-05	0.00237095
CALCOCO2	0.214645	0.0321	0.0373582	1e-05	0.15372	1e-05	8.08965e-05
CALD1	8.88687	6.15	47.6885	29.3001	24.6627	15.2115	7.20475e-13
CALHM2	0.00740604	1e-05	0.0267915	1e-05	0.00448194	1e-05	0.0182116
CALML3	0.733375	1e-05	2.77594	1e-05	2.40365	1e-05	0.00517759
CALML4	2.33865	0.4068	0.0662778	1e-05	0.14657	1e-05	2.34133e-18
CALML5	0.0668472	1e-05	2.55444	1e-05	2.93842	1e-05	0.00390924
CALR	34.6499	32.5165	22.3009	19.8677	31.5203	27.7402	1.69878e-05
CALU	9.66414	7.0947	15.7454	14.1314	15.5331	14.1807	1.34084e-05
CAMK1	0.257824	0.1269	0.547062	0.44885	0.522688	0.4257	0.0001337
CAMK2D	3.12609	2.502	2.08106	1.28695	3.18631	1.9065	0.00296611
CAMK2G	0.347092	0.2128	0.66223	0.5037	0.975089	0.6036	0.00235255
CAMK4	0.0197862	1e-05	0.0275422	1e-05	0.00352209	1e-05	0.0013191
CAMKK2	0.0939043	0.0528	0.0264203	1e-05	0.023331	1e-05	1.3167e-05
CAMLG	0.0445317	1e-05	0.127868	1e-05	0.444235	0.1062	4.78404e-10
CAMP	11.8727	2.1559	9.78079	1.15625	3.82611	0.8406	0.0314336
CAMSAP3	0.1511	0.0822	0.154804	0.09225	0.511552	0.3846	4.75179e-14
CANT1	4.61949	2.8862	1.27999	0.83105	5.94693	2.635	5.5027e-10
CAP1	28.5251	27.6792	43.7094	35.4835	56.1557	38.6821	0.00048582
CAP2	0.539012	0.3612	0.953572	0.56045	0.762036	0.5571	0.0336356
CAPG	64.4572	49.9051	111.193	95.3247	126.14	114.643	7.81255e-06
CAPN1	25.5337	23.2649	28.9358	25.4177	37.9815	35.487	1.83495e-07
CAPN15	0.0206068	1e-05	0.0227576	1e-05	0.0259937	1e-05	0.0133405
CAPN5	6.71064	5.5422	2.72603	1.4471	2.94799	2.2504	1.58596e-07
CAPN7	0.173056	0.1244	0.0643579	0.03225	0.176486	0.1056	4.61391e-06
CAPN9	0.0103679	1e-05	0.113494	1e-05	0.130319	1e-05	0.0381512
CAPNS1	105.472	94.6761	42.3999	29.5634	28.1067	21.9356	1.56862e-14
CAPRIN1	3.98917	3.6125	2.25797	1.72745	2.16676	1.8862	2.25241e-09
CAPS	1.00178	0.051	2.60828	1.0846	1.72457	0.0837	0.00253501
CAPZA1	75.6005	47.4924	155.031	128.61	183.773	179.471	8.97069e-11
CAPZB	15.9539	13.436	12.4719	9.8977	10.45	8.2795	0.000259531
CARD14	0.000519057	1e-05	0.00396756	1e-05	0.00270433	1e-05	0.0181416
CARD16	0.252355	1e-05	0.0350138	1e-05	0.228789	1e-05	0.0289728
CARD6	0.159666	0.1109	0.0483549	0.0039	0.0327233	1e-05	1.38153e-07
CARHSP1	13.1973	8.2496	23.8088	11.3544	33.2074	21.0519	6.48055e-05
CARM1	7.65008	6.9493	3.05653	1.4568	3.13664	1.6632	1.20528e-14
CARS	1.85127	1.5293	2.61202	2.27015	3.46507	2.941	1.58094e-06
CARS2	0.169837	0.0906	0.30993	1e-05	0.489374	0.0358	0.0402038
CASC3	0.0542951	1e-05	0.0210837	1e-05	0.0510755	1e-05	2.61073e-05
CASK	1.94144	1.3627	1.29887	0.9528	2.36165	1.962	3.8365e-05
CASKIN2	0.0248485	1e-05	0.114989	1e-05	0.162893	0.0573	8.69839e-10
CASP1	11.3308	8.2616	2.39423	0.9972	3.69407	1.7929	3.11834e-12
CASP10	1.40095	0.88	0.817929	0.28355	3.62691	2.8815	6.09109e-14
CASP14	0.00496981	1e-05	0.188833	1e-05	0.157618	1e-05	1.33538e-05
CASP2	0.164593	1e-05	0.0358777	1e-05	0.089076	1e-05	0.0180225
CASP3	1.83767	1.6193	1.11214	0.7069	1.30114	0.98	0.000890272
CASP4	0.138684	0.0911	0.0908354	0.0252	0.140461	0.0518	0.0441894
CASP6	1.63924	1.3115	1.65321	1.1598	3.19916	2.289	4.45331e-05
CASP7	0.178932	0.0814	0.160174	0.0222	0.516351	0.2803	4.10559e-07
CASP8	0.831532	0.7027	0.551498	0.3955	1.24873	0.9917	2.19235e-08
CASP9	0.406423	0.3909	0.127409	0.03435	0.170406	1e-05	6.62885e-12
CAST	11.9356	7.6047	14.4015	9.0681	16.2978	11.0011	0.00657267
CASZ1	0.0056566	1e-05	0.0108306	1e-05	0.0556107	1e-05	5.84663e-06
CAV1	13.6223	8.8948	12.9052	8.9865	5.98627	4.9587	0.000191513
CAV2	0.339761	1e-05	2.0439	1.0349	1.34666	1.1254	2.24208e-08
CBFA2T2	1e-05	1e-05	1e-05	1e-05	0.00163015	1e-05	0.00681709
CBFB	1.12316	0.6345	2.87707	1.8212	5.24303	4.1432	1.52722e-08
CBLC	0.539861	0.1161	0.0513913	1e-05	0.21579	1e-05	1.11653e-05
CBLL1	0.0366083	1e-05	0.0946521	1e-05	0.258784	0.1815	2.22779e-10
CBR1	286.149	177.648	119.74	91.984	203.976	135.791	1.10788e-07
CBR3	11.0211	6.5939	12.1565	10.4909	19.7622	14.1283	0.000151288
CBR4	0.587127	0.3199	0.890974	0.51685	2.59076	1.7995	2.66529e-10
CBX1	33.9639	28.4631	13.6187	8.25335	16.1573	14.6456	4.95691e-07
CBX3	44.7193	37.3395	20.5172	16.1895	27.0828	24.5809	7.23647e-10
CBX4	0.130151	1e-05	0.0175326	1e-05	0.0241131	1e-05	0.0079066
CBX5	0.429539	0.261	0.429944	0.0712	0.519388	0.0785	0.0209949
CBX8	0.247944	0.1227	0.13759	1e-05	0.319188	0.2178	1.0873e-05
CC2D1A	0.785768	0.6056	0.935612	0.3591	1.62152	1.0479	2.23569e-09
CCAR1	1.72516	1.0572	1.50264	0.9016	2.611	1.9729	7.27982e-06
CCBL2	0.451696	0.2178	1.00066	0.77115	1.68981	1.0256	2.76482e-07
CCDC101	0.257172	0.2316	0.0954972	0.03895	0.159591	0.0963	4.57288e-05
CCDC115	1.04255	0.0559	1.1512	0.2771	1.66581	0.6776	7.1812e-05
CCDC116	0.0189996	1e-05	0.00439782	1e-05	1e-05	1e-05	1.13442e-06
CCDC12	0.610846	0.1443	0.354159	1e-05	0.670956	0.4194	0.000167111
CCDC120	1e-05	1e-05	1e-05	1e-05	0.00327806	1e-05	0.0188659
CCDC124	4.43133	4.1616	3.80825	2.64575	4.36034	3.9401	0.0012189
CCDC126	0.173795	1e-05	0.0209901	1e-05	0.036749	1e-05	4.58909e-06
CCDC130	0.000453208	1e-05	0.00215346	1e-05	0.00728522	1e-05	0.0429931
CCDC132	0.845657	0.8022	0.688961	0.3042	1.32061	0.9202	6.77931e-09
CCDC134	0.19045	1e-05	0.244044	1e-05	0.842188	0.3209	4.25214e-05
CCDC137	0.0896487	1e-05	0.271405	1e-05	0.482739	0.1461	4.06095e-07
CCDC149	1e-05	1e-05	0.00824654	1e-05	0.0218085	1e-05	0.00775512
CCDC151	0.00105132	1e-05	0.00228808	1e-05	0.0368225	1e-05	0.0389129
CCDC166	1e-05	1e-05	0.00119705	1e-05	0.0146331	1e-05	0.0319253
CCDC174	0.000534151	1e-05	0.000521282	1e-05	0.0199039	1e-05	0.0023104
CCDC18	0.182623	1e-05	0.0294838	1e-05	0.00399463	1e-05	0.000202293
CCDC22	1.01903	0.7764	0.994778	0.783	1.86312	1.4096	2.88168e-09
CCDC25	0.324415	0.2037	0.138615	1e-05	0.590719	0.1671	8.21985e-06
CCDC40	0.0166847	1e-05	1e-05	1e-05	1e-05	1e-05	0.00386579
CCDC47	4.82982	4.5979	2.80847	2.006	5.83522	4.4157	9.34375e-08
CCDC51	1.98076	0.1578	0.574189	1e-05	1.21254	0.3121	0.000262914
CCDC53	0.883368	0.5755	1.43652	0.925	2.84823	2.2343	3.0159e-09
CCDC58	7.82134	5.9509	4.91113	3.6212	10.937	7.911	5.33348e-07
CCDC6	2.28972	1.926	1.85156	1.36035	2.71105	2.1197	0.00380331
CCDC63	1e-05	1e-05	0.000332949	1e-05	0.00574507	1e-05	0.0306012
CCDC64B	0.171312	0.0174	0.419932	0.0362	0.415565	0.1833	0.0204137
CCDC80	0.0303498	1e-05	0.13296	0.0166	0.0198582	1e-05	5.93682e-08
CCDC86	0.0464402	1e-05	0.320924	1e-05	0.124505	0.042	0.0122983
CCDC88B	0.0556958	1e-05	0.0945654	0.05715	0.107244	0.0506	0.000314128
CCDC88C	0.0180558	1e-05	0.00319974	1e-05	0.0277782	1e-05	0.00454822
CCDC9	1.62986	0.8668	0.68975	0.3885	1.03077	0.736	0.00313504
CCDC90B	0.627545	0.308	0.0708864	1e-05	0.0666501	1e-05	1.788e-14
CCDC94	0.846823	0.8218	0.330371	1e-05	1.04162	0.5485	2.50659e-10
CCDC97	0.164991	0.0873	0.0725156	1e-05	0.285835	0.12	3.93528e-05
CCK	0.375355	1e-05	0.117315	1e-05	0.0535342	1e-05	0.00180927
CCL19	0.00892113	1e-05	0.184235	1e-05	1e-05	1e-05	0.0150103
CCL21	0.0485657	1e-05	0.639168	1e-05	0.0484645	1e-05	0.0263086
CCL24	0.593566	1e-05	0.147441	1e-05	0.277361	1e-05	0.00196878
CCM2	0.0547413	0.0385	0.107287	0.0312	0.120688	0.0815	0.046515
CCNA2	0.0726075	1e-05	0.00895154	1e-05	0.0230412	1e-05	2.3449e-06
CCNC	0.0563306	1e-05	0.00566436	1e-05	0.0109597	1e-05	1.91664e-06
CCND1	0.024133	1e-05	1e-05	1e-05	0.0338113	1e-05	0.00010165
CCND2	0.0238132	1e-05	0.00137	1e-05	0.0522116	1e-05	0.031446
CCND3	1e-05	1e-05	1e-05	1e-05	0.00703776	1e-05	0.0188659
CCNH	0.0755089	1e-05	0.108209	0.018455	0.314931	0.2765	1.52045e-09
CCNK	0.213315	0.0687	0.319782	1e-05	0.504086	0.4208	5.58225e-09
CCNL1	0.244007	0.2326	0.0514659	1e-05	0.21385	0.1042	9.02601e-12
CCNL2	0.0285526	1e-05	0.0208981	1e-05	0.17074	1e-05	0.000503659
CCNY	0.28343	1e-05	0.543537	0.4241	0.889459	0.8707	1.62689e-08
CCRL2	0.000258868	1e-05	0.000393205	1e-05	0.0495904	1e-05	0.000278008
CCT2	45.9311	42.602	24.5822	21.4997	40.1685	37.1022	6.28857e-12
CCT3	19.2629	18.9812	11.1489	10.5732	17.0501	15.6134	2.69334e-10
CCT4	31.94	27.3209	15.9787	16.1078	24.9883	22.7151	6.39338e-11
CCT5	12.6246	12.4407	5.53123	4.73375	8.63192	6.7673	3.75876e-13
CCT6A	25.2932	25.6421	15.5016	14.372	25.3527	23.1005	2.04552e-10
CCT7	18.4469	16.4859	19.2265	15.0203	24.9479	22.748	0.00181383
CCT8	14.1064	12.3214	14.4607	11.6093	26.361	22.9888	2.99375e-06
CD101	0.0143825	1e-05	0.000903333	1e-05	0.0161624	1e-05	0.0428796
CD109	0.356791	0.1673	0.933659	0.50795	0.411705	0.2087	1.21219e-05
CD14	6.20613	3.3746	6.09166	4.6082	4.13292	3.2143	0.0489002
CD151	0.752443	0.6529	0.852496	0.4584	0.280245	0.1886	5.46456e-08
CD163	0.0617549	1e-05	0.459262	0.20775	0.27159	0.2367	8.1884e-10
CD163L1	0.0225525	1e-05	0.0314578	1e-05	0.0501533	0.0224	0.00186335
CD180	1e-05	1e-05	0.343689	1e-05	0.114293	1e-05	0.0487329
CD200	0.0289668	1e-05	0.185221	1e-05	0.114408	1e-05	0.000281683
CD247	0.0234051	1e-05	0.452605	1e-05	1.13891	1e-05	0.00171721
CD2AP	1.45542	1.1003	1.21841	0.93125	1.93653	1.8923	0.00385884
CD2BP2	0.607498	0.4745	0.432699	0.0836	0.835997	0.1392	5.97079e-06
CD34	0.0309549	1e-05	0.973337	1e-05	0.482498	1e-05	1.52305e-07
CD36	0.258455	1e-05	0.139285	1e-05	0.0317966	1e-05	0.000201861
CD38	0.902002	0.237	0.891586	0.0745	0.65519	1e-05	0.00875177
CD3EAP	0.0342809	1e-05	0.0346101	1e-05	0.0973291	1e-05	0.0108941
CD4	0.12398	1e-05	0.0904886	1e-05	0.0253721	1e-05	7.33861e-05
CD44	6.41084	4.9011	4.79911	3.6507	4.09023	3.3089	0.0031623
CD46	0.0422915	1e-05	0.00576013	1e-05	0.041067	1e-05	9.68371e-05
CD47	3.23697	1.5839	3.42467	1.3675	1.79165	0.3864	0.00778473
CD48	0.0614725	1e-05	0.114918	1e-05	0.0442449	1e-05	0.00419132
CD5	1e-05	1e-05	0.00181244	1e-05	0.0197963	1e-05	2.67923e-05
CD53	0.120866	0.0573	0.0766833	1e-05	0.0120943	1e-05	4.97636e-06
CD55	0.18441	1e-05	1.10091	0.1945	0.375574	0.0357	8.54883e-05
CD63	2.60109	1.8519	1.81647	0.92105	1.01469	0.6704	2.8129e-05
CD74	7.53085	5.4469	14.9781	10.2792	33.2406	22.731	3.50849e-10
CD81	0.0507938	1e-05	0.219701	1e-05	0.14998	1e-05	0.000653503
CD84	0.0552789	1e-05	0.0861309	1e-05	0.0331018	1e-05	0.00195559
CD8A	1.082	1.0495	0.905156	0.6513	0.868544	1e-05	0.00820415
CD9	2.1614	0.9945	0.895544	0.10225	1.98563	0.2594	3.76785e-06
CD97	1.21463	0.8987	0.840207	0.5375	1.23967	0.9692	0.000605519
CD99	0.555942	0.3708	0.247737	0.13445	0.299268	0.1901	0.022747
CD99L2	1e-05	1e-05	0.0808509	1e-05	0.0148496	1e-05	0.0137366
CDC123	0.261152	0.0887	0.092775	1e-05	0.323892	0.0823	1.67046e-05
CDC16	0.0259719	1e-05	0.0801346	1e-05	0.329676	0.2239	2.74095e-11
CDC23	0.169362	1e-05	0.210052	1e-05	0.378197	0.2785	7.48149e-09
CDC26	0.490818	1e-05	1.3056	1e-05	1.63337	1.3384	9.75761e-07
CDC27	0.0199811	1e-05	0.0896144	1e-05	0.14089	0.0158	2.56258e-05
CDC37	5.79977	5.1782	4.97624	3.5191	6.97812	5.9923	0.00370416
CDC37L1	0.00907981	1e-05	0.0462317	1e-05	0.0928288	0.0377	3.00431e-05
CDC40	0.288039	0.067	0.103822	0.04505	0.376372	0.2365	1.03828e-06
CDC42	61.6995	55.9392	29.4084	30.33	25.1782	21.8197	1.36436e-14
CDC42BPA	0.48613	0.2012	0.49479	0.1079	0.353801	0.1503	0.0406046
CDC42BPB	0.59247	0.3781	0.676578	0.3352	0.835846	0.5127	0.0179606
CDC42BPG	0.130837	0.0764	0.0314726	1e-05	0.0805858	0.0586	6.52692e-08
CDC42EP1	0.110648	0.0303	0.645467	0.43125	0.942729	0.6995	7.13552e-13
CDC42EP2	1.22194	0.0884	3.86863	0.52765	1.73493	0.9859	0.0441799
CDC42EP4	2.01496	1.1216	1.09409	0.8842	2.0718	1.6929	0.0013901
CDC42EP5	0.236679	1e-05	0.710382	0.05875	0.875547	0.7931	1.05274e-05
CDC42SE2	0.520655	1e-05	1.49375	1e-05	4.23551	2.3086	6.56237e-09
CDC5L	1.8533	1.3946	1.27123	0.8853	2.59379	2.1569	6.16168e-10
CDC73	1.34349	0.6966	0.690834	0.418	1.69634	1.0084	1.39095e-08
CDCA3	0.0261715	1e-05	0.0942037	1e-05	0.195455	1e-05	7.00467e-06
CDCP1	0.0736657	0.0557	0.292604	0.0404	0.233317	0.1754	0.000505539
CDH1	4.12527	3.715	3.47678	2.60385	9.10615	7.5433	2.98806e-16
CDH11	0.125925	0.0698	0.520791	0.34365	0.218059	0.1362	9.24614e-06
CDH13	0.0415408	1e-05	0.456248	0.03955	0.505523	0.3787	4.11867e-10
CDH17	23.5472	17.4787	2.84768	1.0742	19.327	13.8613	5.2678e-18
CDH2	0.000266415	1e-05	0.0706138	1e-05	0.0136697	1e-05	0.00063386
CDH3	0.046296	1e-05	0.0247241	1e-05	0.0856264	1e-05	0.00860698
CDH5	0.336224	0.2519	0.499358	0.42095	0.289709	0.2643	0.0060221
CDH6	1e-05	1e-05	0.0126308	1e-05	0.00441269	1e-05	0.0204765
CDHR2	0.693023	0.2796	0.182228	0.03315	0.461491	0.0621	0.000713333
CDHR5	0.438338	0.0765	0.0609321	1e-05	0.383516	0.1548	1.10896e-09
CDIPT	2.64173	2.2302	4.76483	3.74425	5.38614	3.4571	0.00190628
CDK1	3.81587	0.9123	2.28378	0.25355	7.68813	1.5624	1.34069e-05
CDK10	1e-05	1e-05	0.047765	1e-05	0.0258352	1e-05	8.44597e-05
CDK11B	0.0496589	1e-05	0.00533038	1e-05	0.0915503	1e-05	0.00101883
CDK12	0.0217121	1e-05	0.0906382	1e-05	0.11289	0.0784	1.54417e-12
CDK13	0.0219709	0.0063	0.0299688	1e-05	0.0384313	0.0124	0.00234854
CDK16	0.000932453	1e-05	0.0641796	1e-05	0.723091	1e-05	1.8929e-06
CDK2	0.308225	0.1351	0.279277	1e-05	0.523827	0.1889	0.00297327
CDK5	0.355174	0.1338	0.639441	0.3606	1.66975	1.3897	2.48248e-18
CDK5RAP1	0.072714	1e-05	0.0183386	1e-05	0.0558794	1e-05	0.00112722
CDK6	1.36652	0.9572	1.49931	0.82225	1.66431	1.1294	0.0226144
CDK7	0.426642	0.1781	0.225476	0.15255	0.350033	0.3365	0.00933333
CDK9	0.57512	0.4993	0.480902	0.24205	0.792701	0.6407	1.64207e-06
CDKAL1	0.0667685	0.0276	0.104903	1e-05	0.486347	0.1523	2.90998e-06
CDKN2A	0.0385226	1e-05	2.07071	1e-05	2.18089	1e-05	1.94716e-06
CDKN2AIP	0.860849	0.668	0.427352	0.31135	0.828021	0.6465	1.52496e-06
CDKN2C	0.158523	1e-05	0.0968338	1e-05	0.0331033	1e-05	0.0112303
CDR2	0.0813704	1e-05	0.0297205	1e-05	0.0799833	1e-05	0.0135504
CDS1	0.111573	0.0846	0.0199051	1e-05	0.102324	0.0399	7.6869e-08
CDS2	0.550308	0.496	0.996147	0.4943	1.48733	1.3605	0.000517449
CDSN	0.0151721	1e-05	0.0982168	1e-05	0.0922248	1e-05	0.00751717
CDV3	5.97992	3.5754	8.10957	7.02085	9.85763	7.4612	0.00489464
CDX1	0.290858	1e-05	0.0460812	1e-05	0.112205	1e-05	5.94429e-08
CDX2	1.36348	1.0238	0.13378	1e-05	0.913986	0.2089	1.20474e-15
CDYL	0.00628396	1e-05	0.0204806	1e-05	0.0493566	1e-05	0.0422145
CEACAM1	1.90698	1e-05	2.01407	1e-05	1.63387	0.1729	0.0174682
CEACAM20	0.0267489	1e-05	1e-05	1e-05	0.0103918	1e-05	0.0477146
CEBPA	0.345545	1e-05	0.0180035	1e-05	0.0123233	1e-05	0.00182679
CEBPZ	0.0594558	1e-05	0.05029	1e-05	0.0937203	1e-05	0.0021358
CECR1	0.17742	1e-05	0.827133	0.2288	1.08751	0.2693	0.000379716
CECR5	2.48732	1.8487	1.34386	0.9942	3.55148	2.9976	3.01212e-12
CELA3B	2.03541	1e-05	1.43338	1e-05	0.150475	1e-05	0.0393779
CELF1	2.08451	1.2632	0.889745	0.6156	1.15005	0.8	3.54851e-05
CELF2	0.990352	0.6182	0.41198	0.23825	0.374012	0.1326	3.98869e-06
CENPA	0.0306685	1e-05	0.00452231	1e-05	0.0131119	1e-05	0.0327243
CENPB	0.0150581	1e-05	0.0369932	1e-05	0.0969118	1e-05	0.0350364
CENPC1	0.0507364	0.02	0.0409864	1e-05	0.0277666	1e-05	0.0160762
CENPF	0.00984736	1e-05	0.000916923	1e-05	0.0122596	1e-05	0.033546
CENPK	0.0163334	1e-05	0.00138423	1e-05	0.0622949	1e-05	0.00485829
CENPV	1.49087	0.7641	1.25201	0.44355	1.41757	0.732	0.0431355
CEP170B	0.143202	0.023	0.177971	0.05265	0.20684	0.1469	0.00145191
CEP250	0.00542415	1e-05	0.00289128	1e-05	0.0026691	1e-05	0.00124871
CEP41	0.811083	0.1174	0.117809	1e-05	0.151227	1e-05	0.00205275
CEP44	0.0276877	1e-05	0.188945	1e-05	0.143259	1e-05	0.000517365
CEP55	0.0396958	1e-05	0.00202641	1e-05	0.0451699	1e-05	0.049219
CEP76	1e-05	1e-05	0.00280987	1e-05	0.0222584	1e-05	0.0123945
CEP97	0.0127398	1e-05	0.000534231	1e-05	0.0342428	1e-05	0.00276184
CEPT1	0.216762	0.1607	0.533399	0.3842	1.32018	1.0842	5.12364e-10
CERCAM	0.00222472	1e-05	0.0369723	1e-05	0.00655448	1e-05	0.00197611
CERS2	1.05367	0.7503	1.13107	0.73555	2.09288	1.0625	0.0358698
CERS5	0.0106198	1e-05	0.00081859	1e-05	1e-05	1e-05	6.54761e-10
CERS6	0.0928245	1e-05	0.0102606	1e-05	0.0573661	1e-05	3.77296e-06
CES1	0.473419	0.1372	2.52929	0.98555	2.3809	0.9139	1.24483e-06
CES2	22.1743	10.57	4.90748	0.97	21.522	16.6771	3.45579e-12
CES3	0.266481	0.0682	0.0457106	1e-05	0.208367	0.0422	7.13522e-08
CETN2	3.28529	2.9481	1.53107	0.99145	2.90364	2.0175	1.37008e-06
CFB	2.83308	2.1581	4.43874	3.07675	1.13705	0.65	5.96082e-10
CFD	0.302294	0.0383	0.779102	0.2524	0.586461	0.1109	0.0104528
CFDP1	1.12855	0.783	0.289759	1e-05	0.755169	0.1973	2.90521e-08
CFH	0.36551	0.289	1.99636	0.9944	0.851728	0.6125	4.81794e-11
CFI	0.451119	0.3158	1.07493	0.72285	0.387053	0.3078	6.17123e-06
CFL1	734.606	681.644	422.557	367.407	441.566	436.246	1.05071e-09
CFL2	13.0458	10.781	10.1099	6.36105	4.32746	3.6399	6.82052e-09
CFTR	0.11832	0.0386	0.0612137	0.0051	0.0945366	0.0174	0.00155151
CGGBP1	0.351902	0.2459	0.266773	1e-05	0.394688	0.1109	0.0484189
CGN	0.216766	0.1348	0.208498	0.06725	0.494529	0.4042	6.90767e-10
CHAF1A	0.0177285	1e-05	0.0018291	1e-05	0.0133433	1e-05	0.00046534
CHAMP1	0.0286526	1e-05	0.0794403	0.03945	0.148633	0.1104	2.07255e-12
CHCHD1	0.468265	0.1328	1.124	1e-05	3.67476	2.5688	7.22449e-09
CHCHD3	10.5102	7.8393	3.67157	2.5085	5.97789	4.0632	8.87046e-11
CHCHD4	0.00444736	1e-05	0.0281258	1e-05	0.476082	0.1631	2.79311e-14
CHCHD5	3.68072	2.4096	2.22033	0.8728	3.67981	1.9176	5.85173e-05
CHCHD6	0.213725	0.0853	0.112363	1e-05	0.510607	0.2829	2.93184e-08
CHD2	0.00271113	1e-05	0.00415885	1e-05	0.0219809	1e-05	0.0485165
CHD4	1.32757	0.9347	0.41105	0.20455	0.857612	0.5804	1.75295e-11
CHD8	0.024303	0.0106	0.0348906	0.00395	0.0280113	0.0065	0.0484756
CHD9	0.00569075	1e-05	0.00301731	1e-05	0.00145343	1e-05	0.00617373
CHDH	8.27188	4.4143	4.6653	3.17765	9.73158	7.2184	4.69289e-06
CHEK2	0.321563	1e-05	0.0155887	1e-05	0.243322	1e-05	2.41613e-05
CHERP	0.481715	0.3352	0.241895	0.1104	0.425821	0.2494	9.96087e-08
CHGA	9.95308	1.5573	2.49923	0.2157	13.2701	1.0597	0.0115785
CHI3L1	0.237265	1e-05	0.5387	0.0378	0.558766	0.1182	0.00751512
CHKA	0.0923262	1e-05	0.0139374	1e-05	0.0117861	1e-05	1.34278e-07
CHMP1A	1.03916	0.8526	0.861483	0.6802	1.76079	1.4003	1.75871e-07
CHMP1B	1.96769	1.6659	0.661161	0.27395	0.766182	0.2976	2.84125e-14
CHMP2A	5.30669	4.882	4.01347	3.25365	7.26126	5.5817	7.96758e-05
CHMP2B	0.450674	0.1178	0.0414322	1e-05	0.121737	0.0309	1.56694e-09
CHMP3	0.591931	0.1856	0.308208	1e-05	0.492732	1e-05	0.023828
CHMP4A	0.58891	0.3782	1.41777	0.7016	1.02456	0.5924	0.00342603
CHMP4B	3.87776	3.1513	3.94943	3.03555	6.08015	4.3584	0.000648393
CHMP4C	0.60659	0.2989	0.246153	1e-05	0.711403	0.5189	2.13673e-06
CHMP5	0.779985	1e-05	1.97004	1e-05	2.90058	0.3983	0.0011464
CHORDC1	1.88993	1.675	0.994855	0.8001	1.79116	1.4626	4.99555e-05
CHP1	10.7782	4.3212	25.5267	12.9766	22.1728	16.5861	1.39429e-06
CHP2	0.471176	0.0863	0.104253	1e-05	0.858641	1e-05	8.86215e-07
CHPF2	0.110631	0.0078	0.0218376	1e-05	0.035009	1e-05	0.0118406
CHRAC1	0.453674	1e-05	0.745638	1e-05	1.81112	0.9132	3.7317e-05
CHRD	0.0204683	1e-05	0.0162017	1e-05	0.00709448	1e-05	0.0388014
CHRNE	0.0999245	1e-05	0.00203423	1e-05	1e-05	1e-05	4.36952e-08
CHST14	0.11159	1e-05	0.300197	0.14955	0.330637	0.1539	0.000326297
CHST5	0.0926279	1e-05	0.0111364	1e-05	0.0350457	1e-05	0.00130194
CHTF18	0.061054	0.0325	0.0227182	1e-05	0.108281	0.0282	9.15563e-06
CHTF8	0.0393291	1e-05	0.0137973	1e-05	0.106408	1e-05	0.00575472
CHTOP	2.81046	2.3426	1.72628	1.22685	2.75211	1.9906	5.53664e-05
CHUK	0.0304492	1e-05	0.111819	1e-05	0.191522	0.0673	6.22533e-06
CHURC1	0.0267147	1e-05	0.121678	1e-05	0.26056	1e-05	0.000649042
CIAO1	0.623032	0.3486	0.266947	0.08685	0.436676	0.2793	4.07439e-05
CIAPIN1	0.804992	0.6342	0.672978	0.2661	0.691543	0.3522	0.000118713
CIB1	3.33556	3.146	4.70029	3.8249	8.9057	8.2102	3.84686e-09
CILP	0.0462974	1e-05	0.198842	1e-05	0.0310755	1e-05	2.21689e-05
CIRH1A	0.236507	0.1609	0.136996	0.02225	0.332177	0.1885	4.05076e-07
CISD1	9.53983	7.767	7.16101	2.0718	4.43891	3.0291	2.93874e-05
CISD2	1.8273	1.4219	5.66662	3.3147	12.1247	8.4768	4.70909e-09
CIZ1	0.0226015	0.0134	0.011124	1e-05	0.0500921	0.017	2.09399e-06
CKAP4	7.24092	5.4347	9.63026	7.37615	10.4901	8.3785	0.0235738
CKAP5	0.4102	0.3373	0.293322	0.19695	0.508748	0.4278	6.1116e-05
CKB	77.6905	16.7985	115.902	49.2677	71.72	37.0301	0.0248725
CKS1B	0.108135	1e-05	0.146968	1e-05	1.39247	0.5738	8.16229e-12
CKS2	0.0428257	1e-05	1e-05	1e-05	0.0103172	1e-05	0.00151006
CLASP1	0.501338	0.1389	0.423807	0.11155	1.31491	0.2581	0.0029001
CLASRP	1e-05	1e-05	1e-05	1e-05	0.00825567	1e-05	0.0188659
CLC	14.4965	5.6112	6.51632	2.04035	16.4607	3.1793	0.0184806
CLCA1	21.5571	6.4403	5.71035	0.7433	39.8256	4.0018	0.00397563
CLCC1	0.13458	0.059	0.0457213	1e-05	0.0458106	0.0169	0.000301513
CLCN2	0.0169643	1e-05	0.0201378	1e-05	0.0721251	1e-05	0.000278616
CLCN3	3.47818	0.0062	1.44335	1e-05	2.91645	0.348	0.00904107
CLCN6	0.00122113	1e-05	0.0123383	1e-05	0.00244955	1e-05	0.000190074
CLDN1	0.592648	1e-05	0.790475	0.2492	2.09635	1.2853	5.9328e-08
CLDN12	0.890571	1e-05	0.162382	1e-05	0.604564	0.305	7.01415e-06
CLDN15	1e-05	1e-05	0.0199159	1e-05	0.577199	1e-05	4.4288e-09
CLDN2	0.0270325	1e-05	0.177934	1e-05	0.348146	1e-05	0.0161612
CLDN23	1e-05	1e-05	1e-05	1e-05	0.0201064	1e-05	0.0188659
CLDN3	1.92345	1.4291	1.17505	1e-05	3.41409	2.4455	6.69298e-07
CLDN4	0.520373	1e-05	0.238883	1e-05	1.16913	1e-05	0.0349162
CLDN7	0.523472	1e-05	0.0373146	1e-05	0.90767	1e-05	0.000208614
CLEC11A	0.288743	1e-05	1.05911	0.1891	0.326599	0.0486	3.907e-05
CLEC16A	0.0455675	1e-05	0.0391803	1e-05	0.0594142	0.0375	0.000917117
CLEC3B	0.0291611	1e-05	1.54016	0.2957	1.12211	0.2585	3.44731e-09
CLIC1	65.1254	49.1582	89.0794	81.5887	144.595	130.657	8.45594e-12
CLIC3	1.25105	1e-05	2.77077	0.9389	2.06321	0.3858	0.00259883
CLIC4	4.85977	3.3117	8.23033	7.01615	4.45757	3.9	1.04678e-05
CLINT1	1.35425	1.1175	0.962589	0.7175	2.32134	1.1479	0.000165924
CLIP1	0.0691147	0.0123	0.0881845	0.0243	0.20225	0.107	6.61405e-07
CLIP2	0.213541	0.0815	0.141264	0.10145	0.276692	0.1416	0.0473278
CLK1	0.0693372	1e-05	0.0985579	1e-05	0.226851	1e-05	0.0271005
CLK3	0.270788	0.1586	0.0345576	1e-05	0.0867331	0.0049	1.07157e-14
CLMN	2.70166	0.153	0.507296	0.11615	1.22699	0.3813	5.3358e-05
CLMP	1e-05	1e-05	0.133113	1e-05	1e-05	1e-05	0.0439766
CLN5	0.215909	0.1348	0.223385	0.07275	0.201665	0.0607	0.0490645
CLN6	0.214162	0.0706	0.123094	1e-05	0.159983	0.0213	0.00413622
CLNS1A	3.54909	2.3274	2.55703	1.7968	6.80816	4.2106	1.53416e-08
CLPB	7.87515	0.6236	27.7639	0.35585	4.26193	0.66	0.00521042
CLPP	4.54194	3.903	4.8442	4.04095	9.86747	7.9374	2.18542e-08
CLPTM1	0.128689	0.0444	0.267816	0.05105	0.605254	0.2131	0.000127813
CLPTM1L	0.577353	0.4359	0.390386	0.1625	0.487903	0.3276	0.00106326
CLPX	0.189692	0.1691	0.103258	0.0368	0.396752	0.2216	4.1187e-09
CLRN3	0.204248	1e-05	0.0431171	1e-05	0.0660721	1e-05	0.00164956
CLSTN1	0.100374	0.0295	0.0621776	1e-05	0.0328452	1e-05	0.016737
CLTA	11.1828	9.2176	13.2235	11.385	18.0369	13.2063	0.00505175
CLTB	3.68097	2.697	1.76306	0.57115	1.18207	0.7101	1.62095e-10
CLTC	24.9599	23.7101	18.8445	16.162	24.6479	20.6179	0.000254901
CLU	20.7119	12.7292	46.8189	31.3319	32.8788	17.2622	6.07917e-05
CLUH	0.721243	0.5709	0.401263	0.1836	0.726506	0.605	2.47825e-10
CLYBL	6.75595	4.8777	1.93895	0.86505	4.03546	2.3655	6.07303e-10
CMA1	0.786111	0.1212	1.73795	0.4648	0.399596	0.0523	5.97288e-05
CMAS	3.87364	2.6761	2.38373	1.60855	5.96369	4.5199	2.55175e-09
CMBL	11.1245	7.0316	4.67314	2.65405	5.51956	4.2723	0.000177778
CMC1	1.91007	1.6668	1.57019	0.49155	2.20787	0.6934	1.70303e-06
CMC2	0.205787	1e-05	0.0764977	1e-05	0.148463	1e-05	0.0104795
CMIP	0.259216	0.0339	0.47757	0.09735	0.46293	0.3697	0.00172045
CMPK1	74.3884	62.0227	39.1378	30.1881	68.4941	51.579	5.51248e-07
CMTM4	0.0377091	1e-05	1e-05	1e-05	0.00959328	1e-05	0.0153277
CNDP2	36.3256	29.574	31.5593	27.0081	55.4342	51.0579	1.54468e-07
CNEP1R1	0.0501509	1e-05	0.12869	1e-05	0.114836	1e-05	0.0405747
CNIH4	3.51153	0.6564	7.44061	5.52185	12.5657	9.7271	1.33119e-09
CNKSR1	0.0661153	0.0466	0.0726908	0.0439	0.152887	0.097	2.63372e-05
CNKSR3	0.0473111	0.0095	0.00327397	1e-05	0.016093	0.0018	1.42014e-09
CNN1	33.9569	12.4235	107.84	28.4524	43.4771	19.5612	0.0101061
CNNM3	0.0335296	1e-05	0.11617	0.0681	0.455093	0.2284	2.31658e-09
CNNM4	0.132321	0.033	0.0897823	1e-05	0.29553	0.204	1.16736e-07
CNOT1	1.07805	1.021	0.608496	0.4995	1.08799	0.9294	1.08465e-11
CNOT10	0.0635325	0.0235	0.0417345	1e-05	0.129821	0.0334	0.00969596
CNOT11	0.583906	0.1213	0.210968	1e-05	0.551339	0.1561	0.000531222
CNOT2	0.0914326	1e-05	0.394133	0.0239	0.712987	0.332	1.13437e-08
CNOT3	0.376063	0.197	0.828851	0.6333	1.88652	1.2727	1.89615e-14
CNOT4	0.106512	1e-05	0.0276563	1e-05	0.185967	1e-05	1.43882e-05
CNOT6	0.00297226	1e-05	0.000477564	1e-05	0.00962985	1e-05	0.0213175
CNOT6L	0.0328677	1e-05	0.0432196	1e-05	0.12166	0.0823	1.1228e-07
CNOT7	0.258709	1e-05	0.851461	0.2683	1.2433	0.5839	1.54049e-07
CNOT8	0.06552	1e-05	0.0157299	1e-05	0.0423678	1e-05	0.000495923
CNP	1.08623	0.9276	2.0016	1.4237	3.22172	1.4545	0.00197272
CNPY2	9.28564	8.749	9.92558	6.7019	17.9736	11.4271	0.0292398
CNPY3	0.171749	0.125	0.327701	0.08115	0.413784	0.2096	0.00107057
CNPY4	0.694269	0.5453	1.03708	0.8451	0.546221	0.3759	0.000290093
CNRIP1	0.951424	0.389	1.82861	1.12905	0.596236	0.2539	4.5005e-05
CNTN1	0.0261792	1e-05	0.110124	0.005605	0.0354819	1e-05	0.000635189
CNTNAP1	0.0136177	1e-05	0.0546538	1e-05	0.0165628	1e-05	2.58751e-07
CNTRL	0.00303472	1e-05	0.000214615	1e-05	0.000751493	1e-05	0.0352599
COA3	3.60055	2.8071	1.65697	0.6724	3.36824	1.9421	3.06496e-06
COA4	0.446737	0.0674	0.444995	1e-05	2.26964	1.1023	2.44425e-08
COASY	3.73708	3.338	1.24168	0.90605	1.96672	1.3727	1.03516e-13
COBL	0.226576	1e-05	0.0844326	1e-05	0.130804	0.0131	5.07915e-05
COG1	0.441515	0.3441	0.455482	0.23945	1.20701	0.7662	1.21124e-11
COG2	0.891221	0.6628	0.513869	0.29785	0.858376	0.6738	7.17888e-09
COG3	0.456358	0.2504	0.176164	0.06335	0.512451	0.4446	5.9334e-08
COG4	0.698119	0.4712	0.362211	0.2504	0.892558	0.6477	3.65459e-07
COG5	0.403787	0.3485	0.212161	0.14205	0.323973	0.246	6.62143e-09
COG6	0.563606	0.541	0.282812	0.1966	0.517526	0.4483	2.47279e-07
COG7	1.80871	0.3471	0.431585	0.1336	1.18682	0.507	1.20084e-07
COG8	0.980895	0.8146	0.707891	0.3904	1.20218	1.0057	6.7348e-06
COIL	3.62462	0.3813	0.907171	0.20105	2.61713	0.5702	0.000193477
COL10A1	0.0296681	1e-05	0.69656	0.15635	0.43032	0.0366	3.05588e-07
COL11A1	0.00278302	1e-05	0.0226772	1e-05	0.0134881	1e-05	0.0309677
COL12A1	4.13117	2.1368	10.1232	5.09155	6.50293	4.0823	2.65098e-05
COL14A1	12.2601	2.4381	35.4283	13.8948	6.55388	2.3513	3.53254e-10
COL15A1	0.716374	0.5425	3.83551	2.3231	1.63042	1.2986	4.27324e-12
COL17A1	0.0288362	1e-05	0.0607414	1e-05	0.103043	1e-05	0.0188991
COL18A1	3.70896	2.7125	7.47484	5.9927	3.67978	2.678	7.42064e-08
COL19A1	0.0151566	1e-05	0.0647126	1e-05	0.000851642	1e-05	0.0237819
COL1A1	23.1243	7.0929	101.712	25.227	18.5192	4.7085	3.79309e-10
COL1A2	17.7864	3.9554	57.322	17.1399	10.9077	2.9584	2.42187e-11
COL21A1	0.000672075	1e-05	0.0560815	1e-05	0.00603642	1e-05	0.00698885
COL25A1	1e-05	1e-05	0.00115423	1e-05	1e-05	1e-05	0.0197412
COL28A1	0.0379762	1e-05	0.0467212	1e-05	0.00282507	1e-05	0.0310698
COL3A1	0.727616	0.1124	1.90004	0.4785	0.467799	0.0925	6.03892e-05
COL4A1	0.41063	0.1673	3.03467	0.24755	0.268522	0.0887	0.0343786
COL4A2	0.698864	0.446	1.7426	1.03915	0.62056	0.4249	5.54799e-07
COL5A1	0.0708758	0.0149	0.793597	0.3107	0.58242	0.1842	1.06718e-11
COL5A2	0.174425	0.1041	0.892243	0.2954	0.617071	0.1946	0.000260375
COL5A3	0.00275491	1e-05	0.0182792	1e-05	0.000897761	1e-05	0.0352284
COL6A1	30.9178	19.9503	105.51	73.4192	51.1989	32.9346	2.22423e-10
COL6A2	96.3894	71.6876	198.105	153.079	77.5223	60.3593	2.04059e-07
COL6A3	53.05	39.971	125.701	107.964	56.2781	39.7098	7.76426e-10
COL6A6	0.000296604	1e-05	0.0216117	1e-05	0.00327642	1e-05	0.000927278
COL7A1	0.519978	0.097	0.736182	0.37895	0.739623	0.3163	0.0108967
COL8A1	0.0157653	1e-05	0.185307	1e-05	0.139981	1e-05	5.76891e-05
COLEC11	1e-05	1e-05	0.114793	1e-05	0.0280049	1e-05	0.00229793
COLGALT1	1.37909	1.07	1.79435	1.10505	1.03702	0.7519	0.0186122
COLGALT2	0.0223621	1e-05	0.00521564	1e-05	0.010137	1e-05	0.00867302
COMMD1	0.338605	0.1898	0.106341	1e-05	0.139647	1e-05	4.67485e-06
COMMD10	3.88704	2.3911	1.42034	1.01745	2.41641	1.8639	5.82579e-08
COMMD2	3.9991	4.1548	2.2115	1.3447	2.34212	1.8288	1.07983e-06
COMMD3	2.0336	2.0104	1.33358	1.0876	1.10295	0.9021	3.68094e-07
COMMD5	3.17474	2.8969	2.30371	1.9285	2.35904	2.0175	0.0148338
COMMD6	0.966944	0.3019	1.6524	1.0176	2.32297	1.9581	1.06448e-05
COMMD7	1.79648	0.9034	0.988956	0.67665	1.06842	0.633	0.0110507
COMMD8	5.59047	5.1542	3.15617	2.8555	3.43812	2.7059	1.85664e-06
COMMD9	2.78474	2.0116	1.42679	1.3427	1.29915	0.9579	6.78683e-07
COMP	0.111075	1e-05	0.352149	0.01885	0.0833497	1e-05	5.75108e-07
COMT	16.1397	12.1891	8.47618	7.7912	11.9483	9.799	0.00016417
COMTD1	0.0971664	1e-05	0.135227	1e-05	0.24177	0.0124	0.0035083
COPA	9.13279	8.604	5.84983	4.8983	8.55227	7.5591	4.73484e-08
COPB1	13.3778	11.6735	6.82993	5.28395	9.31989	7.8254	8.93938e-10
COPB2	8.50927	7.9353	8.22887	6.808	10.8094	9.5837	0.00189451
COPE	36.7199	19.4259	46.2608	30.7772	52.2537	41.6824	0.0154901
COPG1	8.1152	7.5236	6.43767	5.2807	7.82871	6.5439	0.00479719
COPG2	2.26579	1.8952	1.29542	0.79185	1.54131	1.3386	0.000471981
COPRS	0.0627181	1e-05	0.0837246	1e-05	0.201392	1e-05	0.000342022
COPS2	0.696532	0.4828	1.06847	0.65065	1.62965	1.5398	2.77834e-05
COPS4	2.51743	2.13	2.82169	2.22805	4.76908	4.4308	6.24161e-09
COPS5	2.65049	1.9948	4.16055	3.264	4.6284	4.1277	0.000132193
COPS7A	1.21049	0.6833	2.99774	1.9205	2.4212	2.0765	4.52619e-07
COPS7B	0.570268	0.3065	0.706512	0.14935	0.281293	0.1122	0.025761
COPZ1	2.65503	1.9663	5.44013	4.4792	7.68093	5.8435	1.9022e-07
COPZ2	0.00235132	1e-05	0.20202	1e-05	0.0245306	1e-05	0.00143078
COQ10B	0.128525	0.0185	0.11903	1e-05	0.117969	1e-05	0.00108755
COQ3	0.260463	1e-05	1.42742	1e-05	3.43101	1.1005	8.84077e-05
COQ4	0.0741679	1e-05	0.0180106	1e-05	0.274272	1e-05	3.20466e-06
COQ5	4.58134	2.7056	2.37657	1.6423	5.0288	3.5712	0.000271099
COQ6	0.172185	0.0605	0.130724	1e-05	0.299315	0.1305	0.00239243
COQ7	1.08637	0.7433	0.357345	0.08305	0.924242	0.4733	8.09097e-10
COQ9	1.25998	0.7684	0.322596	0.1544	1.31774	0.8355	5.44105e-12
CORO1A	19.4468	12.7296	13.0104	8.238	8.28036	6.5828	1.80617e-06
CORO1B	12.6134	10.0655	8.99411	8.10155	15.3577	12.1045	3.06998e-06
CORO1C	10.8131	8.5756	8.45244	5.4451	5.25461	4.7021	4.26638e-07
CORO2A	1.74192	1.301	0.347159	0.19975	0.967502	0.5622	5.30976e-14
COTL1	29.9071	22.149	23.2521	15.7372	16.7978	11.0407	0.000427857
COX1	1.19408	0.4002	0.329116	0.0304	0.865549	0.3993	1.85915e-05
COX15	0.229727	0.1277	0.205927	0.05555	0.672477	0.4724	6.05234e-08
COX16	0.083067	1e-05	1e-05	1e-05	1e-05	1e-05	1.18849e-05
COX2	129.91	111.875	154.71	114.362	402.455	310.026	7.07449e-13
COX20	1.30204	1.1812	1.31625	0.23365	1.67055	0.692	0.00581218
COX3	0.238025	1e-05	0.0200597	1e-05	0.0402903	1e-05	0.000120488
COX4I1	16.968	13.3235	7.17504	4.06925	8.23592	6.3375	1.16857e-09
COX5A	31.8687	20.308	17.7216	14.5905	38.3417	26.8609	1.41635e-07
COX5B	13.2669	9.3404	14.0185	4.6302	7.98183	4.5675	1.0047e-05
COX6A1	4.68932	2.1198	0.748401	1e-05	0.760156	1e-05	5.95069e-12
COX6B1	13.3856	11.429	7.15918	4.15275	9.58327	4.1355	2.81469e-07
COX6C	12.9379	11.1671	4.10717	2.6665	10.7604	5.0055	9.83098e-12
COX7A1	0.178548	1e-05	1.82065	0.9569	1.34651	1.0069	1.01177e-09
COX7A2	69.7882	28.3519	85.3437	72.3212	191.762	139.275	3.64185e-09
COX7A2L	5.69003	5.3791	1.92729	0.9979	4.05599	1.6785	1.35625e-08
COX7B	3.02966	2.542	0.799713	0.5138	1.38044	0.647	2.07536e-11
COX7C	1.44405	1.0105	0.875673	1e-05	0.614169	0.0617	1.72125e-07
COX8A	0.174821	1e-05	1e-05	1e-05	0.0197558	1e-05	1.01961e-06
CP	1.83742	1.3276	4.69877	3.5691	3.1338	2.3398	1.18066e-08
CPA1	64.5806	1.2275	48.8182	3.6944	6.68417	2.0788	0.0275417
CPA3	1.25476	0.2853	5.69608	2.74695	4.96111	1.1179	8.77373e-05
CPB2	0.691596	0.2708	1.13504	0.66435	0.594253	0.2007	2.40449e-05
CPD	0.418466	0.3006	0.242298	0.1563	0.463274	0.295	0.000532124
CPE	0.122644	1e-05	1.67001	1e-05	0.30412	1e-05	0.0153859
CPEB2	0.00451472	1e-05	1e-05	1e-05	0.0016706	1e-05	0.0313832
CPEB4	0.0116023	1e-05	0.00162115	1e-05	0.00122164	1e-05	0.000341573
CPLX1	1e-05	1e-05	1e-05	1e-05	0.101282	1e-05	0.000862849
CPM	0.24081	0.1302	0.450013	0.1554	0.215913	0.0569	0.0161619
CPN1	0.0629319	1e-05	0.151886	0.0268	0.0449072	1e-05	0.0024842
CPN2	0.335227	0.1997	0.877335	0.5387	0.495713	0.2688	0.000148292
CPNE1	4.82496	3.6189	7.12895	5.5872	11.7781	9.9163	1.08503e-08
CPNE2	0.276792	0.1146	1.41841	0.8386	1.66883	1.5537	6.4528e-12
CPNE3	3.60219	3.5997	4.23905	3.67035	6.12675	5.6971	2.14963e-05
CPNE8	0.04592	1e-05	0.509686	1e-05	0.45669	1e-05	0.0349976
CPOX	1.52568	1.4564	1.5105	1.14565	2.68349	2.3099	9.0951e-07
CPQ	0.956961	0.6128	2.80097	1.31225	2.82979	2.2087	2.24437e-06
CPS1	32.2752	9.5399	6.71843	0.79255	25.9909	10.1327	1.3431e-07
CPSF1	0.458353	0.3473	0.491834	0.2865	0.850467	0.561	0.000131033
CPSF2	0.580978	0.4065	0.248905	0.06615	0.983886	0.2779	1.20182e-07
CPSF3	0.18915	0.1238	0.193888	0.0925	0.531767	0.4151	1.82906e-09
CPSF3L	0.159182	0.0953	0.12303	0.0716	0.292519	0.2696	1.41764e-08
CPSF4	0.370045	1e-05	1.20723	0.3176	1.53873	1.0391	4.01025e-11
CPSF6	1.78699	1.2832	3.12175	2.40595	4.7555	4.1569	5.51052e-09
CPSF7	0.575191	0.5412	0.784215	0.54815	1.73047	1.1558	6.29071e-07
CPT1A	5.03258	3.9556	3.13787	2.02125	4.01609	3.8968	8.12143e-05
CPT2	1.47194	1.1816	1.12641	0.96025	2.33564	1.6279	0.000291986
CPXM1	0.0180674	1e-05	0.130304	1e-05	0.00321552	1e-05	2.89131e-06
CPZ	1e-05	1e-05	0.0448313	1e-05	0.0139064	1e-05	0.00145122
CR1	0.00052283	1e-05	0.0126563	1e-05	0.000108358	1e-05	0.027097
CRABP2	5.18906	0.2023	4.43917	2.36265	2.7798	0.5454	0.000379886
CRAT	1.91725	1.4611	1.35076	0.97675	4.1943	3.5463	3.68662e-12
CRBN	0.632102	0.4803	0.531929	0.2094	0.706055	0.456	0.00147612
CRCP	0.157359	0.1008	0.0649449	1e-05	0.0606913	1e-05	0.00391547
CREBBP	0.00140038	1e-05	0.0164809	1e-05	0.0184785	1e-05	1.36633e-05
CREG1	0.696815	0.4743	0.462696	0.1958	0.381002	1e-05	0.000218569
CRELD1	0.0196	1e-05	0.126007	0.01965	0.219674	0.0955	0.00134842
CRIP1	6.80979	4.7707	2.4741	1.1941	1.90854	1.2373	3.49291e-08
CRIP2	3.99477	2.8015	9.43123	7.33275	4.4231	2.8879	4.9152e-07
CRISPLD2	0.0237779	1e-05	0.197027	1e-05	0.0597964	1e-05	0.000926847
CRK	3.92557	3.7336	5.50339	5.2551	7.12647	7.0543	2.33078e-08
CRKL	9.3546	9.246	7.57483	6.3337	9.90641	8.9569	0.00129745
CRLF3	0.22388	0.0799	0.592723	0.2609	1.08249	0.2412	0.0104891
CRMP1	0.695157	0.4513	1.88751	0.95145	0.941511	0.3659	0.00453744
CRNKL1	0.414708	0.325	0.278145	0.0991	0.730105	0.4449	1.78021e-08
CROT	0.245375	0.086	0.0819646	1e-05	0.0950207	0.0613	3.55367e-06
CRTAC1	0.363504	1e-05	0.604737	0.13715	0.22177	0.0346	0.0108303
CRTAP	0.0686772	1e-05	0.269192	0.0856	0.354699	1e-05	0.000871961
CRTC1	0.0185675	1e-05	0.0517645	1e-05	0.0821355	1e-05	0.0251568
CRTC3	0.130051	1e-05	0.456598	0.0588	0.312892	0.0947	0.0396083
CRYAB	5.90866	3.0788	17.5432	12.103	7.5461	5.3178	1.00522e-08
CRYBB1	0.00747717	1e-05	0.0037409	1e-05	0.013276	1e-05	0.00703066
CRYL1	15.6993	14.4037	12.4537	4.6575	17.8873	12.7385	5.75069e-06
CRYM	0.612168	0.0809	0.337886	1e-05	0.940871	0.2323	0.00392426
CRYZ	6.12644	4.633	8.30001	4.93715	10.6701	8.8772	8.90671e-05
CRYZL1	0.689536	0.6537	0.533206	0.40535	0.566226	0.462	0.0227894
CS	39.9381	30.9986	18.8601	16.2294	37.4143	32.3768	4.79666e-12
CSDE1	4.46316	3.7068	2.73877	2.1409	3.96664	3.4383	8.4744e-06
CSE1L	4.43874	3.742	2.65292	2.2295	5.22322	4.5947	2.06255e-06
CSF1R	0.0516281	1e-05	0.019949	1e-05	0.00499299	1e-05	0.00991571
CSK	3.17343	2.4694	1.92621	1.6449	1.8895	1.7575	0.000463387
CSNK1A1	1.84095	1.8562	1.02905	0.87765	1.98528	1.6829	3.3686e-07
CSNK1D	0.118099	1e-05	0.030159	1e-05	0.253856	1e-05	0.00626526
CSNK1G3	1e-05	1e-05	0.00045859	1e-05	0.0290261	1e-05	2.12483e-05
CSNK2A1	8.35202	8.2938	5.94099	5.2687	8.14075	7.598	0.00140413
CSNK2A2	3.99859	3.0169	2.96009	1.99905	3.42615	3.1938	0.0157334
CSNK2B	1.40349	0.5482	0.581957	0.18895	1.74034	1.0202	6.0129e-05
CSPG4	0.14027	0.0472	0.27858	0.1563	0.132551	0.0949	2.20776e-05
CSRP1	10.979	8.1762	37.9008	12.8056	18.2847	5.6684	0.00252572
CSRP2	0.493943	0.2439	1.12194	0.47835	0.219631	0.0608	2.33825e-07
CST1	1.57182	1e-05	5.88638	1.0463	5.90659	0.553	0.00364254
CST4	0.10086	1e-05	1.07287	1e-05	0.890647	1e-05	0.0184777
CST7	0.259357	1e-05	0.0976655	1e-05	0.0859879	1e-05	0.00144421
CSTA	3.08455	0.4293	5.96045	1.5903	7.03892	2.4639	0.0295453
CSTB	22.3652	16.2631	29.8366	10.6495	21.7832	7.977	0.00494506
CSTF1	3.12858	1.9197	2.81405	1.4916	4.29521	3.8781	1.89323e-07
CSTF2	2.57734	1.8889	2.66507	2.21925	4.34366	3.8434	9.89909e-08
CSTF2T	1.78793	1.1682	1.73913	1.5351	3.35074	2.7788	1.96112e-08
CSTF3	1.83348	1.6614	0.657334	0.34825	1.07877	0.9232	1.21896e-12
CTAGE5	0.238627	0.1596	0.288674	0.11585	0.487193	0.2358	0.00126629
CTBP1	2.19829	1.7593	2.20559	1.86015	2.98157	2.4891	0.0029047
CTBP2	1.14575	1.0837	0.799127	0.7359	1.33023	1.1343	0.000127245
CTBS	1.18155	0.3312	1.17354	0.6606	1.16306	0.7379	0.0239724
CTCF	0.00319472	1e-05	1e-05	1e-05	0.00993896	1e-05	0.0115647
CTDNEP1	0.000517358	1e-05	0.00707641	1e-05	0.0171493	1e-05	0.0463548
CTDP1	0.325719	0.127	0.197651	1e-05	0.356727	0.0723	0.0238327
CTDSP1	0.030076	1e-05	0.318525	0.0577	0.748494	0.6111	8.80431e-12
CTDSPL	0.0883451	1e-05	0.0396137	1e-05	0.118327	1e-05	0.0488953
CTH	0.271652	1e-05	0.164809	1e-05	0.67159	0.3596	2.90543e-06
CTHRC1	0.155387	1e-05	0.524008	0.2381	0.0954284	1e-05	1.21078e-06
CTNNA1	6.75692	6.3629	6.22213	4.80115	10.4904	8.4939	7.66805e-08
CTNNA2	0.233904	1e-05	0.143005	1e-05	0.698309	1e-05	0.00822211
CTNNB1	8.75423	5.6954	5.07122	4.5562	9.38802	8.8315	9.87238e-08
CTNNBIP1	2.92068	1e-05	2.44594	1e-05	4.48539	1.5756	0.00199797
CTNNBL1	0.408832	0.3366	0.640839	0.37645	1.46655	0.8162	3.63432e-08
CTNND1	4.73573	4.1749	3.74548	2.8508	8.09797	6.5062	2.22238e-12
CTPS1	0.802029	0.6359	0.87877	0.5746	1.24303	0.8915	0.00205377
CTPS2	0.422691	0.2568	0.405405	0.12885	0.852878	0.6114	7.79223e-09
CTR9	0.125798	0.0439	0.0633629	1e-05	0.138073	0.0443	0.0334794
CTSB	13.3337	8.2619	8.50743	5.99245	4.72412	3.741	6.51797e-06
CTSC	1.25726	1.1566	1.86675	0.9653	0.870723	0.5071	0.00117689
CTSD	69.8103	49.9405	117.098	85.7953	106.659	89.7277	0.00039928
CTSE	2.15337	0.7909	16.235	1.09915	7.4075	0.3513	0.00613079
CTSG	44.9429	19.8319	82.7322	44.5258	65.7609	33.4312	0.00249288
CTSL	10.2699	6.9061	7.12082	2.8963	3.49481	1.7126	5.16162e-08
CTSO	0.0131021	1e-05	0.00738859	1e-05	0.000581493	1e-05	0.000762498
CTSS	2.32559	2.0023	1.33234	1.01315	1.19743	0.8364	1.46412e-06
CTSZ	3.56974	2.4425	4.77279	2.02375	2.62834	1.1896	0.00349476
CTTN	3.22614	2.9453	7.46161	5.78465	10.6122	9.0014	1.47881e-13
CTU1	0.0356445	1e-05	0.0301038	1e-05	0.0453591	1e-05	0.00899769
CTU2	0.114762	0.041	0.197559	0.007	0.739484	0.16	8.72853e-05
CUL1	1.20357	0.9503	0.899981	0.72575	1.435	1.2948	8.90945e-06
CUL2	0.877683	0.6646	0.714139	0.486	0.945626	0.8683	0.00491149
CUL3	1.01056	0.902	1.16703	0.86765	1.80981	1.3845	4.26738e-06
CUL4A	0.690012	0.4829	0.635541	0.2247	1.24103	0.9956	1.00344e-06
CUL4B	0.155035	0.177	0.154437	0.013505	0.373531	0.3345	2.63833e-06
CUTA	16.7861	7.1229	33.7284	26.0817	39.5749	32.2272	3.84543e-09
CUX1	0.306644	0.1827	0.277028	0.1621	0.493333	0.4232	0.000161666
CWC15	1.13769	0.8018	0.555164	0.3535	1.20866	0.6145	0.00323479
CWC22	0.137145	0.1223	0.0942715	0.0312	0.157947	0.0822	0.00122494
CWC25	0.00684377	1e-05	0.213126	1e-05	0.496619	1e-05	0.00878267
CWC27	0.738452	0.308	0.714819	1e-05	1.00374	0.1321	4.76748e-06
CWF19L1	0.514425	0.4778	0.336694	0.1313	0.48119	0.3981	0.000245499
CXADR	0.346126	0.2971	0.120034	1e-05	0.316036	0.1023	3.53554e-09
CXCL14	0.0835396	1e-05	0.0431217	1e-05	0.0262621	1e-05	6.47119e-05
CXCL9	0.188807	1e-05	0.0470859	1e-05	0.169216	1e-05	0.00374451
CXorf38	1.09624	0.6251	0.876837	0.6532	1.42758	1.1652	0.0120883
CXorf56	0.131391	1e-05	0.0137026	1e-05	0.0602852	1e-05	5.1704e-05
CYB561D2	0.934256	0.4506	1.00334	0.1462	2.00866	0.6408	0.0376877
CYB5A	17.7756	6.6983	9.59697	3.5452	11.826	2.7004	0.00015573
CYB5B	30.9832	21.6003	13.003	10.0691	23.1575	13.6066	1.55249e-08
CYB5R1	1.99742	1.5144	1.8325	1.02175	0.904365	0.5255	1.01484e-05
CYB5R2	0.689403	1e-05	0.503101	0.26765	0.385308	0.1316	0.0093111
CYB5R3	42.0741	32.6816	68.9355	63.7636	61.1495	57.3986	1.38364e-05
CYB5R4	0.0849819	1e-05	0.0372315	1e-05	0.390724	0.0179	0.0131337
CYBRD1	0.905206	0.4204	0.337489	0.0809	0.157753	0.0905	6.72807e-06
CYC1	19.604	16.0266	4.61741	3.014	10.0033	6.3572	1.96437e-12
CYCS	111.849	78.1595	33.2234	26.3318	50.9257	39.7133	5.7692e-14
CYGB	2.04249	1.5906	7.89495	1.2098	11.3305	0.561	0.000162598
CYHR1	0.0392566	1e-05	0.0201938	1e-05	0.0626972	1e-05	0.0132011
CYP1B1	0.00922132	1e-05	0.18968	1e-05	0.0326506	1e-05	4.12225e-05
CYP20A1	5.44981	1.2764	2.92486	0.9065	1.66063	1.1404	0.0116049
CYP27A1	1.02268	0.4167	0.516843	0.16865	0.934545	0.2533	0.0339001
CYP2J2	0.0681096	1e-05	0.0321442	1e-05	0.0115415	1e-05	0.00467757
CYP2S1	1.93746	1.508	1.44621	0.82565	2.52879	1.3189	0.000495909
CYP2U1	0.00596	1e-05	0.119001	0.02075	0.0731391	1e-05	0.00011898
CYP2W1	0.20287	1e-05	0.156465	1e-05	0.420461	1e-05	0.00887959
CYP3A4	1.6548	1e-05	0.110301	1e-05	0.572319	1e-05	0.000917294
CYP3A5	3.21848	1.8721	0.993171	1e-05	1.12284	0.1946	0.000161435
CYP4F11	0.0374298	1e-05	0.0582095	1e-05	0.378119	1e-05	1.12701e-06
CYP4F2	0.56695	1e-05	0.0251005	1e-05	0.262391	1e-05	0.000363959
CYP4X1	0.0145696	1e-05	0.0449678	1e-05	0.108832	1e-05	0.000670831
CYP51A1	0.473816	0.3154	0.401153	0.17275	0.838753	0.6359	1.19688e-05
CYP7B1	0.0286613	1e-05	0.0513754	1e-05	0.00113627	1e-05	0.00310694
CYSTM1	3.22579	1.9712	2.03168	0.64365	1.06092	0.9308	6.78383e-06
CYTB	0.330205	0.2482	0.949526	0.28325	2.61694	1.2137	0.000247876
CYTH1	0.195719	0.0973	0.354335	0.1618	0.592689	0.5628	9.53944e-07
CYTH2	0.356559	0.2955	0.191363	0.11675	0.393893	0.3346	9.46214e-06
CYTH3	0.021366	1e-05	0.152025	1e-05	0.42218	1e-05	0.000694399
CYTH4	1e-05	1e-05	0.0171696	1e-05	0.0454357	1e-05	0.0327598
D2HGDH	0.171987	1e-05	0.0904824	1e-05	0.375344	0.0948	5.5218e-05
DAAM2	0.0317292	1e-05	0.0425022	1e-05	0.0268419	1e-05	0.0222596
DAB2	0.223502	0.0443	0.434794	0.2522	0.277021	0.2052	0.000170972
DAB2IP	0.0170091	1e-05	0.0233796	1e-05	0.137577	0.0216	2.63707e-05
DACH1	0.0435417	1e-05	0.0158044	1e-05	0.0661516	1e-05	0.000183992
DAD1	16.164	11.6681	28.657	21.4308	62.1617	62.3082	5.90825e-11
DAG1	0.40704	0.2598	0.634099	0.46705	0.49749	0.3459	0.0442471
DAGLB	0.169808	0.0355	0.0717438	1e-05	0.152828	0.1053	0.00335485
DAK	16.0223	9.9344	9.41157	7.64225	25.7958	16.2381	3.51263e-08
DAP	2.19755	0.9505	0.623774	0.16325	0.473731	0.241	1.27652e-11
DAP3	1.8085	1.443	1.83753	1.3279	4.23281	3.4405	5.92575e-12
DAPK2	1.42213	0.1161	0.007445	1e-05	0.569223	1e-05	1.83061e-09
DAPK3	0.0655685	1e-05	0.757207	0.03745	0.938761	0.2504	1.54404e-08
DARS	6.16801	5.2546	8.28615	7.13685	14.8508	14.5205	5.19831e-13
DARS2	4.5713	3.1857	2.62615	1.8061	7.92956	5.5542	2.48446e-12
DAXX	0.0129394	1e-05	0.0248364	1e-05	0.148944	1e-05	5.02025e-07
DAZAP1	25.376	22.2454	14.8809	12.05	19.5834	17.1477	0.000611708
DBI	35.0479	32.2706	74.5306	37.2381	200.748	155.223	3.66661e-10
DBN1	3.81997	1.5931	4.18912	3.5191	2.89434	2.0983	0.000470889
DBP	0.00301849	1e-05	1e-05	1e-05	1e-05	1e-05	0.000930382
DBR1	0.474927	0.338	0.505834	0.29325	0.825203	0.5259	0.00816746
DBT	0.322349	0.1921	0.187368	0.0391	0.255391	0.147	0.00361939
DCAF11	0.0392932	1e-05	0.0560582	1e-05	0.216538	1e-05	0.0246151
DCAF13	0.0112513	1e-05	0.0114265	1e-05	0.0245788	1e-05	0.0194258
DCAF16	0.00118528	1e-05	0.00533423	1e-05	0.0853313	1e-05	0.0156617
DCAF7	1.14279	0.669	1.9484	1.2293	2.31087	2.1824	1.01564e-07
DCD	0.0877579	1e-05	1.22326	1e-05	0.489163	1e-05	0.000446843
DCHS1	0.0682462	1e-05	0.0803344	0.0041	0.0149284	1e-05	0.000738637
DCK	0.644744	0.4828	0.480671	0.35615	0.827506	0.6392	0.00616221
DCLK1	0.0621	1e-05	0.158666	0.04215	0.0293994	1e-05	5.6013e-07
DCN	2.45152	1.8318	19.3027	11.8464	7.4495	4.2633	3.93103e-12
DCP1A	0.833542	0.6547	0.523909	0.17135	1.1819	0.4772	2.79391e-08
DCP1B	0.276556	0.1699	0.108531	0.04655	0.256297	0.2144	3.60803e-07
DCPS	2.36633	1.7435	2.04759	1.6519	2.55585	2.4615	0.0336031
DCTD	1.46767	1.3309	1.08772	0.65295	1.21105	0.7994	0.00160589
DCTN1	1.3969	1.2974	1.65197	1.30075	2.007	1.8151	0.000196304
DCTN2	8.44514	7.7383	12.5333	9.9285	17.109	15.5486	7.02656e-09
DCTN3	0.443377	0.4058	0.574648	0.16035	0.589526	0.0827	0.0321004
DCTN4	1.90569	1.54	1.1871	1.0741	1.44811	1.017	0.000384757
DCTN5	1.66811	0.9041	0.7476	0.3649	0.686369	0.3593	0.00523117
DCTN6	2.47702	1.6867	1.89273	1.18255	1.64943	1.2579	0.0424725
DCTPP1	4.20837	3.0596	4.90251	2.73785	15.7034	8.0438	2.10442e-12
DCUN1D1	1.96426	1.2404	1.04122	0.77625	1.81542	1.7158	0.000283827
DCUN1D3	0.0584862	1e-05	0.0209287	1e-05	0.00791761	1e-05	0.0180676
DCXR	5.94451	4.2669	18.0655	9.0888	12.1817	9.4612	0.000697879
DDA1	0.153542	0.0977	0.311911	0.09465	0.438958	0.2324	4.08496e-05
DDAH1	12.9509	12.0135	9.18682	7.51205	18.2581	17.0782	1.51274e-07
DDAH2	3.35429	2.8257	5.88454	4.80025	5.8188	4.7989	0.000385012
DDB1	5.38568	5.3531	3.69169	2.70575	6.65003	3.9083	3.54797e-11
DDB2	1.57526	0.245	0.121025	1e-05	0.288207	0.0739	1.95845e-08
DDC	2.51753	1.5088	0.271623	1e-05	1.81596	0.5711	4.94046e-12
DDHD1	0.00239566	1e-05	0.0021491	1e-05	0.0269966	1e-05	0.00015354
DDHD2	0.420941	0.225	0.16756	0.02565	0.262391	1e-05	1.23751e-06
DDI2	1.28271	0.9759	3.05398	2.487	4.66319	4.217	4.63933e-15
DDO	0.106805	1e-05	0.0450163	1e-05	0.0336327	1e-05	0.00960886
DDOST	23.1812	17.2659	14.6507	12.842	16.1007	11.545	0.000200793
DDR1	0.837881	0.1159	0.250632	1e-05	0.391574	0.2738	1.77663e-06
DDRGK1	16.3478	14.5516	6.76769	5.7888	7.34353	5.4777	2.39172e-11
DDT	13.5065	3.4507	15.9737	13.6449	26.8868	19.6781	7.09718e-09
DDX1	15.3581	14.6539	7.49297	7.01375	10.3143	9.8531	4.4058e-13
DDX10	0.0358117	1e-05	0.012279	1e-05	0.0553764	1e-05	0.00206858
DDX17	8.46417	8.285	10.7856	10.3384	19.0773	18.5106	7.15713e-15
DDX18	0.92221	0.8011	0.806302	0.32035	1.47223	0.7624	0.000820142
DDX19B	1.02963	1e-05	0.460978	1e-05	1.00599	0.9932	0.00251042
DDX20	0.188031	0.0665	0.188941	1e-05	0.181618	0.0398	0.000703959
DDX21	2.83464	2.2881	1.19822	0.75245	2.8214	2.0463	7.96958e-10
DDX23	0.946813	0.8972	0.826	0.6149	1.82408	1.3913	1.828e-09
DDX24	0.0145508	1e-05	0.00620026	1e-05	0.0129491	1e-05	0.00825876
DDX27	0.183906	0.0914	0.177041	0.01465	0.593186	0.3304	9.12445e-09
DDX28	0.173745	1e-05	0.0867924	1e-05	0.273989	0.1933	6.4787e-08
DDX31	0.156855	0.0797	0.0378367	0.01115	0.0874609	0.0307	8.2874e-05
DDX39A	21.4745	20.392	9.87204	8.269	14.5828	12.1164	1.51012e-12
DDX39B	65.7931	55.7693	37.8972	33.2722	51.7695	47.89	2.22982e-07
DDX3X	4.73234	4.3271	4.23409	3.59505	8.31807	7.7217	8.45053e-12
DDX3Y	0.173349	1e-05	1.46761	1e-05	2.26543	1e-05	5.76225e-05
DDX41	0.165603	0.114	0.0553492	0.01755	0.106309	0.0718	8.5162e-07
DDX42	1.79812	1.4695	0.760587	0.66225	1.41274	1.1334	6.51636e-11
DDX46	1.55258	1.3895	1.30091	0.9572	2.09549	1.6129	0.000176744
DDX47	0.579191	0.3865	0.295217	0.0899	0.78631	0.332	4.00112e-07
DDX49	0.348802	0.0423	0.862351	1e-05	0.860543	0.046	3.66613e-05
DDX5	6.90931	6.4589	7.73357	6.9183	13.1068	12.0292	8.17682e-10
DDX50	0.205077	0.1783	0.123625	0.0618	0.413662	0.222	2.93275e-07
DDX51	0.153285	1e-05	0.00891141	1e-05	0.0731967	1e-05	8.15036e-06
DDX52	0.0700628	1e-05	0.0380924	1e-05	0.212986	0.1371	1.06081e-08
DDX54	0.204605	0.0507	0.0960249	0.01605	0.139906	0.0803	0.000318116
DDX55	0.0928545	1e-05	0.0516346	1e-05	0.0908673	0.0336	0.000891537
DDX56	0.378252	1e-05	0.1579	1e-05	0.206352	1e-05	0.000407142
DDX58	0.170252	0.0604	0.497572	0.38225	0.655088	0.4147	4.04775e-07
DDX59	0.0605377	1e-05	0.0054759	1e-05	0.0563763	1e-05	4.31631e-05
DDX6	9.16126	8.0332	7.60375	6.94345	11.0985	10.5494	0.00024371
DDX60	0.518719	0.3277	0.298893	0.17435	0.510322	0.3199	0.016823
DDX60L	0.0592785	0.017	0.0116992	1e-05	0.0148191	1e-05	1.06094e-07
DECR1	41.9635	38.239	16.5585	13.5124	30.2629	25.3498	8.04762e-13
DECR2	4.74621	3.3508	1.72348	1.078	3.96334	2.7069	2.89925e-07
DEF6	0.37314	0.2876	0.225962	0.17905	0.220133	0.157	0.000331715
DEFA5	3.44688	0.3364	7.71973	1e-05	10.4772	0.0038	0.0247383
DEFA6	41.6564	2.523	100.739	1e-05	89.6298	2.9415	0.0142779
DEGS1	0.38292	0.1007	0.409089	0.2074	0.800042	0.5979	0.000375355
DEGS2	0.0121806	1e-05	0.030786	1e-05	0.131927	1e-05	0.0191889
DEK	2.34441	2.0705	1.80065	1.20025	2.97459	2.34	5.97538e-06
DENND1A	0.00143943	1e-05	0.023066	1e-05	0.0815351	0.0288	2.02392e-10
DENND1B	0.243794	1e-05	0.169843	1e-05	0.040657	1e-05	4.90601e-06
DENND1C	0.113675	1e-05	0.0575836	1e-05	0.0389988	1e-05	0.000496923
DENND2D	1.04168	0.9131	0.284242	0.0637	0.798411	0.4038	6.30039e-11
DENND4C	0.552768	0.3985	0.270879	0.1975	0.306399	0.243	4.18719e-05
DENR	2.11047	1.2106	2.97114	2.34195	4.26985	3.4353	1.91166e-05
DEPDC5	0.0443515	1e-05	0.0210215	1e-05	0.0780655	0.0111	5.72949e-06
DERA	12.9714	10.8287	6.71493	6.09615	8.75898	9.0378	1.2635e-06
DERL1	1.34225	1.0071	3.71459	1.1863	3.27233	2.672	0.000526034
DERL2	0.338942	1e-05	1.29588	0.13225	1.97315	0.3443	0.00244521
DFFA	2.1405	1.7536	2.48989	2.0781	4.17413	3.9539	2.93571e-07
DFFB	0.828393	0.5062	0.552347	0.327	1.93681	1.1775	1.20012e-07
DFNA5	1.68144	0.7239	1.16662	0.81435	1.19171	0.2081	3.68547e-05
DGAT1	0.879021	0.323	0.809859	0.43005	3.54302	2.3459	1.14246e-10
DGKA	0.757223	0.6424	0.718036	0.55945	1.26519	1.0455	0.00034512
DGKQ	0.0514783	1e-05	0.120434	1e-05	0.218825	0.0904	1.95102e-06
DGKZ	0.00218453	1e-05	0.0796459	1e-05	0.0581994	1e-05	5.86202e-06
DGUOK	4.97921	1.8465	4.94773	0.3395	4.47774	1.5825	0.0018629
DHCR24	0.320098	0.0746	0.182714	1e-05	0.36652	0.0111	0.0179075
DHCR7	0.861945	0.574	0.453041	0.2508	0.875774	0.646	3.67835e-05
DHFR	0.363212	1e-05	0.077821	1e-05	1.34741	0.1248	2.28036e-06
DHODH	0.988578	0.668	0.45771	0.22705	1.29926	0.8976	5.19936e-09
DHPS	0.275884	1e-05	0.609492	1e-05	1.60201	0.4776	0.000293067
DHRS1	1.72741	1.2197	0.611589	0.5423	0.883215	0.6259	8.11449e-06
DHRS11	11.4102	2.8253	3.13861	0.34845	21.5967	2.3979	1.11083e-09
DHRS3	0.463738	0.3257	0.640982	0.2941	1.81862	1.0958	1.72464e-07
DHRS4	2.35724	1.4048	0.404846	0.201	0.904291	0.7033	1.02436e-13
DHRS7	16.0619	11.8325	8.12634	5.6624	9.13918	7.7404	7.20728e-06
DHRS7B	0.832139	0.4243	1.04093	0.6516	1.4932	1.1026	0.000247597
DHRS9	0.0620738	1e-05	0.220981	1e-05	0.0256707	1e-05	0.0123097
DHX15	10.7192	10.2215	5.96672	5.2372	10.1927	9.648	1.53371e-09
DHX16	0.331215	0.1914	0.234137	0.15545	0.481031	0.3082	5.36064e-05
DHX29	0.298748	0.1538	0.306705	0.0505	0.200134	0.1014	1.26875e-05
DHX30	0.446346	0.288	0.570682	0.3828	1.08484	0.9134	1.3557e-10
DHX32	0.273328	0.1927	0.0871162	0.03045	0.164913	0.0826	4.26538e-08
DHX33	0.0100223	1e-05	0.00452474	1e-05	0.0220066	1e-05	0.0394312
DHX34	0.0825779	1e-05	0.0428706	1e-05	0.0836454	1e-05	0.00134569
DHX36	1.08383	0.8725	0.646668	0.4064	0.92024	0.6702	6.85628e-05
DHX37	0.448858	0.2241	0.179092	0.0601	0.188625	0.0837	0.0027326
DHX38	0.63576	0.4624	0.473027	0.3369	1.11485	0.8491	1.28599e-05
DHX40	0.0375958	1e-05	0.000325256	1e-05	0.0225315	1e-05	5.51421e-06
DHX57	0.0570483	0.0024	0.0732859	1e-05	0.173406	0.0732	1.42155e-07
DHX8	0.497834	0.1945	0.0843451	0.02215	0.338397	0.2164	2.05093e-10
DHX9	16.5857	15.5849	9.90551	9.1777	15.9522	14.4449	4.71671e-14
DIABLO	7.13611	5.1843	2.76472	2.17225	4.32346	2.8609	2.39286e-12
DIAPH1	1.04962	0.8316	0.709394	0.51455	0.994817	0.9308	0.00617499
DIAPH2	0.146831	0.095	0.423428	0.03435	0.617009	0.2335	4.11075e-06
DICER1	0.0265091	0.0153	0.0125506	1e-05	0.0346816	0.0116	1.12115e-05
DIDO1	0.113029	0.0566	0.126401	0.0153	0.281511	0.1367	8.31134e-08
DIEXF	0.0369706	1e-05	0.00714846	1e-05	0.0202849	1e-05	0.000480306
DIMT1	1.24797	0.1185	0.720655	0.27625	1.36199	0.8167	8.70802e-08
DIP2A	0.0596109	1e-05	0.07745	0.03455	0.12772	0.1066	3.22311e-07
DIP2B	0.155968	0.11	0.220653	0.1313	0.371578	0.3021	1.30486e-05
DIRC2	0.0928543	1e-05	0.349021	0.2545	0.459194	0.3249	1.33286e-07
DIS3	0.8396	0.7692	0.313125	0.20845	0.518277	0.4126	4.46319e-12
DIS3L	0.0434	1e-05	0.000314872	1e-05	0.00757239	1e-05	0.00345976
DKC1	1.44924	1.1561	1.01415	0.6722	1.3866	1.0641	0.00068089
DLAT	6.09229	5.4884	4.46464	3.6077	6.31799	5.5361	0.00164285
DLD	39.5984	35.3001	13.8661	10.0414	20.2928	15.1206	1.84553e-15
DLG1	1.33364	1.117	0.723453	0.5135	1.17767	1.0148	4.5482e-07
DLG3	0.0961542	1e-05	0.179269	0.009155	0.426201	0.2775	1.60564e-09
DLGAP4	0.539601	0.4185	0.352029	0.2407	0.529113	0.4897	4.11077e-05
DLGAP5	1e-05	1e-05	0.000106026	1e-05	0.0068406	1e-05	0.0299556
DMAP1	0.508249	0.2381	0.328424	1e-05	1.14662	0.1412	4.2442e-09
DMBT1	6.30518	1.7954	5.91678	0.42885	17.2259	1.6446	0.00172598
DMPK	0.00399264	1e-05	0.0643959	1e-05	0.0142896	1e-05	0.000719004
DMTN	0.00186792	1e-05	0.0568874	1e-05	0.00949866	1e-05	0.0140699
DNA2	9.4717e-05	1e-05	0.000136795	1e-05	0.00218597	1e-05	0.000314936
DNAAF2	0.0080734	1e-05	1e-05	1e-05	0.0117942	1e-05	0.0315045
DNAH3	1e-05	1e-05	0.00464705	1e-05	0.00396	1e-05	0.033294
DNAH6	0.0114964	1e-05	0.000772564	1e-05	0.0220445	1e-05	0.0235961
DNAJA1	2.11759	1.1935	1.29068	0.8037	1.99282	1.3701	0.00172738
DNAJA2	2.77237	1.9258	4.22713	2.94655	7.03227	6.0648	2.72146e-11
DNAJA3	1.26756	0.9665	0.837106	0.57175	3.30577	2.5845	2.8463e-17
DNAJA4	0.0829945	1e-05	0.297003	1e-05	0.558304	0.2035	6.76888e-07
DNAJB1	5.83321	4.6999	5.22022	4.2416	12.137	8.1811	2.43651e-07
DNAJB11	14.5721	11.0944	18.1279	13.2654	23.7286	18.6732	0.000240147
DNAJB12	0.287459	0.1684	0.21292	0.1136	0.324601	0.1506	0.00910696
DNAJB2	0.336852	0.1564	0.538048	0.3115	0.525251	0.4517	0.000659113
DNAJB4	0.266685	1e-05	0.943913	0.16835	1.08836	0.1915	0.000377575
DNAJB6	0.529596	0.313	1.11552	0.788	1.71917	1.4507	5.37232e-08
DNAJB9	0.0151381	1e-05	0.0107572	1e-05	0.0373567	1e-05	0.0484141
DNAJC1	0.251305	0.0974	0.458342	0.1971	0.755613	0.511	7.85246e-05
DNAJC11	2.56778	2.4091	1.27033	1.06815	2.88094	2.4444	6.93718e-10
DNAJC12	0.0185306	1e-05	0.00558282	1e-05	0.194494	1e-05	0.0461292
DNAJC13	0.65887	0.5951	0.877424	0.6588	0.94286	0.7878	0.0408262
DNAJC14	0.0017683	1e-05	0.00433744	1e-05	0.0193069	1e-05	0.0164362
DNAJC16	0.0219938	1e-05	0.00233641	1e-05	0.0368245	1e-05	0.0240435
DNAJC17	0.374674	0.3016	0.290917	0.12505	0.386535	0.2538	0.000169824
DNAJC19	2.61568	2.3125	1.10461	0.51185	2.39792	1.355	3.39261e-08
DNAJC2	0.147313	0.0614	0.117195	1e-05	0.359413	0.1293	9.34898e-08
DNAJC21	0.00752283	1e-05	0.0658868	1e-05	0.121172	1e-05	0.000111594
DNAJC3	2.22895	1.8862	2.38897	0.81475	1.86829	1.365	0.000474114
DNAJC30	0.0656043	1e-05	0.0441582	1e-05	0.0679512	1e-05	0.0138134
DNAJC7	0.275057	0.0785	0.438161	0.1837	1.24434	1.1027	2.96747e-12
DNAJC8	18.4633	15.3726	5.95426	1.77865	4.23704	3.5549	1.64047e-17
DNAJC9	1.40911	0.4065	1.29798	0.7719	3.59998	2.5464	1.59865e-15
DNAL4	0.00977547	1e-05	0.0396168	1e-05	1e-05	1e-05	0.0461575
DNASE1L1	0.139558	1e-05	0.810724	0.3013	0.985136	0.3688	2.33699e-05
DNASE2	0.182644	0.1538	0.176288	0.01905	0.0996721	0.0236	0.00984404
DNM1	0.809676	0.7212	1.28889	0.97645	0.779694	0.3956	0.000696207
DNM1L	2.62746	2.3793	2.17813	1.84475	3.59379	3.2303	9.40116e-11
DNM2	4.61829	4.2684	3.74752	3.11075	5.89037	5.7077	3.29228e-06
DNM3	0.129212	1e-05	0.914705	1e-05	1.37587	1e-05	0.0175736
DNMT1	0.288016	0.1516	0.138083	0.0909	0.2822	0.2195	0.0001459
DNMT3A	0.0631621	1e-05	0.11916	1e-05	0.112768	1e-05	0.00918746
DNPH1	58.8837	46.7827	31.0566	21.7813	42.6098	29.9522	5.76281e-06
DNTTIP1	0.135867	1e-05	0.239487	1e-05	0.128479	0.0471	0.00016719
DNTTIP2	0.268727	0.1784	0.0991427	0.03365	0.228796	0.1367	1.99455e-08
DOCK1	0.382421	0.3165	0.203788	0.10865	0.292101	0.175	6.91644e-05
DOCK5	0.134533	0.0935	0.0747926	0.03955	0.107082	0.069	0.00264457
DOCK6	0.165296	0.1143	0.154746	0.05375	0.234909	0.1596	1.84289e-06
DOCK7	1.26869	0.2652	0.789099	0.1358	0.614636	0.2979	0.00055102
DOHH	0.495605	0.2217	0.386633	0.1486	0.555796	0.3972	0.0312572
DOK1	0.0852775	0.0524	0.0854636	1e-05	0.169934	0.1397	0.00011388
DOK2	0.188641	0.0169	0.455776	0.06905	0.572197	0.1197	0.0454672
DOK3	0.454419	0.3533	0.387338	0.27765	0.197215	0.1318	0.000895685
DOM3Z	0.0948108	1e-05	0.0447432	1e-05	0.0222084	1e-05	0.00808227
DOPEY1	1e-05	1e-05	0.000126538	1e-05	0.00210328	1e-05	0.0299556
DOPEY2	0.23907	0.2146	0.282707	0.06675	0.636725	0.4197	1.15343e-09
DPAGT1	0.0247709	1e-05	0.000625256	1e-05	0.00451045	1e-05	0.0200142
DPEP1	10.9986	1.1787	3.33489	0.21005	11.6568	1.2342	0.00764946
DPF2	0.384086	0.1832	0.434425	0.32095	0.655506	0.6038	0.000580585
DPH1	0.120185	0.0779	0.0614915	1e-05	0.521649	0.0869	8.64346e-07
DPH2	0.170329	0.0549	0.0899258	1e-05	0.224094	0.1161	0.000578639
DPH5	0.159066	1e-05	0.0127955	1e-05	0.122784	1e-05	1.8977e-07
DPH7	0.105228	0.049	0.0454586	1e-05	0.049716	1e-05	2.20499e-06
DPM1	5.08747	4.5334	4.54323	4.06775	6.99612	5.1699	0.003779
DPM3	1.29823	1e-05	0.592168	1e-05	1.01145	0.1832	0.0122252
DPP3	8.68501	8.0006	5.61635	4.71905	8.86343	8.1679	2.6246e-08
DPP4	4.28694	2.6895	2.52973	1.6907	4.64265	2.7515	0.00716548
DPP7	2.91411	1.677	3.1035	2.1755	1.93039	1.2665	0.00751533
DPP8	0.133869	0.0667	0.112953	1e-05	0.158519	0.0698	0.0154593
DPP9	1.03252	0.6573	0.729053	0.3139	0.667712	0.4145	0.00159062
DPT	7.25717	4.0034	27.8087	7.8062	3.35602	1.5314	2.06861e-08
DPY19L1	0.123574	1e-05	0.0624769	1e-05	0.0866104	1e-05	0.0172844
DPY19L3	0.000211698	1e-05	0.0202963	1e-05	0.045844	1e-05	3.35859e-08
DPY30	5.12587	4.9446	5.16139	1.9119	4.77134	1.8163	0.00030833
DPYD	0.195933	0.0445	0.539506	0.34865	0.454501	0.2598	3.50604e-05
DPYS	0.0635002	1e-05	0.0494813	1e-05	0.0224615	1e-05	0.0489075
DPYSL2	21.5765	16.7254	30.5458	26.7672	25.8803	21.9634	0.00665482
DPYSL3	13.8132	9.8505	28.465	23.0287	13.2905	10.4185	7.75476e-08
DPYSL4	0.13133	1e-05	0.603638	0.0255	0.2912	1e-05	0.016269
DQX1	0.258016	0.0239	0.0207712	1e-05	0.113334	1e-05	1.73047e-05
DR1	0.726776	0.0788	4.29207	2.98285	6.70858	5.614	1.75945e-18
DRAP1	0.831533	0.7771	0.521986	0.221	0.513863	0.1312	0.000104244
DRG1	5.11893	4.515	12.6389	8.2306	19.0568	13.4892	7.4426e-08
DROSHA	0.00948981	1e-05	0.0182771	1e-05	0.00779507	1e-05	0.00777465
DSC1	0.0336392	1e-05	0.305574	0.04555	0.187126	0.0403	1.04654e-08
DSC2	1.61286	1.0701	0.496904	0.17835	1.48722	0.7742	3.65773e-10
DSCC1	0.0517081	1e-05	0.0171831	1e-05	0.101582	0.0348	6.47595e-08
DSCR3	0.561943	0.5196	0.337842	0.2695	0.303623	0.2422	0.00278018
DSG1	0.0707451	0.0348	0.341844	0.1178	0.269826	0.0774	0.000334959
DSG2	9.04526	7.5973	5.56171	4.18705	13.1527	11.149	2.85029e-11
DSG3	0.5805	1e-05	0.227459	1e-05	1.40116	0.0111	7.03201e-06
DSN1	0.0324317	1e-05	0.00688115	1e-05	0.00619299	1e-05	0.00012029
DSP	3.30498	2.0752	1.46296	0.87545	3.3855	1.9898	3.31765e-09
DSTN	110.62	86.1906	92.889	66.47	56.1848	32.2977	0.0004993
DTD1	0.563198	0.4214	0.210683	1e-05	0.2999	1e-05	0.000138462
DTNA	0.104354	1e-05	0.459912	0.11715	0.550588	0.0868	0.00142457
DTNBP1	0.265018	0.0507	0.2423	1e-05	0.350659	1e-05	0.000801138
DTWD1	0.133405	0.0813	0.0114438	1e-05	0.0273434	1e-05	7.52496e-12
DTX3L	0.52154	0.3955	0.260693	0.1751	0.480902	0.2605	0.000181241
DTYMK	4.72481	4.464	3.24372	2.2028	4.90637	5.1084	9.29883e-05
DUS1L	0.230791	0.2094	0.482678	1e-05	0.959187	0.1765	1.61942e-07
DUS2L	0.0219736	1e-05	0.0109781	1e-05	0.08358	1e-05	0.00856596
DUS3L	0.0800204	1e-05	0.0891424	1e-05	0.189729	0.0848	1.36882e-05
DUSP11	0.144026	0.1117	0.0166787	1e-05	0.120974	1e-05	1.41894e-08
DUSP12	0.451536	0.3227	0.112069	0.04285	0.177235	0.1239	2.70765e-07
DUT	8.56084	6.8555	5.95628	5.02815	9.13425	7.7071	0.0014641
DVL1	0.0147198	1e-05	0.0226642	1e-05	0.0324506	1e-05	0.000798938
DVL3	0.0318983	1e-05	0.0126579	1e-05	0.222751	1e-05	0.00391802
DYM	0.867886	0.6927	0.310022	0.1674	0.342628	0.2413	3.0054e-06
DYNC1H1	5.37391	4.9453	5.54539	4.9836	6.71953	6.0468	0.0348807
DYNC1I1	0.00344	1e-05	0.167642	1e-05	1e-05	1e-05	0.000271354
DYNC1LI2	1.04758	0.8779	1.16499	0.9823	1.49407	1.2386	0.020793
DYNLRB1	2.71053	1.732	3.73043	1.4668	6.42042	4.3499	0.00209477
DYNLT1	0.900979	1e-05	14.5812	1e-05	7.01919	0.4092	0.0438191
DYSF	0.503468	0.382	0.723273	0.52475	0.431177	0.3329	0.00595111
E2F3	0.0253149	1e-05	0.00108795	1e-05	1e-05	1e-05	5.74525e-08
E2F4	0.0537294	0.0298	0.0390145	1e-05	0.118423	0.0868	8.43145e-10
EAF1	0.0428651	1e-05	0.0038891	1e-05	0.0711213	1e-05	0.00471922
EAPP	0.030906	1e-05	0.00530564	1e-05	0.0137719	1e-05	0.00767421
EARS2	0.539024	0.2283	0.379815	0.15645	0.742809	0.5405	1.94686e-05
EBAG9	0.595348	1e-05	3.18062	0.3967	6.76714	2.3327	2.97812e-12
EBI3	1e-05	1e-05	0.14816	1e-05	0.0424027	1e-05	0.0302941
EBNA1BP2	0.281155	0.0482	0.269595	1e-05	0.268781	0.0726	0.0311357
EBP	0.872573	0.3986	1.55841	0.038805	4.7997	1.8548	3.28798e-05
ECE1	0.677655	0.4063	0.334211	0.17795	0.562191	0.2486	0.00164248
ECE2	0.192572	1e-05	0.00424423	1e-05	0.0459543	1e-05	0.00358535
ECH1	78.5958	70.9678	36.7996	22.7671	45.4772	37.1287	9.73153e-07
ECHDC1	4.87512	4.0417	3.62721	2.6403	4.87878	4.5568	0.0120345
ECHDC2	3.85071	2.6023	2.42519	1.29105	6.12342	2.326	0.00442804
ECHDC3	0.0960158	1e-05	0.684062	1e-05	0.21117	1e-05	0.0253523
ECHS1	49.0553	33.2884	14.4563	12.2602	25.8469	19.8399	7.32473e-10
ECI1	10.375	8.5143	7.61984	5.01235	13.2782	8.9317	0.00021945
ECI2	1.31024	0.6217	1.44785	1.18625	4.82885	2.5122	2.29888e-05
ECM1	0.597382	0.3734	1.19961	0.69975	0.679805	0.4097	0.0117795
ECSIT	1.43188	1.3689	0.559135	0.3706	1.14279	0.8906	5.43007e-09
ECT2	0.112301	1e-05	0.0359419	1e-05	0.0695443	1e-05	0.0350008
EDC3	0.523284	0.4728	0.241617	0.16305	0.377052	0.2959	2.02594e-07
EDC4	1.59205	1.5002	1.00245	0.9406	1.96489	1.8619	5.08968e-11
EDF1	5.75624	4.5847	5.75816	4.15755	9.09038	6.4789	0.00122878
EED	0.10184	1e-05	0.100211	1e-05	0.434086	0.29	3.76559e-10
EEF1A1	320.127	300.36	182.677	170.198	172.842	148.58	3.07798e-13
EEF1A2	72.9081	1e-05	52.3944	36.6065	25.0286	1e-05	0.00623632
EEF1B2	55.769	43.4952	30.4075	27.3459	43.9288	35.9912	1.89492e-06
EEF1D	15.964	13.9009	19.2736	15.5747	26.5125	22.582	0.000374139
EEF1E1	8.46133	7.7442	8.47408	6.7171	12.4635	10.6487	0.00115527
EEF1G	22.0836	17.1245	17.6336	14.0208	24.1406	19.79	0.00697627
EEF2	76.8476	72.3647	47.4811	46.5515	65.5084	61.0663	6.11245e-09
EEFSEC	1.17607	1.057	0.672402	0.6908	0.866549	0.7841	3.69556e-07
EEPD1	0.0200543	1e-05	0.0420986	1e-05	0.135372	0.0614	5.96596e-10
EFCAB14	1e-05	1e-05	0.000976538	1e-05	0.019027	1e-05	0.0118467
EFCAB7	0.0057	1e-05	1e-05	1e-05	1e-05	1e-05	0.0158343
EFEMP1	2.6218	1.4383	13.9331	7.5693	9.08508	3.8714	1.21583e-08
EFHD2	15.9388	13.1347	9.98294	8.07845	12.5064	8.3287	4.90828e-05
EFNB1	0.262952	1e-05	0.269007	1e-05	0.676383	0.263	0.000146294
EFS	0.00432245	1e-05	0.0380328	1e-05	0.00527	1e-05	0.000954421
EFTUD1	0.603161	0.5916	0.337816	0.31105	0.708836	0.5825	2.93318e-08
EFTUD2	9.78602	9.4823	5.08239	3.78175	6.37439	5.4419	1.06559e-12
EGFL8	1e-05	1e-05	0.0350382	1e-05	1e-05	1e-05	0.000318013
EGFR	1.45056	0.2003	0.868893	0.62265	1.13002	0.7655	7.25446e-05
EHBP1	0.0335717	1e-05	0.0201142	1e-05	0.0141299	1e-05	0.0110039
EHD2	9.77537	6.5539	15.4842	9.4252	6.4891	4.6688	3.13028e-05
EHD3	0.280387	1e-05	0.489364	1e-05	0.438842	1e-05	0.029747
EHD4	3.67148	2.1394	4.4852	3.41455	5.77498	4.231	0.00814109
EHF	0.00999811	1e-05	0.00634538	1e-05	0.0655688	1e-05	0.000413765
EHHADH	1.72994	0.907	1.88023	0.9974	2.90146	2.4373	7.3007e-05
EHMT1	0.0469613	0.043	0.0118631	1e-05	0.0225728	1e-05	9.25336e-09
EHMT2	0.0418108	0.0283	0.0311292	1e-05	0.0593603	0.0264	0.000135352
EI24	0.302789	0.0927	0.494321	0.0932	0.774763	0.3261	0.00263065
EIF1	9.21541	3.815	51.1318	7.0298	32.23	23.4403	3.50456e-11
EIF1AD	0.248202	0.088	0.377893	1e-05	0.78842	0.3698	0.0044641
EIF2A	1.12217	0.8981	1.46647	0.6602	2.96131	1.4993	5.19893e-06
EIF2AK2	3.5638	2.939	2.45073	2.09595	3.03191	2.467	0.00874617
EIF2B1	2.28443	2.1228	1.73072	1.48815	2.74465	2.3172	0.000548757
EIF2B3	0.463914	0.3479	0.568546	0.42105	1.61793	1.0269	4.35272e-10
EIF2B4	2.70186	2.4839	1.75058	1.25485	1.82373	1.5812	0.000584856
EIF2B5	0.95711	0.8602	0.596748	0.37385	1.08066	0.8139	4.50787e-06
EIF2D	0.117293	0.0472	0.169798	0.1242	0.423438	0.4131	2.12098e-12
EIF2S1	13.9176	12.1685	7.9618	5.7478	8.01585	6.3499	1.91382e-07
EIF2S2	4.38039	3.8153	10.2126	5.3006	15.5764	10.208	5.97144e-08
EIF2S3	5.6831	4.9517	3.44916	3.1076	4.71491	4.2732	8.26659e-09
EIF3A	7.2925	6.8362	5.07571	4.31285	6.35416	5.7951	1.5379e-06
EIF3B	11.7229	5.4451	14.7368	6.2695	21.2025	14.5159	6.72058e-06
EIF3D	13.3108	10.532	12.1606	9.66355	21.9122	17.5142	5.69304e-09
EIF3E	4.23749	3.9323	3.31468	2.68445	5.69787	4.4454	9.88807e-07
EIF3F	12.1565	10.3583	16.1744	11.5075	21.0212	19.2289	6.24464e-08
EIF3G	5.30615	2.8131	3.35505	1.706	3.38534	1.912	0.0120388
EIF3H	16.0337	12.1736	6.62656	2.67905	5.66484	4.0006	4.08991e-11
EIF3I	4.98825	4.2705	3.60559	3.2922	4.56326	4.0918	0.000326372
EIF3J	1.90832	1.7361	2.4216	1.30955	3.40829	2.2123	0.0010496
EIF3K	4.31807	3.713	3.70102	2.56575	5.99007	4.4619	0.002535
EIF3L	6.49771	5.6228	5.92858	5.28255	8.35744	7.7357	8.94984e-06
EIF3M	16.9729	14.6812	6.5486	6.075	9.48528	8.465	1.01496e-16
EIF4A1	31.6492	27.5335	35.1398	30.7812	49.9771	44.2764	1.05219e-05
EIF4A2	26.1088	23.4304	29.7648	26.4066	40.9926	33.5083	9.61315e-05
EIF4A3	17.112	16.352	12.0773	11.6126	19.6794	16.9596	1.16897e-07
EIF4B	2.68072	2.1582	0.780365	0.4488	1.05274	0.7777	1.51155e-14
EIF4E	2.4912	1.8868	1.48204	0.70885	1.95857	1.312	9.86388e-07
EIF4E2	0.764675	0.7515	1.10315	0.5452	2.20147	1.7944	5.4985e-09
EIF4E3	0.0581385	1e-05	0.145967	1e-05	0.25627	1e-05	0.00246712
EIF4EBP1	6.37823	1.1398	25.9507	1.1452	22.8666	5.7913	0.0190272
EIF4EBP2	0.0972543	1e-05	0.0531406	1e-05	0.133541	1e-05	0.00891448
EIF4ENIF1	0.326284	1e-05	0.108146	1e-05	0.344652	0.0624	3.60615e-05
EIF4G1	2.71876	2.6384	2.64039	2.0625	4.35525	3.9389	5.02353e-09
EIF4G2	1.15052	0.898	1.21404	0.96815	1.82723	1.774	1.57947e-05
EIF4G3	1.71201	1.5258	0.619749	0.4717	0.769288	0.5564	1.40468e-11
EIF4H	5.45606	4.4091	6.87785	3.97175	11.8388	9.4133	2.74262e-06
EIF5	7.33585	5.5793	3.80379	3.15605	4.94889	4.1919	4.52417e-07
EIF5A	29.5363	25.1314	19.1299	17.7902	29.1998	22.3194	0.00190276
EIF5B	2.30897	1.6559	1.32709	0.98375	2.07975	1.8317	1.29121e-06
EIF6	7.19369	6.3079	16.1479	10.1393	26.5063	19.8036	5.4718e-12
ELAC1	0.00992396	1e-05	0.00811564	1e-05	0.0582467	1e-05	0.0393956
ELAC2	0.589142	0.5968	0.280794	0.17395	0.5609	0.4874	7.79019e-09
ELANE	7.32759	2.2679	4.80633	0.89625	2.10328	0.6839	0.00211832
ELAVL1	8.18664	6.6054	9.48111	8.7699	16.2053	13.7351	3.10077e-11
ELF1	0.121011	0.0441	0.269621	1e-05	0.703217	0.491	3.18347e-09
ELF3	0.275893	0.0319	0.261517	1e-05	0.990885	0.7351	2.23719e-12
ELMO2	0.291288	0.1019	0.845422	0.49175	1.19629	0.4825	5.99025e-05
ELMO3	0.37828	0.3212	0.19109	0.1073	0.596263	0.4693	6.12386e-12
ELMOD2	0.577219	0.4512	0.603014	0.13855	0.659021	0.2774	0.000345048
ELN	1.12274	1e-05	7.14467	1.2582	3.2006	1e-05	4.985e-08
ELOVL1	0.254912	0.0339	0.0689263	1e-05	0.256744	1e-05	0.00358616
ELOVL5	2.61882	2.1761	1.44868	0.78215	1.61257	0.5251	0.0414523
ELOVL7	1e-05	1e-05	0.0104956	1e-05	0.0278613	1e-05	0.0327272
ELP2	0.0847709	0.046	0.0312183	1e-05	0.0232972	0.0091	1.95417e-07
ELP3	0.955591	0.8874	0.633304	0.5306	1.07872	0.864	0.000377918
ELP5	0.00246642	1e-05	0.0470033	1e-05	0.166813	1e-05	2.46082e-05
ELP6	3.23812	0.1209	1.47061	1e-05	1.12439	0.2794	0.0164989
EMB	0.0239232	1e-05	0.000280385	1e-05	0.00297209	1e-05	0.000630149
EMC1	3.5378	2.5486	1.59863	1.24675	2.0325	1.7442	3.15824e-10
EMC10	0.191194	1e-05	0.963874	0.3672	1.59692	1.4352	5.02693e-14
EMC2	0.985058	0.7758	0.974842	0.8307	1.65942	1.5027	4.85589e-05
EMC3	1.3565	0.9903	2.84271	2.192	4.75341	3.8723	1.73934e-12
EMC4	0.350336	0.2353	0.980898	0.5273	1.9154	1.2613	4.75722e-07
EMC7	1.71221	1.2948	1.6615	1.38995	2.9021	2.745	6.81154e-07
EMC8	3.54969	3.136	2.13095	1.7677	3.88048	2.9289	4.79362e-06
EMD	5.43939	3.9288	4.70107	3.0082	8.69905	7.3675	2.06809e-06
EMG1	1.1587	0.8954	0.597487	0.3414	1.2286	1.1069	2.03684e-09
EMILIN1	9.82438	7.7872	23.8832	18.4731	13.4379	10.5765	3.8253e-08
EMILIN2	0.0551617	1e-05	0.343291	0.17065	0.344353	0.0901	2.59047e-06
EMILIN3	0.00283774	1e-05	0.123125	1e-05	0.0212084	1e-05	0.000235236
EML2	2.05449	1.8194	3.80063	2.8094	4.75935	3.8011	7.34359e-07
EML3	0.763613	0.2428	1.05052	0.65515	1.20168	0.5808	0.0208428
EML4	6.10994	5.4281	5.09752	3.6147	6.98983	6.5757	2.4707e-06
EMP3	1e-05	1e-05	0.247225	1e-05	0.0142545	1e-05	0.00407607
EMR2	1e-05	1e-05	0.0265919	1e-05	0.0240885	1e-05	0.00308231
ENDOD1	0.892172	0.3279	1.32772	0.88205	1.68877	1.0241	3.16082e-06
ENDOG	0.131495	1e-05	0.360155	1e-05	1.2817	0.6252	2.69122e-11
ENG	0.431379	0.1867	2.56843	1.52535	1.54151	1.1572	3.27441e-13
ENGASE	0.246021	0.1725	0.135645	0.006555	0.308304	0.2495	1.42818e-09
ENO1	630.142	547.582	380.683	328.108	427.038	384.42	5.83832e-06
ENOPH1	5.81233	4.8097	5.53257	4.0423	7.04944	6.8201	0.00494295
ENOSF1	0.231291	0.0713	0.0750446	1e-05	0.110514	1e-05	0.00185145
ENPP1	0.022607	1e-05	0.106966	1e-05	0.07497	1e-05	0.0487976
ENPP3	0.0846519	1e-05	0.00539551	1e-05	0.0509427	1e-05	0.0315845
ENPP4	0.120035	1e-05	0.744711	0.4197	1.20493	0.9366	3.79568e-15
ENSA	3.30346	2.1479	3.80244	2.22385	6.26513	4.7636	0.00750833
ENTPD2	0.259167	0.0332	0.0568731	1e-05	0.110085	1e-05	1.20467e-06
ENTPD4	0.0360175	1e-05	0.0112338	1e-05	0.0115982	1e-05	0.0483235
ENTPD5	1.52831	0.6493	0.646882	1e-05	1.73189	0.4597	4.88707e-05
ENTPD6	0.0438143	1e-05	0.0351462	1e-05	0.108333	1e-05	3.21428e-06
ENTPD7	0.0143164	1e-05	0.014191	1e-05	0.0259922	1e-05	0.00054188
ENTPD8	0.0153126	1e-05	0.000963718	1e-05	0.000148657	1e-05	0.00711137
ENY2	8.49113	6.9685	4.6724	2.979	6.29614	4.6934	0.00392561
EP400	0.0225364	1e-05	0.00697821	1e-05	0.0179816	1e-05	0.0114447
EPB41	1.41181	1.1165	0.98787	0.73255	2.07567	1.7635	2.19903e-07
EPB41L1	1.32147	0.8764	1.62942	1.1077	2.95167	2.5708	1.47106e-08
EPB41L2	3.3448	2.4297	3.39758	3.222	7.74901	5.1878	2.17714e-06
EPB41L3	1.50696	0.6111	1.31487	0.44535	1.73137	0.8651	0.0207744
EPB41L4B	0.697855	0.3754	0.144314	1e-05	0.540261	0.2088	1.85953e-08
EPB41L5	0.217977	1e-05	0.130126	1e-05	0.276058	0.1462	3.67883e-07
EPCAM	17.8988	13.7511	3.37121	2.2591	10.6143	7.7662	3.90509e-15
EPHA1	0.0980372	1e-05	0.108719	1e-05	0.457638	0.1263	1.05502e-05
EPHA2	0.242285	0.0689	0.549411	0.06105	0.579787	0.1665	0.00084445
EPHA3	1e-05	1e-05	0.0168692	1e-05	1e-05	1e-05	0.0017002
EPHB2	0.275883	0.1126	0.226751	1e-05	0.770498	0.398	1.80614e-05
EPHB3	0.0339381	1e-05	0.0264736	1e-05	0.0973307	1e-05	0.000178188
EPHB4	0.0692017	0.0129	0.126752	0.00325	0.243331	0.0875	0.00346608
EPHX1	5.83954	3.2469	14.5303	11.4557	15.6836	11.2072	2.10996e-10
EPHX2	6.27923	3.5696	1.46175	0.87715	5.84259	3.3287	1.30698e-10
EPN3	0.0211598	1e-05	0.0553503	1e-05	0.063024	1e-05	0.0184416
EPPK1	4.11053	3.2303	2.71688	1.7475	3.91641	2.6848	0.000740359
EPRS	4.47212	3.3004	2.1712	1.7552	4.21849	4.045	9.80948e-14
EPS15	0.588711	0.4228	0.776856	0.60575	0.922031	0.8046	0.00365219
EPS15L1	0.646234	0.5768	1.00491	0.66085	1.1514	0.8421	0.0422627
EPS8	5.52029	2.6467	3.67921	2.1514	9.96183	9.0088	3.8574e-12
EPS8L2	2.0042	1.7455	1.47273	0.9506	1.45098	1.0408	0.00215307
EPS8L3	5.6612	4.1689	2.56669	1.42165	7.47076	4.584	3.22927e-12
EPT1	0.767365	0.6321	0.503343	0.1932	1.30696	1.117	9.39075e-07
EPX	8.93809	4.421	12.5867	3.4534	32.2326	9.0328	0.00400767
ERAL1	0.327941	0.1446	0.0403469	1e-05	0.342049	0.2022	4.21911e-14
ERAP1	7.21717	7.2492	3.61877	2.76905	3.69106	2.7417	1.99076e-09
ERBB2	0.821408	0.5614	0.763598	0.13885	0.98065	0.2375	0.00566435
ERBB3	0.00394113	1e-05	0.00325231	1e-05	0.0164837	1e-05	2.5183e-05
ERCC1	0.267143	0.185	0.0680355	1e-05	0.0714487	1e-05	1.1951e-09
ERCC2	0.227848	0.1492	0.127703	0.05275	0.219266	0.1621	0.00199925
ERCC3	0.0783757	0.0273	0.0283831	1e-05	0.15077	0.0149	8.93784e-05
ERCC5	0.00585264	1e-05	1e-05	1e-05	0.000223284	1e-05	0.0202423
ERCC6L	0.016686	1e-05	0.00129513	1e-05	0.0311933	1e-05	0.000108768
ERF	0.0304153	1e-05	0.0108447	1e-05	0.0846128	0.0402	1.05391e-07
ERG	1e-05	1e-05	0.0169562	1e-05	0.0224446	1e-05	0.0273341
ERGIC2	1.07333	0.8342	0.29768	0.1713	0.215143	0.1474	2.3173e-11
ERH	20.789	15.362	23.9987	9.43365	21.7659	7.8359	0.00147072
ERI1	0.01286	1e-05	0.0345092	1e-05	0.0744451	1e-05	0.0185687
ERI3	0.0967855	1e-05	0.0312414	1e-05	0.0267693	1e-05	0.0175791
ERLEC1	0.210149	0.078	0.167744	0.07535	0.587159	0.3703	2.34192e-06
ERLIN1	1.26354	1.1839	0.968477	0.63325	2.01852	1.646	2.37832e-05
ERLIN2	0.860678	0.7343	0.950651	0.36415	2.07355	1.6311	2.80734e-06
ERMP1	2.08377	1.6099	4.65618	0.5031	2.90112	0.7204	2.42595e-06
ERN1	2.6436	0.054	0.544882	1e-05	0.18072	1e-05	0.00231611
ERN2	0.116872	0.0292	0.0259886	1e-05	0.10837	0.0303	4.88642e-06
ERO1L	22.4372	18.2937	12.2904	7.665	12.227	9.8089	5.0989e-05
ERO1LB	0.0735292	1e-05	0.463364	1e-05	0.117996	1e-05	0.0461909
ERP29	7.90057	5.8534	12.4741	9.94635	32.8595	24.8426	1.66391e-11
ERP44	9.97465	8.5572	10.3993	8.38115	12.9458	11.64	0.00568721
ESD	18.8123	14.7527	15.1553	13.201	14.718	10.8048	0.036201
ESF1	0.0266242	1e-05	0.00444154	1e-05	0.0471045	1e-05	0.00145885
ESPN	0.10867	1e-05	0.00992795	1e-05	0.0461548	1e-05	0.000103496
ESRP1	1.02504	0.8311	0.935063	0.6295	2.02533	1.8122	1.05394e-10
ESRP2	0.132783	0.0625	0.107794	1e-05	0.115091	0.0257	0.00505826
ESRRA	0.405118	0.2423	0.0661131	1e-05	0.145781	0.0745	3.57057e-16
ETF1	11.1479	11.5034	4.83944	4.20105	5.56991	5.2278	1.10349e-12
ETFA	42.7984	30.2555	32.4588	25.7836	64.0744	56.7507	2.41998e-09
ETFB	27.0925	18.7547	21.4596	13.7709	37.4943	27.0672	0.000268563
ETFDH	2.18934	0.8523	1.08173	0.17355	1.69213	0.4136	0.000240714
ETHE1	114.262	81.1359	59.8975	49.6722	160.21	131.734	9.89487e-10
ETNK1	0.0430577	1e-05	0.00316103	1e-05	0.0294791	1e-05	0.000338389
ETV6	0.177647	0.1105	0.0844513	0.0327	0.107537	0.048	0.000233381
EVA1B	0.00695132	1e-05	1.49027	0.6152	1.05848	0.9642	4.04596e-15
EVL	0.777697	0.5221	1.79965	1.1008	1.94833	1.4098	1.47108e-05
EVPL	0.245602	0.0495	0.329687	0.0885	0.326744	0.1536	0.0213109
EWSR1	5.35797	5.4101	5.94391	4.37725	9.71014	7.6889	3.67438e-06
EXD2	0.439172	0.2871	0.277203	0.11765	0.473466	0.3825	7.63161e-05
EXOC1	0.414375	0.147	0.840478	0.08205	1.51014	0.7581	9.11734e-08
EXOC2	0.368629	0.1609	0.371967	0.30365	0.659478	0.4684	1.30831e-07
EXOC3	0.460434	0.3862	0.442607	0.2324	0.758455	0.502	0.000389078
EXOC3L2	0.0354891	1e-05	0.0506749	1e-05	0.0047291	1e-05	0.00151264
EXOC4	1.4086	0.9829	0.937263	0.7024	1.39571	1.1557	0.000655513
EXOC5	0.281735	0.213	0.108589	0.07885	0.133803	0.075	8.22519e-08
EXOC6	0.0599077	0.0242	0.0338309	1e-05	0.0719522	0.0351	0.00117627
EXOC6B	0.13324	0.1126	0.267158	0.13565	0.313099	0.2624	0.00289848
EXOC7	0.86285	0.304	0.272333	0.1506	0.444887	0.3068	0.0109797
EXOC8	0.242863	0.1465	0.276853	0.2063	0.374915	0.3014	0.00251822
EXOG	0.1738	1e-05	0.384701	0.14735	0.431923	0.2713	1.48907e-07
EXOSC1	0.0814594	1e-05	0.026209	1e-05	0.00904373	1e-05	4.754e-05
EXOSC10	0.268278	0.2005	0.11453	0.052	0.325978	0.2173	4.50976e-10
EXOSC2	3.78497	2.9653	2.12907	2.0137	5.18258	4.8128	1.35801e-11
EXOSC3	1.07288	0.5046	2.392	1.2516	4.29469	3.4229	3.35141e-10
EXOSC4	1.87278	1.3132	3.53826	1.4291	3.49072	2.1603	0.00186381
EXOSC5	1.33901	1.1472	0.475652	0.3487	0.742421	0.7302	9.50052e-11
EXOSC6	2.43734	1.9281	1.55551	1.39965	2.79801	2.3966	2.89594e-05
EXOSC8	0.375801	0.2454	0.469596	0.11715	0.824181	0.4741	0.00149251
EXOSC9	0.36314	0.2178	0.477487	0.37805	1.1555	1.1204	8.03257e-14
EXT1	0.0716311	0.0339	0.0204268	1e-05	0.0359087	1e-05	0.000640578
EXT2	0.134116	0.054	0.143516	1e-05	0.0731333	1e-05	1.05097e-05
EYA3	0.0103351	1e-05	0.0178396	1e-05	0.0234118	1e-05	0.0433957
[truncated: 4,794 more rows]

## Sheet: Supplenebtary Table 4c
Supplenebtary Table 4c. Lists of differential kinase activity in one of the three proteomic clusters.
Gene symbol	Mean of C-FAM	Median of C-FAM	Mean of C-AD	Median of C-AD	Mean of C-CC	Median of C-CC	p_value
ABL1	0.016519	-0.00548211	0.141973	0.148584	0.018732	0.0264654	0.00620031
ARAF	0.0828081	0.11459	0.016292	0.0314767	0.038844	0.0647821	0.0187825
BCKDK	0.023029	0.0517291	-0.0575294	-0.076572	0.0524008	0.0271872	0.019234
BMX	0.0243883	0.0959021	-0.0961767	-0.146745	-0.0360274	-0.0704924	0.0149773
BTK	0.0243883	0.0959021	-0.0961767	-0.146745	-0.0360274	-0.0704924	0.0149773
CAMK2A	0.0495392	0.0468036	0.0272221	0.0289681	0.0508476	0.0496131	0.0432095
CDK1	0.072714	0.0757285	0.04671	0.0483273	0.0761125	0.085777	0.00196902
CDK2	0.0579091	0.0586321	0.0328922	0.0351466	0.0695964	0.0725267	0.00169219
CHEK2	0.275282	0.277806	0.172353	0.220453	0.242512	0.258976	0.0121701
CSNK1A1	0.0354198	0.0407204	0.0114692	0.020184	0.0392219	0.0473379	0.00391483
CSNK1D	0.0697959	0.0700013	0.0726577	0.0775285	0.0426199	0.0555955	0.0303273
CSNK1G2	-0.0551992	-0.0476377	0.0672057	0.0597361	-0.0162802	-0.0536869	0.033273
CSNK1G3	-0.0551992	-0.0476377	0.0672057	0.0597361	-0.0162802	-0.0536869	0.033273
CSNK2A1	0.0417144	0.0431521	-0.0133825	-0.0218741	0.0375009	0.0321103	0.00720199
DAPK2	-0.00839187	-0.0609436	-0.146695	-0.207073	-0.0129106	0.0192068	0.0196921
DAPK3	0.0255437	0.0295495	0.0016871	0.0041943	0.0221269	0.0304948	0.00640378
EGFR	0.016519	-0.00548211	0.141973	0.148584	0.018732	0.0264654	0.00620031
EPHA1	0.016519	-0.00548211	0.141973	0.148584	0.018732	0.0264654	0.00620031
EPHA2	0.016519	-0.00548211	0.141973	0.148584	0.018732	0.0264654	0.00620031
EPHA3	0.016519	-0.00548211	0.141973	0.148584	0.018732	0.0264654	0.00620031
EPHA4	0.016519	-0.00548211	0.141973	0.148584	0.018732	0.0264654	0.00620031
EPHA5	0.016519	-0.00548211	0.141973	0.148584	0.018732	0.0264654	0.00620031
EPHA6	0.016519	-0.00548211	0.141973	0.148584	0.018732	0.0264654	0.00620031
EPHA7	0.016519	-0.00548211	0.141973	0.148584	0.018732	0.0264654	0.00620031
EPHB1	0.016519	-0.00548211	0.141973	0.148584	0.018732	0.0264654	0.00620031
EPHB2	0.016519	-0.00548211	0.141973	0.148584	0.018732	0.0264654	0.00620031
GSK3B	0.0501885	0.0483672	0.0278125	0.0287986	0.0417933	0.0438881	0.0290561
HIPK2	0.111198	0.113284	0.0841551	0.0888026	0.113106	0.12374	0.0414353
ITK	0.0243883	0.0959021	-0.0961767	-0.146745	-0.0360274	-0.0704924	0.0149773
KIT	0.016519	-0.00548211	0.141973	0.148584	0.018732	0.0264654	0.00620031
MAP2K1	0.0276265	0.0250361	-0.0294152	-0.0326571	0.0110781	0.0187306	0.00168465
MAP2K2	0.0734477	0.0638001	0.0331421	0.0238166	0.0532228	0.0581925	0.0114034
MAP2K7	-0.0394481	-0.0560114	-0.133008	-0.115598	-0.067521	-0.0264408	0.00346212
MAPK1	0.0726073	0.0744327	0.0476245	0.0502615	0.0716407	0.0755431	0.00219259
MAPK14	-0.011125	-0.00545685	-0.0742913	-0.109166	-0.00571544	0.00914975	0.00391184
MAPK3	0.06354	0.0680346	0.0382705	0.0386873	0.0649426	0.067657	0.00141433
MAPK7	0.0403184	0.042683	-0.0420679	-0.0515809	0.0178495	0.0372679	0.000808789
MAPK9	0.111713	0.109128	0.164622	0.174635	0.13424	0.132891	0.00116637
MAPKAPK2	0.389639	0.399834	0.315315	0.314954	0.397966	0.422946	0.000424835
MOK	-0.257661	-0.303612	-0.289917	-0.31789	-0.196441	-0.200998	0.0197313
MST1	-0.0281085	-0.044613	0.0539015	0.0521746	-0.0109871	-0.0389419	0.0373681
MTOR	0.043095	0.036644	0.043511	0.0178893	0.0895292	0.0843565	0.0330551
NEK2	0.0766354	0.0782577	0.0310864	0.0280904	0.072665	0.0650412	0.0223971
PAK1	0.0537735	0.0553809	0.0385672	0.0393887	0.053389	0.0539053	0.0447868
PAK5	0.173983	0.171092	0.124114	0.114331	0.171045	0.208782	0.0465358
PDGFRB	0.016519	-0.00548211	0.141973	0.148584	0.018732	0.0264654	0.00620031
PDHK3	0.241642	0.265999	0.319106	0.339835	0.226387	0.291045	0.0065069
PDHK4	0.0172704	0.0658753	-0.0755769	-0.044019	-0.0151126	0.0177966	0.032764
PDK1	-0.00984507	-0.0220274	-0.0596162	-0.0695722	-0.0303343	-0.0163235	0.00871453
PDK2	0.0127077	0.0384152	-0.12686	-0.131993	-0.0181978	-0.0493716	0.0227462
PLK4	-0.0929719	-0.119281	-0.188052	-0.248578	-0.084316	-0.0519854	0.0418037
PRKAA1	0.0609728	0.0619093	-0.00114584	-0.0102013	0.0542598	0.0704431	0.0497163
PRKAA2	0.0710535	0.077212	0.00617734	0.00729151	0.0522656	0.0689122	0.000381362
PRKCA	0.0452729	0.0436346	0.0153996	0.022143	0.0399129	0.0429948	0.025312
PRKCZ	0.0272752	0.0163815	0.00070083	-0.00276079	0.0236773	0.0235273	0.0156881
PRKD3	0.0837731	0.0604923	0.230494	0.256714	0.0617869	0.054065	0.000468144
PRKDC	0.0888957	0.0994816	0.0400844	0.0440618	0.0914364	0.0998753	0.00061481
PRKG2	0.114983	0.115459	0.0787039	0.0916077	0.105918	0.115592	0.0298721
PTK6	0.0243883	0.0959021	-0.0961767	-0.146745	-0.0360274	-0.0704924	0.0149773
RAF1	0.016786	0.0293267	-0.0476189	-0.0388852	0.00292786	0.03066	0.00304832
RPS6KA2	0.0506549	0.0683272	-0.056189	-0.0606591	0.0312783	0.0871413	0.00209487
RPS6KA3	0.075702	0.0882748	0.00922147	0.000627364	0.0672658	0.0710171	0.00573294
SGK1	0.10919	0.120424	0.0617705	0.0656936	0.122249	0.134852	0.00526709
STK11	0.0793637	0.0807659	0.00382924	0.0013584	0.0298693	0.0321771	0.034142
TEC	0.0243883	0.0959021	-0.0961767	-0.146745	-0.0360274	-0.0704924	0.0149773
TXK	0.0243883	0.0959021	-0.0961767	-0.146745	-0.0360274	-0.0704924	0.0149773
YSK1	0.0180518	0.0660071	-0.00246831	-0.0134734	0.089869	0.111739	0.0384396
