# Supplementary material for: Integrated proteogenomic characterization of ampullary adenocarcinoma
Source: Cell Discov. 2025 Jan 7;11:2. doi: 10.1038/s41421-024-00742-4 (PMC11704194; doi:10.1038/s41421-024-00742-4)
Supplement: Supplementary file 5 — Supplementary Table S5 [file 41421_2024_742_MOESM5_ESM.xlsx]

## Sheet: Description
Supplementary Table 5. Differentially expressed among immune clusters.
Sheet	Description
Supplementary Table 5a	Data analysis by xCell
Supplementary Table 5b	Information of Immune cluster
Supplementary Table 5c	Data analysis by estimate
Supplementary Table 5d	Peaks cor with immune score

## Sheet: Supplementary Table 5a
Supplementary Data 5a. xCell signatures based on Proteomic data
xCell signatures	AMPAC001	AMPAC002	AMPAC003	AMPAC004	AMPAC005	AMPAC006	AMPAC007	AMPAC008	AMPAC009	AMPAC010	AMPAC011	AMPAC012	AMPAC013	AMPAC014	AMPAC015	AMPAC016	AMPAC017	AMPAC018	AMPAC019	AMPAC020	AMPAC021	AMPAC022	AMPAC023	AMPAC024	AMPAC025	AMPAC026	AMPAC027	AMPAC028	AMPAC029	AMPAC030	AMPAC031	AMPAC032	AMPAC033	AMPAC034	AMPAC035	AMPAC036	AMPAC037	AMPAC038	AMPAC039	AMPAC040	AMPAC041	AMPAC042	AMPAC043	AMPAC044	AMPAC045	AMPAC046	AMPAC047	AMPAC048	AMPAC049
Adipocytes	838.563	1309.42	636.615	1021.16	1455.12	1346.57	1209.24	1206.46	1088.32	989.38	884.958	1337.35	1041.39	538.274	1160.13	980.804	1538.78	743.797	590.477	1255.53	896.092	1196.24	1180.65	1363.32	1647.48	908.421	1247.3	1114.7	1100.57	818.561	874.064	1154.59	860.798	1061.12	1746.69	1776.45	1100.11	1130.1	1256.04	989.845	744.945	1718.54	1200.49	928.901	1198.63	1428.59	1656.75	1382.54	1255.52
Astrocytes	795.666	642.181	505.193	1022.05	734.819	444.06	661.01	577.01	691.619	764.119	738.215	1253.66	1327.35	924.517	446.852	547.418	1218.46	1047.72	1152.89	654.609	959.708	481.472	840.479	695.87	847.349	1113.45	1134.11	504.232	526.795	144.921	667.287	662.316	26.9375	556.895	1143.62	1221.86	473.2	430.022	785.375	775.929	715.687	1325.12	1126.86	1070.48	1269	1077.76	555.559	703.244	735.329
B-cells	1013.23	310.456	478.175	657.346	356.758	575.072	631.889	653.499	440.803	433.593	456.081	477.101	607.573	571.361	613.77	514.881	654.271	558.486	329.8	696.438	577.235	716.569	609.83	875.187	909.501	743.318	448.948	344.465	680.194	665.134	572.672	465.309	591.702	500.026	977.577	671.774	643.876	729.97	620.846	618.605	548.746	680.977	610.553	647.149	1018.59	656.268	702.192	569.019	356.631
Basophils	1087.31	1198.62	1033.75	833.499	560.371	1083.5	1292	816.107	845.245	1480.58	870.283	1355.2	1184.82	506.895	837.593	955.85	672.398	659.919	1315.73	714.198	1027.71	967.045	977.891	944.152	831.727	863.727	886.948	911.924	1111.28	840.06	1212.8	687.097	885.789	812.084	1255.64	677.4	277.507	816.483	902.705	842.623	846.587	1094.46	972.552	1101.82	1094.42	863.229	731.205	753.159	1003.3
CD4+ T-cells	674.953	599.026	743.107	781.724	716.341	459.155	850.207	851.626	472.726	528.704	396.611	530.656	855.35	761.834	581.073	677.638	457.701	631.329	847.279	952.169	635.759	452.505	537.052	423.304	545.66	442.671	620.394	600.636	848.477	780.407	784.939	592.349	673.831	613.755	1069.07	783.65	749.777	940.902	925.199	913.378	647.79	717.757	1136.19	748.569	660.832	850.169	601.089	816.445	450.105
CD4+ Tcm	674.603	553.77	530.052	527.48	697.626	822.056	677.117	748.369	631.986	687.768	543.449	695.722	639.593	552.043	552.519	697.721	375.112	439.071	416.116	649.935	590.068	686.931	721.264	501.148	818.616	456.013	540.098	664.955	737.654	763.176	780.318	632.353	872.17	562.516	836.589	631.088	637.209	681.229	824.861	449.855	617.549	656.88	644.146	596.134	822.432	434.738	697.541	342.361	712.602
CD4+ Tem	700.419	775.575	576.518	516.873	604.035	860.46	902.314	802.11	642.042	852.776	540.154	841.997	894.775	796.156	550.552	718.342	671.725	631.007	836.427	858.282	687.632	963.457	766.206	586.017	945.838	676.459	638.132	687.026	554.695	726.844	898.269	630.9	707.008	516.702	1034.5	948.413	638.176	712.195	800.713	622.319	705.105	839.544	720.488	719.054	861.282	598.397	771.025	529.426	682.235
CD4+ memory T-cells	1314.4	1285	1340.19	1084	1193.69	1076.98	914.581	906.292	1156.02	1115.42	1043.96	989.985	1102.22	1186.58	1214.24	1389.7	686.213	1176.79	1236.47	991.275	1261.67	1074.37	783.992	825.343	1240.04	1283.48	1097	834.892	1047.65	850.601	1354.96	659.893	806.112	1156.7	967.796	875.951	1018.84	827.81	1028.36	843.577	899.226	975.81	1117.99	896.447	798.119	1099.03	1144.62	950.368	1045.36
CD4+ naive T-cells	911.343	640.038	680.395	684.662	894.02	687.702	1027.47	975.716	761.157	560.942	599.478	668.111	807.9	673.931	790.953	867.581	612.271	398.275	701.696	655.471	672.804	633.465	432.724	620.426	969.989	843.61	874.639	661.52	956.676	630.928	728.309	670.799	775.499	800.013	1221.8	844.968	782.099	968.19	682.57	761.327	865.655	903.584	1007.05	1005.04	894.784	840.396	730.565	847.101	731.032
CD8+ T-cells	953.667	802.121	866.689	531.461	936.326	831.734	1030.39	839.29	750.677	1005.04	969.911	851.605	891.635	520.063	791.43	670.933	708.802	752.776	793.959	716.495	738.259	421.558	417.334	822.895	977.916	1175.32	602.618	730.377	1128.4	617.195	634.674	658.227	787.602	467.838	1112.48	974.443	515.828	491.749	689.875	709.438	562.136	793.104	843.529	716.382	856.693	855.002	896.717	973.313	680.792
CD8+ Tcm	1617.06	1141.3	1198.45	938.508	1262.46	1517.34	1639.73	1363.53	1399.56	1175.13	1224.69	1096.11	1038.93	977.711	1294.71	697.465	1132.42	946.543	1072.21	988.816	928.904	601.236	729.093	1033.3	1456.86	1471.18	847.902	1034.66	1640.05	1211.72	1260.18	1326.23	1647.95	1256.98	1551.13	988.89	1269.83	1069.87	1163.9	709.917	899.746	1106.32	1506.31	1157.77	1120.36	1191.72	1491.79	1279.55	998.234
CD8+ Tem	1367.86	687.925	706.865	689.817	1069.13	1252.61	1436.77	1331.4	1090.04	1138.4	666.731	885.407	838.563	900.68	1078.42	877.982	785.046	568.728	1277.35	869.134	952.118	1044.74	389.754	685.296	1455.85	1327.73	962.112	827.284	1359.19	677.072	1115.2	690.036	1284.23	747.852	1528.78	1138.63	1052.74	684.226	560.357	416	762.033	1153.64	1397.11	1191.84	1020.91	1365.48	1284.94	683.641	514.175
CD8+ naive T-cells	1116	805.959	963.476	153.78	1098.44	918.438	742.962	1094.3	1234.18	853.375	1010.19	661.281	837.844	340.542	1041.71	500.189	801.647	919.306	742.493	363.16	664.823	948.4	915.541	388.403	487.472	739	644.278	629.644	723.191	555.548	602.851	639.391	978.355	340.658	839.142	506.486	595.998	876.75	1166.93	794.819	354.032	699.467	529.855	608.912	499.066	833.467	688.373	623.162	728.129
CLP	1169.92	1645.3	1259.2	523.04	1376.24	1557.69	1696.65	1254.01	1311.2	1539.5	1520.86	1267.45	1933.28	1433.56	1165.14	1084.74	862.229	1544.64	1435.94	1730.8	1085.78	1365.07	1362	1153.29	896.809	1100.63	1000.47	1327.85	1690.32	871.056	1339.73	1307.48	1032.64	1327.64	1257.86	1046.35	1415.81	1608.03	1105.84	1081.56	1210.45	779.018	1253.72	1314.96	660.089	1269.49	1189.05	1250.83	1282.24
CMP	1918.09	1530.48	1273.37	1416.6	1756.03	1370.37	1711.94	1420.36	1702.73	1856.72	1485.19	1612.79	1215.28	1491.68	1495.78	1469.84	1236.44	951.852	1434.88	1406.02	1683.2	329.048	1837.32	1702.08	1634.28	1252.4	1537.97	1499.02	1825.43	1547.98	1704.17	1650.01	1484.98	1684.91	1440.74	1526.73	1695.66	863.763	923.854	1769.95	1469.46	1430.11	1548.34	1569.4	1530.62	1788.7	1346.47	1252.78	1471.46
Chondrocytes	737.048	1258.6	1151.17	1142.12	1269.64	671.954	1024.83	1409.81	1073.52	954.815	1099.25	1497.34	1524.24	920.282	567.588	520.101	1668.46	1691.54	1255.12	1045.67	878.075	676.812	1272.93	847.937	1263.41	1168.55	1582.31	1005.06	1040.3	327.697	1346.66	952.8	159.255	832.085	1363.26	1559.45	938.537	499.08	963.374	839.052	686.658	1509.33	1354.87	1484.35	1442.2	1643.36	1190.77	896.763	1433.96
Class-switched memory B-cells	705.092	438.829	697.473	899.456	322.868	798.337	732.017	565.903	303.736	562.249	371.967	656.092	1071.11	341.1	363.373	689.797	878.582	737.4	538.051	1220.95	688.065	612.518	909.92	734.153	1096.36	796.588	794.97	453.151	365.005	418.835	451.656	410.876	330.08	530.498	1566.39	981.457	489.293	567.706	392.249	633.114	770.063	656.014	1023.3	1169.08	712.779	615.907	873.715	545.309	575.245
DC	1358.42	1284.49	524.25	1256.39	1052.99	650.167	1326.57	1146.94	881.106	1481.28	1020.8	1216.09	1507	707.766	1281.45	776.2	1081.44	911.242	1410.14	1194.57	702.573	914.804	1202.86	908.434	872.617	1204.47	1290.78	967.111	504.763	770.115	349.606	803.931	742.016	587.413	1163.57	1441.16	589.765	568.964	989.368	1110.59	1211.99	1597.55	1251.31	1334.69	1462.31	998.965	1177.46	1098.45	696.667
Endothelial cells	524.754	709.587	568.372	548.784	465.339	533.164	721.539	613.069	567.784	709.387	804.015	800.547	971.706	516.681	511.791	437.17	744.961	595.303	969.344	736.258	472.989	510.92	445.218	1075.62	801.571	734.978	1024.22	770.611	622.933	469.64	633.576	658.695	292.491	165.361	985.026	981.972	488.366	437.312	645.935	749.26	509.471	966.356	792.425	515.175	1147.33	902.821	875.568	597.17	733.367
Eosinophils	876.77	1047.66	542.893	931.67	997.457	402.484	1143	881.897	872.407	1058.73	966.975	985.657	836.81	572.429	844.925	862.081	889.002	749.836	970.558	711.436	821.944	558.825	1011.92	1188.65	878.89	838.3	1110.29	937.546	815.027	646.27	934.197	667.403	268.541	408.731	769.036	1177.41	646.4	752.645	710.369	1132.4	1063.95	956.461	844.612	944.734	1098.54	973.118	866.097	667.606	763.793
Epithelial cells	1420.96	1910.01	2084.01	1690.5	1715.78	1807.29	1679.32	1526.78	1327.94	1820.72	1887.95	1758.32	1299.9	1779.32	1389.05	1743.09	1505.04	1993.56	1900.29	1895.05	1313.53	1594.71	1817.7	1134.26	1196.6	1420.49	1616.66	2151.94	1547.62	1599.03	1747.14	1979.38	1115.72	1783.96	1349.1	1570.84	1481.35	1509.1	1843.42	1703.82	1725.86	1295.14	1548.31	1653.69	1374.23	1230.65	1375.88	1760.65	1809.26
Erythrocytes	1201.9	1252.85	744.177	1044.07	855.659	880.915	878.161	1048.81	1076.4	1041.88	696.452	625.783	770.095	764.326	939.399	569.377	502.455	825.7	1015.28	779.209	678.146	864.521	740.153	1405.27	640.711	612.495	850.816	1071.39	868.623	737.046	769.884	787.163	580.393	659.669	522.238	965.457	726.515	833.106	1028.54	713.163	1108.72	742.955	744.715	639.882	817.876	1272.4	1170.34	949.569	638.183
Fibroblasts	345.471	550.085	329.122	648.432	343.78	397.306	469.734	545.965	470.825	365.657	483.639	867.656	907.639	435.811	342.085	390.05	899.307	622.487	629.801	732.17	272.656	274.733	568.783	607.718	909.398	920.546	789.211	318.851	390.975	483.29	527.399	529.24	266.596	422.243	707.44	996.517	562.92	335.065	355.121	517.497	562.377	880.449	753.244	709.439	892.776	680.97	567.581	529.306	559.784
GMP	2036.86	1787.7	1545.46	1669.81	1669.71	1042.94	1826.8	1680.67	1956.62	1940.19	1777.6	1663.56	1374.77	1533.56	1783.85	1488.99	1209.32	971.411	1642.44	1131.33	1723.35	332.149	1795.24	1661.3	1168.91	1461.87	1707.28	1580.58	1919.3	1481.33	1791.67	1678.43	1042.71	1499.01	1633.06	1628.5	1659.82	1251.07	1375.08	1697.57	1684.29	1712.64	1752.79	1621.37	1260.42	1766.61	1521.62	1459.26	1558.44
HSC	898.003	952.254	808.138	1673.72	826.109	967.814	1323.37	1591.8	875.602	982.745	859.795	1440.37	2285	1392.36	239.795	811.821	1998.46	1059.27	1255.34	1554.77	1088.65	1045.73	1486.98	1507.9	2291.37	1124.89	1293.77	1643.16	739.81	1251.41	993.239	957.861	893.293	944.345	1635.23	2312.26	1203.66	1114.52	1102.42	955.691	1521.72	2029.55	1548.54	1461.22	2420.2	1560.19	964.248	990.466	1053.24
Hepatocytes	700.469	792.516	350.159	655.928	879.387	758.07	809.15	901.1	527.948	686.44	432.196	932.239	1012.82	465.885	624.559	380.161	947.723	867.423	799.835	660.297	173.506	594.279	817.401	1348.27	862.154	548.94	810.594	1089.68	325.483	670.472	743.689	441.255	606.991	867.343	950.794	1041.08	544.238	463.296	570.285	552.375	461.759	1218.88	709.14	869.255	1063.84	981.091	1136.5	636.557	679.227
Keratinocytes	986.345	1251.96	1753.15	1058.37	1323.04	1152.39	1284.88	1234.59	1004.74	1615.94	1303.71	1619	827.457	1231.93	1236.01	1172.92	1168.38	1210.3	1539.58	1156.71	1177.56	1128.83	1591.79	897.331	893.609	825.092	997.43	1497.17	893.129	985.11	1781.1	1304.79	1112.21	1129.46	850.398	1120.74	805.359	925.955	989.637	1293.9	1720.48	856.233	1514.37	1423.12	869.818	923.491	1012.69	1531.03	1985.77
MEP	1195.97	805.683	1219.43	718.169	945.842	748.324	960.99	1102.33	1091.23	1065.8	1012.5	852.583	1129.9	1011.56	1202.4	895.131	727.462	961.931	924.354	764.323	759.333	812.492	1024.12	885.251	967.668	712.376	894.349	1377.81	1049.58	871.78	765.821	991.529	878.208	1064.57	793.786	818.714	1004.76	1223.92	991.249	999.528	1241.75	944.181	1010.44	948.231	957.85	1227.83	1097.98	1216.06	982.348
MPP	1638.58	1284.97	1251.79	1391.78	1344.19	1894.08	2077.73	1859.44	1738.14	1658.32	1073.62	1701.94	1409.15	1106.51	1196.03	1800.87	1375.32	1537.53	1558	2079.38	2097.87	1400.06	1831.26	1484.29	2174.88	1755.57	1218.13	1045.55	1593.2	1331.9	1556.19	1734.4	1336.51	1788.15	2052.19	1987.44	1439.06	343.018	737.294	1887.1	1246.28	1272.25	1939.65	1974.6	1805.07	1588	903.093	1509.24	1533.36
MSC	693.681	577.072	587.712	730.721	606.921	786.038	593.901	716.042	714.841	616.221	747.942	754.393	633.742	607.324	599.427	670.898	772.04	542.896	799.965	707.152	589.325	630.726	665.991	1161.02	712.492	579.543	665.68	673.151	500.118	558.403	480.676	580.687	597.112	942.145	646.678	615.037	691.354	781.077	665.994	530.439	747.254	424.167	722.656	1014.91	679.837	607.224	628.851	684.547	765.787
Macrophages	693.931	625.111	344.228	420.881	584.774	609.655	754.728	334.224	604.804	660.447	577.797	839.088	766.77	615.353	581.967	497.269	895.029	1002.41	985.942	873.277	1134.21	416.347	462.799	513	856.779	1141.61	727.378	552.001	975.409	491.218	1054.85	767.803	859.186	514.344	926.095	689.653	321.752	296.392	341.322	862.045	342.99	855.808	595.759	1080.85	653.184	626.835	450.651	304.249	728.307
Macrophages M1	617.094	590.033	469.056	385.254	601.996	487.535	574.415	439.308	662.121	651.53	628.301	806.743	711.228	633.635	731.563	355.177	919.334	752.894	879.093	669.256	830.608	697.663	450.519	748.882	686.18	978.968	660.338	650.459	818.813	467.211	617.266	570.13	781.843	540.084	643.212	747.942	439.595	568.345	614.136	616.247	447.731	789.811	417.18	939.93	597.646	654.525	746.786	417.605	560.379
Macrophages M2	495.038	537.345	700.939	428.831	818.896	722.222	868.413	601.25	764.717	732.831	756.655	993.682	731.456	625.453	939.466	734.601	1144.6	1083.33	870.931	902.524	1290.9	846.082	606.381	817.175	707.996	845.012	763.845	974.063	1063.1	736.694	1149.21	743.747	952.674	664.055	925.473	849.189	549.518	809.678	771.582	1038.8	487.175	1158.9	514.096	686.742	771.563	603.009	746.46	663.924	970.285
Mast cells	436.676	398.058	275.378	412.268	296.092	337.993	396.689	491.831	442.248	403.711	380.707	373.184	404.723	485.262	428.601	452.39	325.612	315.096	345.834	419.931	398.697	304.397	505.102	350.661	473.997	333.832	396.479	271.255	514.869	665.957	573.682	587.312	291.758	385.183	526.136	509.9	598.324	341.876	393.854	450.129	431.31	449.419	486.447	451.927	552.409	423.349	306.74	414.09	472.19
Megakaryocytes	1353.63	1590.35	815.868	1596.43	742.36	943.737	1058.54	722.328	1419.9	833.049	961.757	893.903	1039.37	904.549	458.193	935.483	836.172	587.403	774.938	1604.96	1244.18	897.846	934.845	1634.84	1523.15	1546.68	1613.46	897.44	1596.66	732.977	1282.92	1473.07	542.689	573.24	1126.3	1175.7	837.344	1070.14	849.213	1583.63	866.909	1124.98	938.352	862.168	1366.68	1915.55	980.05	885.25	1026
Melanocytes	701.809	968.572	640.386	1008.92	933.646	1118.22	1047.11	981.357	613.236	878.768	889.581	1397.86	1206.35	940.913	677.115	636.913	1403.81	826.042	1013.36	1243.75	855.212	981.944	1225.29	753.404	1640	819.103	839.5	469.673	1077.91	987.032	1299.46	816.755	922.316	799.643	998.181	1134.54	1373.52	742.159	1092.54	1361.19	633.003	1111.03	1313.97	1241.9	1249.8	951.079	933.64	812.867	633.921
Memory B-cells	882.613	536.555	499.232	685.974	447.579	828.573	725.077	831.543	450.653	685.443	236.468	784.28	716.948	714.314	770.235	677.876	987.076	652.376	600.266	636.16	493.591	874.805	598.226	1056.55	982.115	517.597	490.609	785.527	487.321	727.359	465.123	573.85	784.123	624.607	1148.26	819.488	533.382	843.324	703.135	660.75	541.708	864.405	593.484	677.144	978.505	643.541	1004.71	711.538	522.699
Mesangial cells	387.793	476.707	556.736	904.538	322.249	309.812	658.079	388.45	237.887	433.241	252.474	934.767	1114.47	627.143	222.328	471.394	1213.08	912.403	1037.2	685.423	689.928	382.011	834.014	835.719	759.74	1019.76	676.812	454.365	500.957	446.579	495.845	746.238	306.245	486.253	916.499	884.92	301.428	390.064	405.407	715.941	681.444	701.445	814.238	965.928	937.465	632.264	623.206	525.726	599.976
Monocytes	1209	1148.44	820.367	575.363	1126.98	970.734	1253.8	403.927	1000.39	1437.07	885.579	1535.75	520.139	412.597	543.053	1336.77	759.132	731.481	1606.28	1223.55	1200.93	331.297	1035.41	665.039	1325.05	593.458	503.705	516.777	1001.63	423.984	1557.69	443.022	286.573	619.163	670.519	728.985	555.753	400.656	466.075	1332.71	470.729	667.237	528.828	767.215	674.935	1376.66	535.635	331.394	469.542
Myocytes	852.586	677.287	805.796	964.396	695.28	676.057	702.643	559.114	1028.03	663.723	671.511	804.771	948.932	640.808	403.067	700.765	615.476	585.317	867.159	767.615	664.009	610.253	546.698	894.357	745.294	792.398	793.222	550.341	495.773	501.833	581.56	658.124	384.584	663.847	709.509	741.531	594.3	748.589	733.273	598.391	802.541	698.327	708.989	764.614	995.34	796.725	754.932	1032.04	654.567
NK cells	551.018	554.076	912.519	1025.04	545.861	1021.6	712.539	846.149	736.695	741.111	630.612	640.516	632.073	476.102	721.757	430.315	549.227	518.561	668.344	844.609	383.916	596.592	519.754	734.023	795.91	696.191	661.692	900.543	738.526	590.42	585.897	629.684	634.972	375.782	966.803	523.92	587.987	600.205	583.693	515.144	668.913	590.337	732.785	928.963	876.706	810.198	1019.95	642.945	805.887
NKT	1580.25	1207.78	1175.8	1063.28	1208.22	1270.05	1273.9	1334.59	1352.68	1325.92	1462.86	1429.11	1367.57	954.26	1285.38	1171.45	1456.44	1335.37	1295.74	1147.94	885.08	1079.64	964.765	1612.14	1283.18	1179.73	1345.78	719.503	451.166	519.13	657.942	916.429	1004.63	908.888	1323.96	1522.37	524.008	702.736	1204.14	1316.56	1279.28	1060.62	1158.39	1233.66	1306.94	1467.86	1507.2	1264.86	844.201
Neurons	225.312	441.009	286.737	411.158	279.912	321.843	448.951	279.118	139.009	409.38	374.176	674.552	878.655	240.34	300.477	197.958	966.417	333.019	537.783	367.098	279.176	360.93	382.265	687.074	598.039	458.158	427.316	397.75	113.176	263.147	204.467	222.273	120.873	260.736	579.208	669.365	324.051	356.275	299.115	353.479	325.052	688.448	565.111	481.689	824.174	523.665	523.801	475.184	455.372
Neutrophils	808.252	921.462	662.402	647.671	1979.89	1427.32	1229.52	672.112	1465.21	1286.5	977.275	1731.13	665.29	500.107	660.689	1159.45	514.952	575.185	1203.48	889.657	1255.57	773.807	1264.54	1174.12	1197.67	525.389	770.457	630.95	1044.55	952.11	1230.53	420.883	495.296	502.541	616.777	771.928	483.296	656.304	578.86	1319.59	495.076	551.211	737.424	528.331	874.824	1471.41	923.826	687.196	585.238
Osteoblast	333.392	518.733	589.636	512.266	505.868	567.26	574.788	584.68	400.778	638.223	702.515	582.345	619.374	404.71	495.626	460.26	443.133	547.523	492.235	558.961	533.216	512.262	532.052	606.28	488.213	643.883	616.443	662.187	483.256	622.374	433.518	663.956	576.094	531.35	485.982	582.592	616.968	497.87	495.638	774.97	641.597	501.414	615.069	733.628	527.215	547.826	550.256	541.388	558.173
Pericytes	759.758	507.142	533.074	536.734	453.395	411.242	547.798	439.749	378.673	444.777	418.528	984.814	1056.86	764.989	495.972	458.734	907.53	560.769	946.762	437.831	612.626	620.629	658.366	661.09	888.03	735.705	595.255	592.102	307.162	528.089	808.91	631.14	289.693	769.826	1005.14	653.088	433.003	552.864	548.069	616.252	489.456	647.598	629.51	702.887	819.278	920.432	623.623	373.758	486.207
Plasma cells	745.397	806.208	796.147	483.093	655.093	858.033	714.496	778.744	636.79	729.901	569.573	739.516	395.494	552.369	746.88	565.147	518.179	813.423	655.499	672.294	792.099	913.776	628.803	1035.65	828.441	868.913	619.805	786.559	764.751	866.707	560.065	914.415	840.11	796.306	615.696	753.448	985.416	700.311	640.761	897.447	949.558	741.596	751.562	767.838	696.213	727.627	898.101	773.555	659.878
Platelets	728.191	772.635	309.31	918.085	401.038	154.429	340.938	316.535	750.585	363.048	309.947	459.247	597.577	200.078	278.804	294.265	633.77	222.463	447.206	1095.03	749.506	471.873	339.036	968.936	994.11	816.08	814.311	397.141	820.478	322.874	923.562	814.122	185.797	167.088	390.258	315.489	435.899	366.354	526.331	783.449	384.175	489.431	293.426	317.809	650.535	1092.57	359.199	347.271	353.762
Preadipocytes	1027.64	667.179	671.966	753.535	655.279	905.191	755.774	626.619	852.231	813.504	633.361	619.215	927.011	613.249	740.569	461.044	792.862	658.913	608.681	1002.31	653.867	582.664	388.467	804.07	457.424	637.789	920.055	727.001	594.152	731.781	570.892	677.038	544.731	381.406	541.489	906.007	819.84	813.618	643.705	711.71	546.094	846.39	905.495	906.423	762.639	657.08	700.318	769.713	755.21
Sebocytes	1438.87	1617.67	1944.85	1139.23	1955.45	1442.48	1649.01	1484.08	1324.82	1975.58	1722.84	1888.17	1105.58	1574.79	1703.07	1782.57	1297.48	1637.32	1775.28	1563.81	1481.63	1664.79	2070.45	1238.96	1079.83	970.865	1309.96	1692.13	1539.51	1009.76	2191.73	1728.93	1552.66	1579.52	1132.81	1182.21	1160.14	1523	1255.69	1578.61	2131.95	1186.05	1679.91	1717.5	986.146	1580.46	1601.29	1698.79	2374.3
Skeletal muscle	379.643	518.396	797.869	662.303	520.826	573.978	730.215	690.531	536.996	754.688	493.86	783.515	949.635	750.463	624.427	758.264	746.48	709.468	757.878	699.978	691.612	782.556	633.871	891.657	785.696	1005.85	800.451	602.966	612.167	553.033	638.942	676.723	455.98	543.988	785.139	835.342	663.285	744.948	639.542	658.052	735.701	620.067	792.367	700.308	1045.03	576.25	582.802	1290.31	666.18
Smooth muscle	587.108	885.502	721.458	878.122	875.139	758.536	686.569	812.814	784.07	826.946	939.06	816.215	967.687	750.493	621.36	827.446	764.903	926.429	802.675	809.686	790.096	797.983	789.232	749.969	820.083	897.598	909.891	820.921	570.964	620.526	576.234	865.9	456.627	668.164	694.489	890.534	873.942	585.121	903.04	861.763	796.525	947.963	752.663	941.362	750.97	762.164	761.057	869.678	884.723
Tgd cells	610.71	382.823	328.278	435.539	447.99	405.757	459.012	321.977	663.431	403.669	202.196	177.557	127.13	403.111	315.451	227.872	163.234	402.492	253.945	352.168	594.825	225.033	111.741	240.159	263.928	488.747	264.607	164.848	726.687	559.632	645.432	662.951	407.97	319.425	274.584	233.748	485.457	377.76	345.917	271.854	284.205	103.493	411.284	310.437	137.106	266.371	200.838	310.289	105.819
Th1 cells	1731.82	1781.63	1726.51	1316.59	1587.36	1506.01	1605.21	1740.04	1964.11	1692.21	1704.66	1442.55	875.231	1631.4	1718.38	1663.18	1448.41	1550.45	838.64	1446.89	1427.05	1765.79	817.905	463.394	551.3	739.976	1664.57	1635.8	1606.46	965.337	1981	1948.14	1645.56	1829.66	538.374	614.039	1415.03	1912.86	1815.74	1584.01	1243.62	877.477	854.353	644.632	593.752	1404.07	1237.05	1754.46	1606.11
Th2 cells	1757.83	2364.1	1887.64	1948.77	2401.04	1866.09	2426.89	1578.06	2522.34	2152.33	2096.62	1641.82	1676.99	2690.85	1501.39	1728.83	1910.13	1724.3	1542.19	1847.96	2326.32	2173.53	978.373	1893.23	1560.9	2178.09	2191.89	1351.06	2046.16	2000.88	1864.37	1867.48	1885.48	2333.16	1138.42	1436.55	2001.14	2067.69	1800.9	1404.98	1418.07	1463.47	1414.78	1233.56	1666.12	1780.84	1625.45	2009.24	1316.01
Tregs	1051.52	1005.28	949.352	1097.52	1041.3	830.397	894.484	776.38	958.325	886.309	879.088	495.182	1557.66	1264.56	922.149	956.646	886.142	1184.8	1238.34	901.549	992.803	910.517	908.167	1222.23	562.495	1004.61	875.413	1015.25	677.935	1031.16	1012.77	728.75	802.021	710.372	1564.07	1594.51	784.259	1010.83	1048.21	1176.52	1193.53	1036.45	1200.6	742.813	1322.78	817.74	1065.79	856.133	880.732
aDC	806.276	642.377	404.109	585.083	604.416	648.623	786.439	580.198	546.8	682.638	517.005	866.436	972.242	401.018	817.304	339.959	1053.07	962.185	1218.7	780.588	632.877	609.581	576.597	438.841	758.521	846.949	652.98	539.723	549.155	631.814	439.243	734.632	449.441	518.335	1340.29	905.707	568.109	152.904	635.68	559.151	407.383	931.449	1064.31	1220.58	825.734	1064.47	827.262	500.272	636.308
cDC	633.945	904.633	436.21	626.042	865.717	491.172	746.729	623.352	724.87	979.651	814.964	1045.09	946.811	388.058	685.459	342.752	842.093	681.439	831.578	703.811	515.768	742.619	620.583	994.782	910.953	1025.13	569.413	619.85	460.768	526.53	426.301	502.117	676.491	531.773	868.757	1038.83	487.282	690.819	469.089	615.518	778.596	853.893	680.791	999.736	1023.39	692.431	715.898	509.123	548.789
iDC	1568.16	2123.38	780.638	1743.36	1783.45	840.605	1631.06	1450.36	999.67	2182.48	1722.85	1633.72	1939.14	1086.73	1425.01	1198.21	1345.22	1142.36	1749.87	1498.11	852.729	1063.34	1662.13	1531.79	1040.61	1000.68	1620.34	1103.86	671.504	695.848	696.059	1158.12	1285.91	1006	1129.63	1402.67	614.902	1010.14	1299.96	1649.99	2127.24	1722.17	1530.58	1341.17	1822.86	1065.42	1250.83	1280.73	729.324
ly Endothelial cells	460.943	643.809	690.231	503.722	525.186	549.136	746.344	622.491	644.846	653.871	917.929	827.2	930.216	668.584	529.728	501.444	744.232	593.714	824.312	874.875	450.297	562.398	495.848	1578.04	835.82	903.217	1127.02	778.263	705.039	477.272	616.442	739.05	550.303	152.883	994.856	1192.9	502.22	474.518	709.575	804.207	521.322	948.069	788.163	448.624	1252.02	997.079	980.841	675.625	855.037
mv Endothelial cells	285.929	448.27	438.674	204.943	292.286	359.994	373.096	315.089	338.924	335.755	470.544	402.746	306.402	342.205	328.845	371.323	488.851	432.958	542.125	471.047	361.535	330.863	337.464	694.527	498.102	579.101	510.805	499.629	475.139	444.548	456.741	440.138	274.787	230.682	337.873	487.958	365.084	370.963	407.521	359.061	400.521	463.694	344.509	275.042	534.318	446.965	577.607	373.034	385.812
naive B-cells	830.163	494.233	486.2	543.061	472.45	764.261	592.852	469.725	362.763	476.522	501.431	325.111	800.666	599.887	662.819	372.753	722.499	525.389	452.232	481.531	452.433	692.774	413.796	795.229	954.415	809.825	480.543	550.005	554.15	578.711	380.307	498.569	514.124	503.104	1063.35	397.049	496.944	664.035	630.607	386.665	358.345	407.728	366.38	329.075	927.149	422.5	649.268	500.778	310.737
pDC	946.268	449.417	603.008	468.867	446.802	571.884	545.487	415.607	349.557	571.97	505.288	580.479	601.117	663.328	527.376	490.893	941.573	506.578	672.43	587.397	503.329	631.097	586.508	594.108	651.617	526.807	483.995	697.748	603.029	390.262	527.615	460.867	602.544	506.578	720.173	750.846	782.887	654.203	564.581	565.708	485.221	523.354	553.356	564.993	798.845	571.215	708.865	521.244	689.752
pro B-cells	775.162	582.072	508.444	513.382	667.284	730.495	848.865	803.268	778.737	751.865	428.412	638.064	762.733	500.257	608.974	859.471	455.491	774.896	711.676	836.57	830.212	801.099	774.234	970.535	780.109	651.17	446.659	568.419	727.863	583.788	577.186	891.451	572.729	889.075	828.066	729.776	693.022	596.437	452.991	805.305	424.961	438.854	640.637	763.576	882.797	610.961	673.688	826.028	747.836
[truncated: 149 more columns]

## Sheet: Supplementary Table 5b
Supplementary Data 5b. Information of Immune cluster
Patient No.	Immune Cluster
AMPAC001	Macrophage infitration
AMPAC002	Macrophage infitration
AMPAC003	CD4 cell infitration
AMPAC004	DC cell infitration
AMPAC005	Macrophage infitration
AMPAC006	Macrophage infitration
AMPAC007	Macrophage infitration
AMPAC008	CD4 cell infitration
AMPAC009	Macrophage infitration
AMPAC010	Macrophage infitration
AMPAC011	Macrophage infitration
AMPAC012	Macrophage infitration
AMPAC013	DC cell infitration
AMPAC014	CD4 cell infitration
AMPAC015	Macrophage infitration
AMPAC016	Macrophage infitration
AMPAC017	DC cell infitration
AMPAC018	Macrophage infitration
AMPAC019	Macrophage infitration
AMPAC020	Macrophage infitration
AMPAC021	Macrophage infitration
AMPAC022	CD4 cell infitration
AMPAC023	Macrophage infitration
AMPAC024	CD4 cell infitration
AMPAC025	Macrophage infitration
AMPAC026	DC cell infitration
AMPAC027	DC cell infitration
AMPAC028	CD4 cell infitration
AMPAC029	Macrophage infitration
AMPAC030	Macrophage infitration
AMPAC031	Macrophage infitration
AMPAC032	CD4 cell infitration
AMPAC033	Macrophage infitration
AMPAC034	CD4 cell infitration
AMPAC035	Macrophage infitration
AMPAC036	DC cell infitration
AMPAC037	CD4 cell infitration
AMPAC038	CD4 cell infitration
AMPAC039	CD4 cell infitration
AMPAC040	Macrophage infitration
AMPAC041	CD4 cell infitration
AMPAC042	DC cell infitration
AMPAC043	CD4 cell infitration
AMPAC044	DC cell infitration
AMPAC045	DC cell infitration
AMPAC046	Macrophage infitration
AMPAC047	Macrophage infitration
AMPAC048	CD4 cell infitration
AMPAC049	CD4 cell infitration
AMPAC050	Macrophage infitration
AMPAC051	DC cell infitration
AMPAC052	Macrophage infitration
AMPAC053	Macrophage infitration
AMPAC054	CD4 cell infitration
AMPAC055	CD4 cell infitration
AMPAC056	Macrophage infitration
AMPAC057	CD4 cell infitration
AMPAC058	Macrophage infitration
AMPAC059	Macrophage infitration
AMPAC060	DC cell infitration
AMPAC061	Macrophage infitration
AMPAC062	Macrophage infitration
AMPAC063	DC cell infitration
AMPAC064	Macrophage infitration
AMPAC065	Macrophage infitration
AMPAC066	DC cell infitration
AMPAC067	CD4 cell infitration
AMPAC068	CD4 cell infitration
AMPAC069	DC cell infitration
AMPAC070	Macrophage infitration
AMPAC071	Macrophage infitration
AMPAC072	Macrophage infitration
AMPAC073	Macrophage infitration
AMPAC074	DC cell infitration
AMPAC075	DC cell infitration
AMPAC076	Macrophage infitration
AMPAC077	Macrophage infitration
AMPAC078	Macrophage infitration
AMPAC079	DC cell infitration
AMPAC080	DC cell infitration
AMPAC081	Macrophage infitration
AMPAC082	Macrophage infitration
AMPAC083	Macrophage infitration
AMPAC084	Macrophage infitration
AMPAC085	DC cell infitration
AMPAC086	Macrophage infitration
AMPAC087	DC cell infitration
AMPAC088	Macrophage infitration
AMPAC089	DC cell infitration
AMPAC090	CD4 cell infitration
AMPAC091	DC cell infitration
AMPAC092	DC cell infitration
AMPAC093	Macrophage infitration
AMPAC094	DC cell infitration
AMPAC095	DC cell infitration
AMPAC096	DC cell infitration
AMPAC097	Macrophage infitration
AMPAC098	Macrophage infitration
AMPAC099	DC cell infitration
AMPAC100	Macrophage infitration
AMPAC101	Macrophage infitration
AMPAC102	Macrophage infitration
AMPAC103	CD4 cell infitration
AMPAC104	Macrophage infitration
AMPAC105	DC cell infitration
AMPAC106	Macrophage infitration
AMPAC107	Macrophage infitration
AMPAC108	DC cell infitration
AMPAC109	Macrophage infitration
AMPAC110	Macrophage infitration
AMPAC111	DC cell infitration
AMPAC112	DC cell infitration
AMPAC113	Macrophage infitration
AMPAC114	DC cell infitration
AMPAC115	Macrophage infitration
AMPAC116	Macrophage infitration
AMPAC117	Macrophage infitration
AMPAC118	Macrophage infitration
AMPAC119	Macrophage infitration
AMPAC120	DC cell infitration
AMPAC121	CD4 cell infitration
AMPAC122	Macrophage infitration
AMPAC123	CD4 cell infitration
AMPAC124	Macrophage infitration
AMPAC125	Macrophage infitration
AMPAC126	CD4 cell infitration
AMPAC127	CD4 cell infitration
AMPAC128	Macrophage infitration
AMPAC129	CD4 cell infitration
AMPAC130	Macrophage infitration
AMPAC131	Macrophage infitration
AMPAC132	CD4 cell infitration
AMPAC133	Macrophage infitration
AMPAC134	DC cell infitration
AMPAC135	DC cell infitration
AMPAC136	CD4 cell infitration
AMPAC137	Macrophage infitration
AMPAC138	Macrophage infitration
AMPAC139	CD4 cell infitration
AMPAC140	DC cell infitration
AMPAC141	CD4 cell infitration
AMPAC142	DC cell infitration
AMPAC143	CD4 cell infitration
AMPAC144	CD4 cell infitration
AMPAC145	CD4 cell infitration
AMPAC146	DC cell infitration
AMPAC147	CD4 cell infitration
AMPAC148	Macrophage infitration
AMPAC149	Macrophage infitration
AMPAC150	DC cell infitration
AMPAC151	CD4 cell infitration
AMPAC152	Macrophage infitration
AMPAC153	Macrophage infitration
AMPAC154	Macrophage infitration
AMPAC155	CD4 cell infitration
AMPAC156	CD4 cell infitration
AMPAC157	DC cell infitration
AMPAC158	CD4 cell infitration
AMPAC159	Macrophage infitration
AMPAC160	DC cell infitration
AMPAC161	DC cell infitration
AMPAC162	Macrophage infitration
AMPAC163	Macrophage infitration
AMPAC164	CD4 cell infitration
AMPAC165	CD4 cell infitration
AMPAC166	DC cell infitration
AMPAC167	Macrophage infitration
AMPAC168	DC cell infitration
AMPAC169	CD4 cell infitration
AMPAC170	Macrophage infitration
AMPAC171	DC cell infitration
AMPAC172	DC cell infitration
AMPAC173	DC cell infitration
AMPAC174	CD4 cell infitration
AMPAC175	DC cell infitration
AMPAC176	Macrophage infitration
AMPAC177	CD4 cell infitration
AMPAC178	CD4 cell infitration
AMPAC179	Macrophage infitration
AMPAC180	Macrophage infitration
AMPAC181	CD4 cell infitration
AMPAC182	Macrophage infitration
AMPAC183	DC cell infitration
AMPAC184	DC cell infitration
AMPAC185	CD4 cell infitration
AMPAC186	DC cell infitration
AMPAC187	Macrophage infitration
AMPAC188	CD4 cell infitration
AMPAC189	CD4 cell infitration
AMPAC190	Macrophage infitration
AMPAC191	DC cell infitration
AMPAC192	Macrophage infitration
AMPAC193	DC cell infitration
AMPAC194	CD4 cell infitration
AMPAC195	Macrophage infitration
AMPAC196	CD4 cell infitration
AMPAC197	CD4 cell infitration
AMPAC198	DC cell infitration

## Sheet: Supplementary Table 5c
Supplementary Data 5c. Estimate scores based on proteomic data
Description	AMPAC001	AMPAC002	AMPAC003	AMPAC004	AMPAC005	AMPAC006	AMPAC007	AMPAC008	AMPAC009	AMPAC010	AMPAC011	AMPAC012	AMPAC013	AMPAC014	AMPAC015	AMPAC016	AMPAC017	AMPAC018	AMPAC019	AMPAC020	AMPAC021	AMPAC022	AMPAC023	AMPAC024	AMPAC025	AMPAC026	AMPAC027	AMPAC028	AMPAC029	AMPAC030	AMPAC031	AMPAC032	AMPAC033	AMPAC034	AMPAC035	AMPAC036	AMPAC037	AMPAC038	AMPAC039	AMPAC040	AMPAC041	AMPAC042	AMPAC043	AMPAC044	AMPAC045	AMPAC046	AMPAC047	AMPAC048	AMPAC049
StromalScore	-391.418	-541.513	-656.095	-162.088	-444.342	-527.015	-246.559	-371.108	-479.475	-525.945	-658.362	426.189	492.441	-262.652	-643.85	-667.442	620.7	127.555	141.564	-225.273	-40.8424	-615.469	-125.992	-143.985	224.705	270.839	99.068	-484.613	-478.479	-873.417	-60.8192	-260.99	-792.289	-627.809	553.342	484.497	-404.906	-756.081	-559.181	-231.675	-367.419	489.318	320.993	730.8	632.527	329.912	-260.067	-507.636	-223.346
ImmuneScore	917.88	393.355	151.632	399.297	688.849	715.433	1009.68	392.714	667.706	768.865	391.378	1019.56	471.075	83.7339	814.517	612.61	831.685	468.948	982.611	684.047	999.234	133.214	497.547	172.769	975.845	864.938	624.021	216.979	1045.4	109.232	801.624	199.911	458.145	310.729	1138.72	732.181	864.894	-117.658	84.9785	601.096	164.036	783.712	798.138	1070.41	398.253	974.728	670.212	-186.849	191.214
ESTIMATEScore	526.462	-148.158	-504.462	237.209	244.507	188.418	763.12	21.6061	188.231	242.92	-266.984	1445.75	963.516	-178.918	170.667	-54.8321	1452.38	596.503	1124.17	458.774	958.392	-482.254	371.555	28.7843	1200.55	1135.78	723.089	-267.634	566.92	-764.186	740.805	-61.0791	-334.144	-317.079	1692.06	1216.68	459.988	-873.739	-474.203	369.421	-203.383	1273.03	1119.13	1801.21	1030.78	1304.64	410.144	-694.485	-32.1319
TumorPurity	0.776146	0.834683	0.862333	0.802211	0.801571	0.806467	0.753778	0.820701	0.806483	0.80171	0.844162	0.684261	0.734124	0.837161	0.808004	0.82706	0.68355	0.769622	0.717909	0.782373	0.734635	0.860677	0.790282	0.820099	0.710059	0.716722	0.757626	0.844213	0.772388	0.881005	0.755926	0.827576	0.849405	0.848081	0.657454	0.70839	0.782262	0.888499	0.860075	0.790474	0.83912	0.702528	0.718424	0.645297	0.727384	0.699218	0.786799	0.876119	0.825183
[truncated: 149 more columns]

## Sheet: Supplementary Table 5d
Supplementary Data 5d. Peaks cor with immune score
Peak	R	p_value
Del5q22.1	0.271537	0.00163583
Del5q13.2	0.27074	0.00169045
Del5q13.3	0.263514	0.00226646
Amp6p21.32	0.251737	0.00359386
Del6p21.32	0.246632	0.0043608
Del19p13.3	0.235811	0.00648891
Del17p11.2	0.229734	0.00805197
Amp19q13.42	0.218876	0.0116879
Del18q21.2	0.215361	0.01314
Del12q13.11	0.21379	0.0138385
Del19p13.3	0.212064	0.0146429
Del11p15.5	0.208834	0.0162587
Del11q13.1	0.206242	0.0176651
Del11p11.12	0.201007	0.0208289
Del19p13.2	0.195489	0.0246812
Del18q21.33	0.184435	0.0342568
Del6q24.2	0.184409	0.0342826
Del19p13.11	0.181026	0.037779
Del9p11.2	0.180886	0.0379302
Del16p13.3	0.174222	0.0457249
Del11p15.4	0.167552	0.0548176
Del9p21.3	0.165058	0.058581
Del12q23.3	0.163123	0.0616439
Del4q22.1	0.161082	0.0650149
Del16p13.3	0.15575	0.0745361
Amp9p11.2	0.149951	0.086138
Del17p11.2	0.146773	0.0930805
Amp6p21.32	0.145938	0.0949789
Amp15q26.3	0.14451	0.0982915
Del19q13.31	0.144326	0.0987254
Del9p24.3	0.142685	0.10266
Del11q23.3	0.142557	0.102971
Del6q27	0.139945	0.109502
Del1p21.1	0.138765	0.112555
Del9q34.3	0.133796	0.12615
Del17p11.2	0.132176	0.130845
Del1p36.33	0.129702	0.13827
Del12p13.31	0.128913	0.140706
Amp6p21.33	0.12802	0.143501
Amp4q13.3	0.127713	0.144471
Del8p23.3	0.127274	0.145868
Del15q15.1	0.126915	0.147017
Del8p23.1	0.121822	0.164073
Del9q21.11	0.120659	0.168166
Del15q11.2	0.120169	0.169914
Amp4p16.3	0.112827	0.197722
Del17p11.2	0.111937	0.201303
Amp12q12	0.108302	0.216421
Del6q15	0.104944	0.231091
Del21q22.3	0.104594	0.232658
Amp15q11.2	0.103108	0.239397
Del16p11.2	0.10031	0.252456
Del9q12	0.0967451	0.269795
Del15q11.1	0.0958249	0.274398
Del15q13.3	0.0955999	0.275532
Amp3q29	0.095392	0.276582
Del6q22.31	0.0940643	0.283352
Amp12q14.2	0.0937135	0.28516
Del15q13.2	0.0936678	0.285396
Del14q32.33	0.0929867	0.288929
Del6q21	0.0914232	0.297149
Amp3q29	0.0884167	0.313385
Del9q13	0.088315	0.313944
Del12q21.2	0.0882853	0.314108
Amp3q26.2	0.0878804	0.316341
Del6q21	0.0872179	0.320017
Del15q26.3	0.0860185	0.326742
Del14q32.31	0.0849773	0.332654
Del6p23	0.0838098	0.339363
Del18q11.2	0.0830003	0.344064
Amp16p11.2	0.0810919	0.355311
Del8p12	0.0803475	0.359759
Del5q31.3	0.0788002	0.369115
Del18q12.1	0.0775583	0.376732
Amp1q23.3	0.077382	0.377821
Amp14q21.3	0.0750205	0.392591
Del3q29	0.0742317	0.397601
Del6p21.33	0.0713468	0.416245
Del6p25.3	0.0711919	0.417261
Del19q13.42	0.0697566	0.426736
Del1q23.3	0.0697437	0.426822
Del3q25.31	0.0672903	0.443306
Del16p11.2	0.0618787	0.480906
Del22q13.2	0.0589426	0.502003
Amp9p13.3	0.0555753	0.526781
Del16q12.1	0.0539621	0.538866
Amp12q13.3	0.0484335	0.581298
Amp14q11.2	0.0457425	0.602496
Amp12p12.1	0.0446827	0.610937
Del11q14.3	0.0427347	0.626586
Del8p23.1	0.0426355	0.627388
Del10q23.33	0.0414489	0.637009
Amp11q14.3	0.0392144	0.655289
Amp16p11.2	0.0390823	0.656377
Amp11q14.1	0.0385192	0.66102
Amp8q24.21	0.0360131	0.681838
Del18q23	0.0349394	0.690832
Del1p36.33	0.0346622	0.693161
Del16q22.1	0.0291321	0.740199
Amp12p13.33	0.0269091	0.759394
Del3q29	0.026795	0.760383
Del12p13.33	0.0248044	0.777702
Amp2q11.2	0.0226758	0.796344
Amp1p36.21	0.021678	0.805124
Del17q25.3	0.0188319	0.830295
Del1p22.2	0.0184927	0.833307
Del8p11.22	0.0155092	0.859899
Del5q35.3	0.0139105	0.874215
Del1p36.11	0.0118108	0.893078
Del19q13.42	0.0117428	0.893691
Del22q11.21	0.0114095	0.896691
Del6p24.3	0.0108485	0.901745
Del1p36.21	0.00622917	0.943487
Del22q11.22	0.00594616	0.946051
Del4p16.3	0.00375333	0.965931
Amp22q11.21	0.00218315	0.980179
Amp19q13.42	0.00133282	0.987899
Del3q26.1	-0.00361285	0.967205
Del14q11.2	-0.00370072	0.966408
Amp18q11.2	-0.00840016	0.923843
Amp11q13.2	-0.00846412	0.923265
Del10q11.22	-0.00942295	0.914603
Del4q35.1	-0.00980443	0.91116
Amp12q15	-0.0105539	0.904399
Del16q23.1	-0.011088	0.899586
Del1p36.13	-0.0115121	0.895767
Amp19q13.2	-0.0126118	0.885875
Del15q11.2	-0.0130105	0.882293
Del22q11.21	-0.016569	0.850433
Amp5q33.3	-0.0175059	0.842083
Amp16p13.11	-0.0176427	0.840866
Amp5p15.33	-0.0204021	0.816385
Del14q32.33	-0.0207805	0.813041
Del19q13.2	-0.0242787	0.782296
Del5p14.3	-0.0252019	0.774235
Del16p13.11	-0.0254384	0.772174
Del4p16.1	-0.0285429	0.745272
Del10q23.31	-0.0299046	0.733566
Amp16q22.1	-0.0299697	0.733008
Del10q25.3	-0.0309847	0.724324
Del21q21.1	-0.0326175	0.710428
Amp19q13.41	-0.034352	0.695771
Amp1p36.13	-0.0381013	0.664474
Del1p36.13	-0.0384091	0.661929
Del6p22.1	-0.0384742	0.661392
Del10q23.31	-0.0409663	0.640939
Del1p36.12	-0.0429523	0.62483
Del16p11.2	-0.0515483	0.557202
Del21q11.2	-0.0520061	0.553702
Amp12q21.1	-0.0546277	0.533863
Amp7q21.2	-0.0553808	0.52823
Del5p15.33	-0.0591385	0.50058
Del1q31.3	-0.059299	0.499416
Amp19q12	-0.0606998	0.489319
Del17q12	-0.0642977	0.46389
Del16p12.3	-0.0651353	0.458076
Amp19q13.32	-0.0666756	0.447491
Del10q26.3	-0.0691485	0.430788
Amp19q13.2	-0.0704569	0.422098
Amp11q12.2	-0.0739081	0.399667
Amp17q12	-0.0794813	0.364979
Del17q12	-0.0794813	0.364979
Amp1p34.2	-0.083017	0.343967
Del1q21.1	-0.0883745	0.313617
Del18p11.32	-0.0915046	0.296717
Amp12p13.33	-0.0956084	0.275489
Amp7q22.1	-0.0959495	0.273771
Del1q44	-0.0970123	0.268468
Amp5p12	-0.0987016	0.260182
Del10q26.13	-0.102758	0.241007
Del1q21.2	-0.104837	0.231568
Amp5p14.3	-0.106232	0.225384
Amp11q13.3	-0.112074	0.200748
Del7q22.1	-0.116791	0.182324
Amp21q22.11	-0.122024	0.163368
Del1q21.2	-0.12429	0.155634
Amp17q21.32	-0.131668	0.132345
Amp1q21.1	-0.132421	0.130127
Del16p13.11	-0.142437	0.103265
Amp3p25.3	-0.152533	0.0808053
Amp17q12	-0.166386	0.056551
Amp20q13.12	-0.175197	0.0445065
Del2q37.3	-0.177731	0.0414684
Del13q12.11	-0.178905	0.0401209
Del13q14.2	-0.190285	0.0288582
Del7q34	-0.279288	0.0011826
Del7p22.1	-0.315034	0.000233982
Del7q36.3	-0.328231	0.000121921
Del7q22.1	-0.35483	2.98535e-05
